# Supplementary material for: β-catenin attenuation leads to up-regulation of activating NKG2D ligands and tumor regression in BrafV600E -driven thyroid cancer cells
Source: Front Immunol. 2023 Jul 6;14:1171816. doi: 10.3389/fimmu.2023.1171816 (PMC10358762; doi:10.3389/fimmu.2023.1171816)
Supplement: Supplementary file 2 [file Table_1.xlsx]

## Sheet: BVE_P20_no_TSH-VS-BVECTN_4_P8_n
GeneID	Length	BVE-Ctnnb1wt	BVE-Ctnnb1null	log2FoldChange(BVECTN_4_P8_no_TSH/BVE_P20_no_TSH)	FDR	Up/Down-Regulation(BVECTN_4_P8_no_TSH/BVE_P20_no_TSH)	Pvalue	Symbol	Cellular Component	Molecular Function	Biological Process	Kegg Orthology	Nr Description	Desc
667281	952	0.01	0.52	5.70044	8.85013e-05	Up	5.38346e-05	H60b	GO:0009986//cell surface;GO:0044459//plasma membrane part;GO:0016021//integral component of membrane;GO:0031225//anchored component of membrane	GO:0005102//receptor binding	GO:0030101//natural killer cell activation;GO:0002696//positive regulation of leukocyte activation;GO:0031328//positive regulation of cellular biosynthetic process;GO:0045954//positive regulation of natural killer cell mediated cytotoxicity;GO:0001819//positive regulation of cytokine production;GO:0002418//immune response to tumor cell	K07987//retinoic acid early transcript 1	gi|295293111|ref|NP_001171246.1|//1	histocompatibility 60b
670558	2817	0.01	0.2	4.32193	2.23683e-05	Up	1.32353e-05	H60c	GO:0009986//cell surface;GO:0016021//integral component of membrane;GO:0031225//anchored component of membrane	GO:0005102//receptor binding	GO:0030101//natural killer cell activation;GO:0002696//positive regulation of leukocyte activation;GO:0031328//positive regulation of cellular biosynthetic process;GO:0045954//positive regulation of natural killer cell mediated cytotoxicity;GO:0001819//positive regulation of cytokine production;GO:0002418//immune response to tumor cell	NA	gi|325995177|ref|NP_001191845.1|//1	histocompatibility 60c
19368	1546	0.9	1.21	0.42701	0.169229	*	0.135906	Raet1a	GO:0009986//cell surface;GO:0000267;GO:0046658//anchored component of plasma membrane	GO:0005488//binding	GO:0002696//positive regulation of leukocyte activation;GO:0043330//response to exogenous dsRNA;GO:0032496//response to lipopolysaccharide;GO:0001819//positive regulation of cytokine production;GO:0030101//natural killer cell activation;GO:0031328//positive regulation of cellular biosynthetic process;GO:0045954//positive regulation of natural killer cell mediated cytotoxicity;GO:0002418//immune r…	K07987//retinoic acid early transcript 1	gi|6679617|ref|NP_033042.1|//1	retinoic acid early transcript 1, alpha
379043	1274	2.34	7.77	1.73141	3.65958e-27	up	1.34361e-27	Raet1e	GO:0009986//cell surface;GO:0000267;GO:0046658//anchored component of plasma membrane	GO:0005488//binding	GO:0002696//positive regulation of leukocyte activation;GO:0043330//response to exogenous dsRNA;GO:0032496//response to lipopolysaccharide;GO:0001819//positive regulation of cytokine production;GO:0030101//natural killer cell activation;GO:0031328//positive regulation of cellular biosynthetic process;GO:0045954//positive regulation of natural killer cell mediated cytotoxicity;GO:0002418//immune r…	K07987//retinoic acid early transcript 1	gi|38016148|ref|NP_937836.1|//1	retinoic acid early transcript 1E
19370	1242	0.01	0.17	4.08746	0.0208015	*	0.0147359	Raet1c	GO:0009986//cell surface;GO:0000267;GO:0046658//anchored component of plasma membrane	GO:0005488//binding	GO:0002696//positive regulation of leukocyte activation;GO:0043330//response to exogenous dsRNA;GO:0032496//response to lipopolysaccharide;GO:0001819//positive regulation of cytokine production;GO:0030101//natural killer cell activation;GO:0031328//positive regulation of cellular biosynthetic process;GO:0045954//positive regulation of natural killer cell mediated cytotoxicity;GO:0002418//immune r…	K07987//retinoic acid early transcript 1	gi|6679621|ref|NP_033044.1|//1	retinoic acid early transcript gamma
19369	1242	0.01	0.09	3.16993	0.152821	*	0.120885	Raet1b	GO:0009986//cell surface;GO:0000267;GO:0046658//anchored component of plasma membrane	GO:0005488//binding	GO:0002696//positive regulation of leukocyte activation;GO:0043330//response to exogenous dsRNA;GO:0032496//response to lipopolysaccharide;GO:0001819//positive regulation of cytokine production;GO:0030101//natural killer cell activation;GO:0031328//positive regulation of cellular biosynthetic process;GO:0045954//positive regulation of natural killer cell mediated cytotoxicity;GO:0002418//immune r…	K07987//retinoic acid early transcript 1	gi|6679619|ref|NP_033043.1|//1	retinoic acid early transcript beta
77777	1819	0.74	4.57	2.6266	5.25754e-38	Up	1.68409e-38	Ulbp1	GO:0016020//membrane;GO:0009986//cell surface	GO:0005102//receptor binding	GO:0030101//natural killer cell activation;GO:0002696//positive regulation of leukocyte activation;GO:0031328//positive regulation of cellular biosynthetic process;GO:0045954//positive regulation of natural killer cell mediated cytotoxicity;GO:0001819//positive regulation of cytokine production;GO:0002418//immune response to tumor cell	K07986//UL16 binding protein	gi|58037505|ref|NP_084251.1|//1	UL16 binding protein 1
56554	1287	0.01	0.05	2.32193	0.552666	*	0.4917	Raet1d	GO:0009986//cell surface;GO:0000267;GO:0046658//anchored component of plasma membrane	GO:0005488//binding	GO:0002696//positive regulation of leukocyte activation;GO:0043330//response to exogenous dsRNA;GO:0032496//response to lipopolysaccharide;GO:0001819//positive regulation of cytokine production;GO:0030101//natural killer cell activation;GO:0031328//positive regulation of cellular biosynthetic process;GO:0045954//positive regulation of natural killer cell mediated cytotoxicity;GO:0002418//immune r…	K07987//retinoic acid early transcript 1	gi|9910522|ref|NP_064414.1|//1	retinoic acid early transcript delta
630499	1324	3.28	0.3	-3.45066	6.81199e-27	Down	2.51416e-27	H2-K2	GO:0031224//intrinsic component of membrane;GO:0012505//endomembrane system;GO:0009986//cell surface;GO:0042611//MHC protein complex;GO:0005769//early endosome	GO:0003823//antigen binding	GO:0002484//antigen processing and presentation of endogenous peptide antigen via MHC class I via ER pathway;GO:0006952//defense response;GO:0001912//positive regulation of leukocyte mediated cytotoxicity	K06751//major histocompatibility complex, class I	gi|148675527|gb|EDL07474.1|//1	histocompatibility 2, K region locus 2
14980	1077	145.89	0.01	-13.8326	0	Down	0	H2-L	GO:0031224//intrinsic component of membrane;GO:0009986//cell surface;GO:0042611//MHC protein complex	GO:0005488//binding	GO:0002484//antigen processing and presentation of endogenous peptide antigen via MHC class I via ER pathway;GO:0001912//positive regulation of leukocyte mediated cytotoxicity	K06751//major histocompatibility complex, class I	gi|392357527|ref|NP_001254737.1|//1	histocompatibility 2, D region locus L
15101	4265	0.01	0.68	6.08746	4.17393e-27	Up	1.53421e-27	H60a	GO:0009986//cell surface;GO:0016021//integral component of membrane;GO:0031225//anchored component of membrane	GO:0005102//receptor binding	GO:0030101//natural killer cell activation;GO:0002696//positive regulation of leukocyte activation;GO:0031328//positive regulation of cellular biosynthetic process;GO:0045954//positive regulation of natural killer cell mediated cytotoxicity;GO:0001819//positive regulation of cytokine production;GO:0002418//immune response to tumor cell	K07987//retinoic acid early transcript 1	gi|74147460|dbj|BAE38641.1|//1	histocompatibility 60a
100316690	90	1.2	0.61	-0.976153	0.667396	*	0.637552	Mir1932	NA	NA	NA	NA	NA	microRNA 1932
74230	941	1.2	1.37	0.191141	0.622804	*	0.589768	1700016K19Rik	NA	NA	NA	NA	gi|38348516|ref|NP_941039.1|//1	RIKEN cDNA 1700016K19 gene
16398	4235	0.14	7.28	5.70044	3.52959e-252	Up	3.50808e-253	Itga2	GO:0043231//intracellular membrane-bounded organelle;GO:0019867//outer membrane;GO:0009986//cell surface;GO:0005887//integral component of plasma membrane;GO:0033267//axon part;GO:0044444//cytoplasmic part;GO:0005924//cell-substrate adherens junction	GO:0005102//receptor binding;GO:0004871//signal transducer activity;GO:0046983//protein dimerization activity	GO:0006970//response to osmotic stress;GO:0014909//smooth muscle cell migration;GO:0007166//cell surface receptor signaling pathway;GO:0032092//positive regulation of protein binding;GO:0050766//positive regulation of phagocytosis;GO:0048730//epidermis morphogenesis;GO:0051704//multi-organism process;GO:0048871//multicellular organismal homeostasis;GO:0030155//regulation of cell adhesion;GO:00075…	K06481//integrin alpha 2	gi|41054731|ref|NP_032422.2|//1	integrin alpha 2
223732	4447	0.01	0.52	5.70044	1.16988e-21	Up	4.6757e-22	Ldoc1l	NA	NA	NA	NA	gi|110681693|ref|NP_808298.2|//1	leucine zipper, down-regulated in cancer 1-like
50498	1187	0.01	0.2	4.32193	0.0105846	*	0.00730658	Ebi3	GO:0016020//membrane;GO:0044421//extracellular region part	GO:0004888//transmembrane signaling receptor activity;GO:0005126//cytokine receptor binding	GO:0002460//adaptive immune response based on somatic recombination of immune receptors built from immunoglobulin superfamily domains;GO:0042102//positive regulation of T cell proliferation;GO:0042108//positive regulation of cytokine biosynthetic process;GO:0007166//cell surface receptor signaling pathway	K05059//ciliary neurotrophic factor receptor;K05056//interleukin 11 receptor alpha	gi|7657052|ref|NP_056581.1|//1	Epstein-Barr virus induced gene 3
100504121	529	0.01	0.2	4.32193	0.15363	*	0.120885	1700013G23Rik	NA	NA	NA	NA	NA	RIKEN cDNA 1700013G23 gene
78217	516	0.01	0.2	4.32193	0.153313	*	0.120885	Tmem210	GO:0031224//intrinsic component of membrane	NA	NA	NA	gi|268370132|ref|NP_084331.1|//1	transmembrane protein 210
627927	527	0.01	0.2	4.32193	0.15323	*	0.120885	Gm6812	NA	NA	NA	NA	gi|149588862|ref|NP_001092312.1|//1	predicted gene 6812
319998	2199	0.01	0.2	4.32193	0.00134794	*	0.000874926	Tmem198	NA	NA	NA	NA	gi|28892951|ref|NP_796030.1|//1	transmembrane protein 198
101786	1810	0.01	0.2	4.32193	0.00136876	*	0.000890676	A730082K24Rik	NA	NA	NA	NA	gi|148685136|gb|EDL17083.1|//1	RIKEN cDNA A730082K24 gene
100048644	322	0.01	0.2	4.32193	0.534433	*	0.4917	Pet117	NA	NA	NA	NA	gi|258679439|ref|NP_001158285.1|//1	PET117 homolog (S. cerevisiae)
217217	1362	0.01	0.2	4.32193	0.00534206	*	0.00362284	Asb16	NA	NA	GO:0007165//signal transduction	K10338//ankyrin repeat and SOCS box protein 16	gi|22507369|ref|NP_683755.1|//1	ankyrin repeat and SOCS box-containing 16
403202	2115	0.01	0.2	4.32193	0.000175839	Up	0.000108574	A430093F15Rik	NA	NA	NA	NA	gi|148709434|gb|EDL41380.1|//1	RIKEN cDNA A430093F15 gene
70713	2444	0.01	0.2	4.32193	0.000384658	Up	0.000242016	Gpr137c	GO:0031224//intrinsic component of membrane	NA	NA	NA	gi|198278421|ref|NP_081794.2|//1	G protein-coupled receptor 137C
244859	2686	0.01	0.2	4.32193	2.23843e-05	Up	1.32353e-05	Ankk1	NA	GO:0032559//adenyl ribonucleotide binding;GO:0004672//protein kinase activity	GO:0006464//cellular protein modification process	K08848//receptor-interacting serine/threonine-protein kinase 4 [EC:2.7.11.1]	gi|27370420|ref|NP_766510.1|//1	ankyrin repeat and kinase domain containing 1
140474	11277	0.01	0.2	4.32193	9.44018e-21	Up	3.83566e-21	Muc4	GO:0044424//intracellular part;GO:0044421//extracellular region part;GO:0044459//plasma membrane part	GO:0005515//protein binding	GO:0007160//cell-matrix adhesion;GO:0007162//negative regulation of cell adhesion;GO:0048583//regulation of response to stimulus	K10955//mucin-2;K06826//nidogen (entactin)	gi|167736365|ref|NP_536705.3|//1	mucin 4
381067	4541	0.01	0.2	4.32193	5.60262e-09	Up	2.92252e-09	Zfp229	NA	NA	NA	K09228//KRAB domain-containing zinc finger protein	gi|257743035|ref|NP_001158148.1|//1	zinc finger protein 229
26887	2000	0.01	0.2	4.32193	0.000349309	Up	0.000218974	Chst4	GO:0031224//intrinsic component of membrane;GO:0000139//Golgi membrane	GO:0008146//sulfotransferase activity	GO:0006041//glucosamine metabolic process;GO:0007159//leukocyte cell-cell adhesion;GO:0006464//cellular protein modification process;GO:0002376//immune system process;GO:0006952//defense response;GO:0007154//cell communication	K04746//carbohydrate 6-sulfotransferase 4 [EC:2.8.2.-]	gi|148679502|gb|EDL11449.1|//1	carbohydrate (chondroitin 6/keratan) sulfotransferase 4
69309	2528	0.13	2.6	4.32193	6.32823e-47	Up	1.84947e-47	Slc16a13	GO:0031224//intrinsic component of membrane	GO:0015291//secondary active transmembrane transporter activity	GO:0006810//transport	K08189//MFS transporter, MCP family, solute carrier family 16 (monocarboxylic acid transporters), member 13	gi|29336097|ref|NP_758959.1|//1	solute carrier family 16 (monocarboxylic acid transporters), member 13
243753	2172	0.01	0.2	4.32193	0.000175719	Up	0.000108574	2010107G12Rik	GO:0044464//cell part	NA	GO:0006810//transport	K14611//solute carrier family 23 (nucleobase transporter), member 1/2	gi|148681725|gb|EDL13672.1|//1	RIKEN cDNA 2010107G12 gene
270152	2472	0.01	0.2	4.32193	4.45897e-05	Up	2.6693e-05	Amica1	NA	NA	NA	K06770//myelin protein zero	gi|160333187|ref|NP_001005421.3|//1	adhesion molecule, interacts with CXADR antigen 1
68655	5846	0.01	0.2	4.32193	4.15401e-10	Up	2.09844e-10	Fndc1	NA	NA	NA	K06765//deleted in colorectal carcinoma;K06766//neogenin	gi|124487225|ref|NP_001074885.1|//1	fibronectin type III domain containing 1
74103	2980	0.01	0.2	4.32193	5.63431e-06	Up	3.2539e-06	Nebl	NA	GO:0046914//transition metal ion binding;GO:0005198//structural molecule activity	GO:0032535//regulation of cellular component size	K06086//sorbin and SH3 domain containing 1	gi|62088202|dbj|BAD92548.1|//1	nebulette
13611	2393	0.01	0.2	4.32193	8.85101e-05	Up	5.38346e-05	S1pr4	GO:0016021//integral component of membrane	GO:0005488//binding;GO:0004930//G-protein coupled receptor activity	GO:0002376//immune system process;GO:0051480//regulation of cytosolic calcium ion concentration;GO:0010863//positive regulation of phospholipase C activity;GO:0007188//adenylate cyclase-modulating G-protein coupled receptor signaling pathway	K04293//sphingosine 1-phosphate receptor 4	gi|157823827|ref|NP_001101545.1|//1	sphingosine-1-phosphate receptor 4
66775	2089	0.09	1.8	4.32193	6.35883e-27	Up	2.34422e-27	Ptplad2	GO:0043231//intracellular membrane-bounded organelle;GO:0031224//intrinsic component of membrane;GO:0031090//organelle membrane	GO:0003824//catalytic activity	GO:0006631//fatty acid metabolic process	K10703//very-long-chain (3R)-3-hydroxyacyl-CoA dehydratase [EC:4.2.1.134]	gi|13385228|ref|NP_080036.1|//1	protein tyrosine phosphatase-like A domain containing 2
268756	2265	0.03	0.6	4.32193	1.61439e-10	Up	8.05394e-11	Gulo	GO:0043231//intracellular membrane-bounded organelle;GO:0031224//intrinsic component of membrane;GO:0042598;GO:0031090//organelle membrane	GO:0050662//coenzyme binding;GO:0016899//oxidoreductase activity, acting on the CH-OH group of donors, oxygen as acceptor	GO:0019852//L-ascorbic acid metabolic process	K00103//L-gulonolactone oxidase [EC:1.1.3.8]	gi|30520195|ref|NP_848862.1|//1	gulonolactone (L-) oxidase
64454	2132	0.01	0.2	4.32193	0.000175444	Up	0.000108574	Slc5a4b	GO:0031224//intrinsic component of membrane	GO:0015291//secondary active transmembrane transporter activity	GO:0071702//organic substance transport;GO:0030001//metal ion transport	K14384//solute carrier family 5 (low affinity sodium-glucose cotransporter), member 4	gi|117676363|ref|NP_075708.2|//1	solute carrier family 5 (neutral amino acid transporters, system A), member 4b
14527	1929	0.01	0.17	4.08746	0.00137144	*	0.000890676	Gcgr	GO:0043231//intracellular membrane-bounded organelle;GO:0031224//intrinsic component of membrane	GO:0042277//peptide binding;GO:0004930//G-protein coupled receptor activity	GO:0008015//blood circulation;GO:0033762//response to glucagon;GO:0031667//response to nutrient levels;GO:0016192//vesicle-mediated transport;GO:0015980//energy derivation by oxidation of organic compounds;GO:0007188//adenylate cyclase-modulating G-protein coupled receptor signaling pathway	K04583//glucagon receptor	gi|160298176|ref|NP_032127.2|//1	glucagon receptor
78365	624	0.01	0.17	4.08746	0.154055	*	0.120885	1500016L03Rik	NA	NA	NA	NA	gi|148683792|gb|EDL15739.1|//1	RIKEN cDNA 1500016L03 gene
14941	937	0.01	0.17	4.08746	0.0795421	*	0.0599386	Gzmd	NA	GO:0004175//endopeptidase activity	GO:0019538//protein metabolic process	K09616//granzyme H (cathepsin G-like 2) [EC:3.4.21.-];K01362//ovochymase [EC:3.4.21.-]	gi|148704264|gb|EDL36211.1|//1	granzyme D
100526796	1223	0.01	0.17	4.08746	0.0207838	*	0.0147359	B930003M22Rik	NA	NA	NA	NA	gi|407264138|ref|XP_003945617.1|//1	RIKEN cDNA B930003M22 gene
213989	2066	0.01	0.17	4.08746	0.00136838	*	0.000890676	Tmem82	GO:0016020//membrane	NA	NA	K15117//solute carrier family 25, member 34/35	gi|77020279|ref|NP_666099.2|//1	transmembrane protein 82
320354	2894	0.01	0.17	4.08746	4.46167e-05	Up	2.6693e-05	E130003G02Rik	GO:0030425//dendrite;GO:0030313//cell envelope;GO:0030136//clathrin-coated vesicle;GO:0044430//cytoskeletal part;GO:0008328//ionotropic glutamate receptor complex;GO:0005901//caveola;GO:0044420//extracellular matrix component;GO:0005624;GO:0033267//axon part	GO:0046872//metal ion binding;GO:0005244//voltage-gated ion channel activity;GO:0016597//amino acid binding;GO:0005231//excitatory extracellular ligand-gated ion channel activity;GO:0004970//ionotropic glutamate receptor activity;GO:0005102//receptor binding;GO:0005261//cation channel activity	GO:0021543//pallium development;GO:0007600//sensory perception;GO:0007632//visual behavior;GO:0033057;GO:0009636//response to toxic substance;GO:0006357//regulation of transcription from RNA polymerase II promoter;GO:0044087//regulation of cellular component biogenesis;GO:0048168//regulation of neuronal synaptic plasticity;GO:0021548//pons development;GO:0007270//neuron-neuron synaptic transmissi…	K05208//glutamate receptor ionotropic, NMDA 1	gi|47207253|emb|CAF91654.1|//1	RIKEN cDNA E130003G02 gene
217826	3061	0.01	0.17	4.08746	2.23775e-05	Up	1.32353e-05	Kcnk13	GO:0031224//intrinsic component of membrane	GO:0005261//cation channel activity	GO:0034220//ion transmembrane transport;GO:0030001//metal ion transport	K04922//potassium channel subfamily K member 13	gi|22122525|ref|NP_666149.1|//1	potassium channel, subfamily K, member 13
75870	2985	0.01	0.17	4.08746	4.46032e-05	Up	2.6693e-05	Tcam1	GO:0044464//cell part	NA	GO:0007155//cell adhesion	K06769//intercellular adhesion molecule 5	gi|148702341|gb|EDL34288.1|//1	testicular cell adhesion molecule 1
66995	2804	0.01	0.17	4.08746	8.85452e-05	Up	5.38346e-05	Zcchc18	NA	GO:0046914//transition metal ion binding	GO:0010467//gene expression	K04228//arginine vasopressin receptor 2;K12375//arylsulfatase I/J [EC:3.1.6.-]	gi|148691941|gb|EDL23888.1|//1	zinc finger, CCHC domain containing 18
434437	1325	0.1	1.7	4.08746	6.09835e-16	Up	2.70122e-16	Amt	GO:0043231//intracellular membrane-bounded organelle	GO:0016769//transferase activity, transferring nitrogenous groups;GO:0008168//methyltransferase activity	GO:0006730//one-carbon metabolic process;GO:0006544//glycine metabolic process	K00605//aminomethyltransferase [EC:2.1.2.10]	gi|62000670|ref|NP_001013836.1|//1	aminomethyltransferase
110877	3118	0.01	0.17	4.08746	2.23729e-05	Up	1.32353e-05	Slc18a1	GO:0031224//intrinsic component of membrane;GO:0030658//transport vesicle membrane;GO:0005626	GO:0005515//protein binding;GO:0005275//amine transmembrane transporter activity	GO:0015893//drug transport;GO:0015837//amine transport	K08155//MFS transporter, DHA1 family, solute carrier family 18 (vesicular amine transporter), member 1/2	gi|23346439|ref|NP_694694.1|//1	solute carrier family 18 (vesicular monoamine), member 1
19714	10666	0.02	0.34	4.08746	7.05628e-25	Up	2.6848e-25	Rev3l	GO:0043231//intracellular membrane-bounded organelle;GO:0042575//DNA polymerase complex	GO:0034061//DNA polymerase activity;GO:0043169//cation binding;GO:0003676//nucleic acid binding	GO:0006260//DNA replication;GO:0006301//postreplication repair	K02350//DNA polymerase zeta [EC:2.7.7.7]	gi|153792337|ref|NP_035394.2|//1	REV3-like, catalytic subunit of DNA polymerase zeta RAD54 like (S. cerevisiae)
215001	2536	0.01	0.17	4.08746	0.000175616	Up	0.000108574	Wfikkn1	GO:0044421//extracellular region part	GO:0004866//endopeptidase inhibitor activity;GO:0005488//binding	GO:0030162//regulation of proteolysis;GO:0051346//negative regulation of hydrolase activity	K06755//roundabout, axon guidance receptor 3;K06238//collagen, type VI, alpha;K03909//tissue factor pathway inhibitor	gi|162462114|ref|NP_001093924.1|//1	WAP, FS, Ig, KU, and NTR-containing protein 1
245827	14423	0.01	0.17	4.08746	3.58896e-23	Up	1.40128e-23	Fat2	GO:0043231//intracellular membrane-bounded organelle;GO:0031224//intrinsic component of membrane;GO:0005911//cell-cell junction	GO:0046872//metal ion binding	GO:0016337;GO:0001667//ameboidal-type cell migration	K06813//cadherin 23	gi|71725377|ref|NP_001025159.1|//1	FAT tumor suppressor homolog 2 (Drosophila)
672682	5231	0.01	0.17	4.08746	1.12048e-08	Up	5.89416e-09	Gm9573	GO:0044424//intracellular part	NA	NA	NA	gi|343472143|emb|CCD15626.1|//1	predicted gene 9573
20278	2965	0.01	0.17	4.08746	0.000384584	Up	0.000242016	Scnn1g	GO:0009986//cell surface;GO:0044459//plasma membrane part;GO:0005626;GO:0034703//cation channel complex	GO:0019904//protein domain specific binding;GO:0005272//sodium channel activity	GO:0044319//wound healing, spreading of cells;GO:0006814//sodium ion transport;GO:0007606//sensory perception of chemical stimulus	K04827//amiloride-sensitive sodium channel subunit gamma	gi|6755414|ref|NP_035456.1|//1	sodium channel, nonvoltage-gated 1 gamma
71816	3785	0.01	0.17	4.08746	1.41612e-06	Up	7.99972e-07	Rnf180	GO:0031224//intrinsic component of membrane;GO:0005789//endoplasmic reticulum membrane	GO:0046914//transition metal ion binding;GO:0019787//ubiquitin-like protein transferase activity;GO:0019899//enzyme binding	GO:0031331//positive regulation of cellular catabolic process	K15708//E3 ubiquitin-protein ligase RNF180 [EC:2.3.2.27]	gi|110625861|ref|NP_082210.1|//1	ring finger protein 180
12817	2900	0.01	0.17	4.08746	4.45627e-05	Up	2.6693e-05	Col13a1	GO:0030054//cell junction	GO:0005488//binding	GO:0032502//developmental process;GO:0007155//cell adhesion	K06236//collagen, type I, alpha	gi|6680962|ref|NP_031757.1|//1	collagen, type XIII, alpha 1
94246	6105	0.03	0.51	4.08746	1.49454e-22	Up	5.8894e-23	Arid4b	GO:0043231//intracellular membrane-bounded organelle;GO:0043229//intracellular organelle	GO:0003676//nucleic acid binding	GO:0010467//gene expression;GO:0009987//cellular process	K11653//AT-rich interactive domain-containing protein 1;K07874//Ras-related protein Rab-1A;K14832//ribosome biogenesis protein MAK21	gi|37694072|ref|NP_919238.1|//1;gi|37694070|ref|NP_937755.1|//1	AT rich interactive domain 4B (RBP1-like)
11944	3447	0.01	0.17	4.08746	5.63372e-06	Up	3.2539e-06	Atp4a	GO:0044459//plasma membrane part;GO:0016021//integral component of membrane	GO:0046872//metal ion binding;GO:0032559//adenyl ribonucleotide binding;GO:0008556//potassium-transporting ATPase activity;GO:0046983//protein dimerization activity	GO:0015988//energy coupled proton transmembrane transport, against electrochemical gradient;GO:0042221//response to chemical;GO:0009206//purine ribonucleoside triphosphate biosynthetic process;GO:0006885//regulation of pH;GO:0030001//metal ion transport;GO:0009207//purine ribonucleoside triphosphate catabolic process	K01542//H+/K+-exchanging ATPase alpha polypeptide [EC:3.6.3.10]	gi|148692047|gb|EDL23994.1|//1	ATPase, H+/K+ exchanging, gastric, alpha polypeptide
20649	2153	0.01	0.17	4.08746	0.00069059	Up	0.000441626	Sntb1	GO:0044459//plasma membrane part;GO:0043234//protein complex;GO:0043232//intracellular non-membrane-bounded organelle	GO:0019904//protein domain specific binding;GO:0008092//cytoskeletal protein binding	GO:0003012//muscle system process	K14548//U3 small nucleolar RNA-associated protein 4;K12076//disks large protein 1;K12196//vacuolar protein-sorting-associated protein 4	gi|7710096|ref|NP_057876.1|//1	syntrophin, basic 1
69188	7258	0.16	2.72	4.08746	1.06226e-135	Up	1.68272e-136	Mll5	GO:0035097//histone methyltransferase complex	GO:0046872//metal ion binding;GO:0005515//protein binding;GO:0003712//transcription cofactor activity;GO:0018024//histone-lysine N-methyltransferase activity	GO:0006305//DNA alkylation;GO:0006355//regulation of transcription, DNA-templated;GO:0034968//histone lysine methylation;GO:0032526//response to retinoic acid;GO:0030522//intracellular receptor signaling pathway;GO:0002763//positive regulation of myeloid leukocyte differentiation;GO:0002444//myeloid leukocyte mediated immunity;GO:0007049//cell cycle;GO:0002274//myeloid leukocyte activation	K09189//histone-lysine N-methyltransferase MLL5 [EC:2.1.1.43]	gi|262527254|ref|NP_081260.1|//1	myeloid/lymphoid or mixed-lineage leukemia 5
15874	725	0.01	0.09	3.16993	0.294657	*	0.243802	Iapp	GO:0044421//extracellular region part;GO:0044297//cell body;GO:0000267;GO:0016023	GO:0005102//receptor binding	GO:0007600//sensory perception;GO:0007154//cell communication;GO:0031016//pancreas development;GO:0007631//feeding behavior;GO:0012501//programmed cell death;GO:0032845//negative regulation of homeostatic process;GO:0023052//signaling;GO:0045595//regulation of cell differentiation;GO:0019318//hexose metabolic process	K08039//islet amyloid polypeptide	gi|6754272|ref|NP_034621.1|//1	islet amyloid polypeptide
16005	2111	0.01	0.09	3.16993	0.0208762	*	0.0147359	Igfals	GO:0042598;GO:0016942//insulin-like growth factor binding protein complex	GO:0019838//growth factor binding	GO:0023052//signaling;GO:0009987//cellular process	K13023//carboxypeptidase N regulatory subunit	gi|60359992|dbj|BAD90215.1|//1	insulin-like growth factor binding protein, acid labile subunit
13105	1651	0.01	0.09	3.16993	0.0800228	*	0.0599386	Cyp2d9	GO:0043231//intracellular membrane-bounded organelle;GO:0042598;GO:0031090//organelle membrane	GO:0005506//iron ion binding;GO:0016712//oxidoreductase activity, acting on paired donors, with incorporation or reduction of molecular oxygen, reduced flavin or flavoprotein as one donor, and incorporation of one atom of oxygen	GO:0008152//metabolic process;GO:0010033//response to organic substance	K07414//cytochrome P450 family 2 subfamily D [EC:1.14.14.1]	gi|160948612|ref|NP_034136.2|//1	cytochrome P450, family 2, subfamily d, polypeptide 9
171530	1002	0.03	0.27	3.16993	0.0280514	*	0.0200614	Ucn2	GO:0044421//extracellular region part	GO:0005102//receptor binding	GO:0032274//gonadotropin secretion;GO:0009888//tissue development;GO:0006164//purine nucleotide biosynthetic process;GO:0051384//response to glucocorticoid	K05257//urocortin 2/3	gi|254675176|ref|NP_659543.1|//1	urocortin 2
319216	726	0.01	0.09	3.16993	0.294378	*	0.243802	4932441J04Rik	NA	NA	NA	NA	gi|148705740|gb|EDL37687.1|//1	RIKEN cDNA 4932441J04 gene
78774	1561	0.01	0.09	3.16993	0.0799712	*	0.0599386	4930529M08Rik	NA	NA	NA	NA	gi|110630012|ref|NP_780489.2|//1	RIKEN cDNA 4930529M08 gene
244061	1072	0.01	0.09	3.16993	0.154186	*	0.120885	Gm4971	GO:0043231//intracellular membrane-bounded organelle	GO:0005488//binding	GO:0007243;GO:0035195//gene silencing by miRNA;GO:0006351//transcription, DNA-templated	K13108//smad nuclear-interacting protein 1	gi|148675179|gb|EDL07126.1|//1	Smad nuclear interacting protein 1 pseudogene
382077	2555	0.01	0.09	3.16993	0.0499772	*	0.0367764	Ccdc33	NA	NA	NA	K15032//mTERF domain-containing protein, mitochondrial	gi|261399871|ref|NP_001159754.1|//1;gi|41581458|ref|NP_083488.1|//1	coiled-coil domain containing 33
227721	1824	0.01	0.09	3.16993	0.0410164	*	0.0297196	Ppapdc3	GO:0043231//intracellular membrane-bounded organelle;GO:0031224//intrinsic component of membrane;GO:0012505//endomembrane system;GO:0031090//organelle membrane	GO:0003824//catalytic activity	NA	NA	gi|21704026|ref|NP_663496.1|//1	phosphatidic acid phosphatase type 2 domain containing 3
69576	1267	0.01	0.09	3.16993	0.154067	*	0.120885	Smco1	GO:0031224//intrinsic component of membrane	NA	NA	NA	gi|281427239|ref|NP_899106.2|//1	single-pass membrane protein with coiled-coil domains 1
66607	1480	0.01	0.09	3.16993	0.0798812	*	0.0599386	Ms4a4d	GO:0031224//intrinsic component of membrane	GO:0004871//signal transducer activity	GO:0023052//signaling	K06466//B-lymphocyte antigen CD20	gi|148709484|gb|EDL41430.1|//1	membrane-spanning 4-domains, subfamily A, member 4D
384997	2226	0.01	0.09	3.16993	0.0208548	*	0.0147359	Pglyrp4	GO:0044464//cell part	GO:0046914//transition metal ion binding;GO:0016811//hydrolase activity, acting on carbon-nitrogen (but not peptide) bonds, in linear amides;GO:0005539//glycosaminoglycan binding;GO:0008329//signaling pattern recognition receptor activity	GO:0009581//detection of external stimulus;GO:0042742//defense response to bacterium;GO:0002758//innate immune response-activating signal transduction;GO:0000270//peptidoglycan metabolic process	K01446//peptidoglycan recognition protein	gi|260166655|ref|NP_997146.2|//1;gi|260166658|ref|NP_001159440.1|//1	peptidoglycan recognition protein 4
100503044	1940	0.01	0.09	3.16993	0.0409959	*	0.0297196	A730020M07Rik	NA	NA	NA	NA	gi|148680390|gb|EDL12337.1|//1	RIKEN cDNA A730020M07 gene
11554	2491	0.01	0.09	3.16993	0.0105735	*	0.00730658	Adrb1	GO:0043231//intracellular membrane-bounded organelle;GO:0042598;GO:0016021//integral component of membrane	GO:0043176//amine binding;GO:0004939//beta-adrenergic receptor activity;GO:0046983//protein dimerization activity;GO:0031690//adrenergic receptor binding	GO:0001659//temperature homeostasis;GO:0046541//saliva secretion;GO:0007600//sensory perception;GO:0002021//response to dietary excess;GO:0060078//regulation of postsynaptic membrane potential;GO:0050804//modulation of chemical synaptic transmission;GO:0005977//glycogen metabolic process;GO:0033555//multicellular organismal response to stress;GO:0007611//learning or memory;GO:0007188//adenylate c…	K04141//adrenergic receptor beta-1	gi|293279|gb|AAA02929.1|//1	adrenergic receptor, beta 1
106014	2652	0.01	0.09	3.16993	0.0105726	*	0.00730658	Fam19a5	GO:0031224//intrinsic component of membrane	NA	NA	NA	gi|354508242|ref|XP_003516162.1|//1;gi|4406696|gb|AAD20061.1|//1	family with sequence similarity 19, member A5
100041515	780	0.01	0.09	3.16993	0.293054	*	0.243802	Gm3383	NA	NA	NA	NA	gi|328802715|ref|NP_001192235.1|//1	predicted gene 3383
57276	1170	0.01	0.09	3.16993	0.153819	*	0.120885	Vsig2	GO:0005626;GO:0016021//integral component of membrane	NA	NA	K06791//immunoglobulin superfamily, member 11	gi|114145511|ref|NP_065264.2|//1	V-set and immunoglobulin domain containing 2
58805	3649	0.01	0.09	3.16993	0.00137054	*	0.000890676	Mlxipl	GO:0031981//nuclear lumen;GO:0043234//protein complex;GO:0044444//cytoplasmic part	GO:0010843;GO:0042802//identical protein binding;GO:0030528;GO:0046983//protein dimerization activity;GO:0001071	GO:0032502//developmental process;GO:0035556//intracellular signal transduction;GO:0010551;GO:0007050//cell cycle arrest;GO:0006110//regulation of glycolytic process;GO:0015980//energy derivation by oxidation of organic compounds;GO:0001678//cellular glucose homeostasis;GO:0001933//negative regulation of protein phosphorylation;GO:0008283//cell proliferation;GO:0055088//lipid homeostasis;GO:00020…	K09113//MAX-like protein X	gi|34328263|ref|NP_067430.2|//1	MLX interacting protein-like
622208	1463	0.02	0.18	3.16993	0.0280467	*	0.0200614	Gm6297	NA	NA	NA	NA	NA	predicted gene 6297
100126227	924	0.01	0.09	3.16993	0.292333	*	0.243802	Gm13031	NA	NA	NA	K01481//protein-arginine deiminase [EC:3.5.3.15]	gi|470604966|ref|XP_004313665.1|//1	predicted gene 13031
78120	391	0.01	0.09	3.16993	0.544213	*	0.4917	4930449E18Rik	NA	NA	NA	NA	NA	RIKEN cDNA 4930449E18 gene
107350	790	0.01	0.09	3.16993	0.292185	*	0.243802	AW112010	NA	NA	NA	NA	gi|148709456|gb|EDL41402.1|//1	expressed sequence AW112010
18261	735	0.01	0.09	3.16993	0.292164	*	0.243802	Ocm	NA	GO:0046872//metal ion binding	NA	K02183//calmodulin;K05865//troponin C, slow skeletal and cardiac muscles	gi|145279226|ref|NP_149028.2|//1	oncomodulin
232217	2621	0.01	0.09	3.16993	0.010568	*	0.00730658	4933427D06Rik	NA	NA	NA	NA	gi|30424689|ref|NP_778182.1|//1	RIKEN cDNA 4933427D06 gene
20459	2286	0.01	0.09	3.16993	0.0208264	*	0.0147359	Ptk6	GO:0043231//intracellular membrane-bounded organelle	GO:0004713//protein tyrosine kinase activity;GO:0032559//adenyl ribonucleotide binding	GO:0006464//cellular protein modification process;GO:0006796//phosphate-containing compound metabolic process	K08894//protein tyrosine kinase 6 [EC:2.7.10.2]	gi|6677971|ref|NP_033210.1|//1	PTK6 protein tyrosine kinase 6
57274	1887	0.01	0.09	3.16993	0.0408972	*	0.0297196	Slc16a8	GO:0016323//basolateral plasma membrane;GO:0005626;GO:0016021//integral component of membrane	GO:0015291//secondary active transmembrane transporter activity;GO:0008028//monocarboxylic acid transmembrane transporter activity	GO:0032787//monocarboxylic acid metabolic process;GO:0015711//organic anion transport;GO:0002376//immune system process;GO:0046942//carboxylic acid transport;GO:0007599//hemostasis	K08185//MFS transporter, MCP family, solute carrier family 16 (monocarboxylic acid transporters), member 8	gi|10048452|ref|NP_065262.1|//1	solute carrier family 16 (monocarboxylic acid transporters), member 8
21936	952	0.04	0.36	3.16993	0.0084964	*	0.00583022	Tnfrsf18	GO:0009986//cell surface;GO:0016021//integral component of membrane	GO:0005035//death receptor activity;GO:0004871//signal transducer activity;GO:0005488//binding	GO:0012501//programmed cell death;GO:0023052//signaling;GO:0043066//negative regulation of apoptotic process;GO:0019221//cytokine-mediated signaling pathway	K05154//tumor necrosis factor receptor superfamily member 18	gi|148683124|gb|EDL15071.1|//1	tumor necrosis factor receptor superfamily, member 18
69050	417	0.01	0.09	3.16993	0.53935	*	0.4917	1810013A23Rik	NA	NA	NA	NA	gi|148690616|gb|EDL22563.1|//1	RIKEN cDNA 1810013A23 gene
73990	1016	0.01	0.09	3.16993	0.290567	*	0.243802	4930455C13Rik	NA	GO:0008135//translation factor activity, RNA binding;GO:0032561//guanyl ribonucleotide binding;GO:0017111//nucleoside-triphosphatase activity	GO:0006412//translation;GO:0009207//purine ribonucleoside triphosphate catabolic process	K14416//elongation factor 1 alpha-like protein	gi|148671470|gb|EDL03417.1|//1	RIKEN cDNA 4930455C13 gene
20980	3386	0.01	0.09	3.16993	0.00270706	*	0.00179632	Syt2	GO:0031224//intrinsic component of membrane;GO:0030667//secretory granule membrane;GO:0044459//plasma membrane part;GO:0030139//endocytic vesicle;GO:0008021//synaptic vesicle;GO:0005624	GO:0046872//metal ion binding;GO:0005543//phospholipid binding	GO:0001505//regulation of neurotransmitter levels;GO:0006887//exocytosis	K15290//synaptotagmin-1	gi|31543797|ref|NP_033333.2|//1	synaptotagmin II
432879	2982	0.01	0.09	3.16993	0.0105588	*	0.00730658	Zbtbd6	NA	GO:0005488//binding	NA	K10474//kelch repeat and BTB domain-containing protein 6/7	gi|283436167|ref|NP_001030054.2|//1	kelch repeat and BTB (POZ) domain containing 6
329096	3200	0.01	0.09	3.16993	0.0155143	*	0.0108528	Gm17644	NA	NA	NA	K04613//vomeronasal 2 receptor	gi|68070859|ref|XP_677343.1|//1	predicted gene, 17644
319187	381	0.01	0.09	3.16993	0.992684	*	0.991666	Hist1h2bn	GO:0043231//intracellular membrane-bounded organelle;GO:0000785//chromatin	GO:0003676//nucleic acid binding	GO:0034728//nucleosome organization	K11252//histone H2B	gi|81866317|sp|Q8CGP2.3|H2B1P_MOUSE//1	histone cluster 1, H2bn
70040	3631	0.01	0.09	3.16993	0.015513	*	0.0108528	2610037D02Rik	NA	NA	NA	NA	gi|148672301|gb|EDL04248.1|//1	RIKEN cDNA 2610037D02 gene
243537	3365	0.01	0.09	3.16993	0.00270633	*	0.00179632	Uroc1	GO:0044444//cytoplasmic part	GO:0016836//hydro-lyase activity	GO:0006547//histidine metabolic process	K01712//urocanate hydratase [EC:4.2.1.49]	gi|172072677|ref|NP_659189.2|//1	urocanase domain containing 1
17228	1086	0.01	0.09	3.16993	0.152716	*	0.120885	Cma1	GO:0044421//extracellular region part;GO:0044464//cell part	GO:0004175//endopeptidase activity;GO:0005488//binding	GO:0001678//cellular glucose homeostasis;GO:0045765//regulation of angiogenesis;GO:0019538//protein metabolic process;GO:0031347//regulation of defense response;GO:0044237//cellular metabolic process;GO:0042222//interleukin-1 biosynthetic process;GO:0007420//brain development	K01329//chymase [EC:3.4.21.39]	gi|6857812|ref|NP_034910.1|//1	chymase 1, mast cell
240916	1533	0.01	0.09	3.16993	0.0793135	*	0.0599386	Vsig8	GO:0031224//intrinsic component of membrane;GO:0016020//membrane	NA	NA	K06788//coxsackievirus and adenovirus receptor	gi|229892207|ref|NP_808391.2|//1	V-set and immunoglobulin domain containing 8
19118	401	0.01	0.09	3.16993	0.534503	*	0.4917	Prm1	NA	NA	NA	NA	gi|344240215|gb|EGV96318.1|//1	protamine 1
621998	1422	0.01	0.09	3.16993	0.0792312	*	0.0599386	Gm6277	NA	NA	NA	NA	gi|148669602|gb|EDL01549.1|//1	predicted gene 6277
433490	388	0.01	0.09	3.16993	0.532129	*	0.4917	Defb45	NA	NA	GO:0006952//defense response	NA	gi|148674029|gb|EDL05976.1|//1	defensin beta 45
94088	3827	0.01	0.09	3.16993	0.00849416	*	0.00583022	Trim6	GO:0044424//intracellular part	GO:0046914//transition metal ion binding	GO:0051259//protein oligomerization	K11999//tripartite motif-containing protein 6/22/34	gi|61966933|ref|NP_001013637.1|//1	tripartite motif-containing 6
230612	4370	0.01	0.09	3.16993	0.000349443	Up	0.000218974	Slc5a9	GO:0031224//intrinsic component of membrane	GO:0005412//glucose:sodium symporter activity	GO:0030001//metal ion transport	K14389//solute carrier family 5 (sodium/glucose cotransporter), member 9	gi|148698736|gb|EDL30683.1|//1	solute carrier family 5 (sodium/glucose cotransporter), member 9
210162	4584	0.01	0.09	3.16993	0.00034941	Up	0.000218974	Zkscan2	GO:0043231//intracellular membrane-bounded organelle	GO:0046914//transition metal ion binding;GO:0003676//nucleic acid binding;GO:0001071	GO:0006351//transcription, DNA-templated	K09229//KRAB and SCAN domains-containing zinc finger protein	gi|124486745|ref|NP_001074798.1|//1	zinc finger with KRAB and SCAN domains 2
16597	5742	0.01	0.09	3.16993	4.46212e-05	Up	2.6693e-05	Klf12	GO:0043231//intracellular membrane-bounded organelle	GO:0046914//transition metal ion binding;GO:0003712//transcription cofactor activity;GO:0003676//nucleic acid binding;GO:0001071	GO:0006357//regulation of transcription from RNA polymerase II promoter	K09205//krueppel-like factor 8/12	gi|46048263|ref|NP_034766.2|//1	Kruppel-like factor 12
75050	4462	0.01	0.09	3.16993	0.000349342	Up	0.000218974	Kif27	GO:0042995//cell projection;GO:0015630//microtubule cytoskeleton	GO:0032559//adenyl ribonucleotide binding;GO:0003774//motor activity	GO:0010927//cellular component assembly involved in morphogenesis;GO:0007017//microtubule-based process	K10395//kinesin family member 4/21/27	gi|32401469|ref|NP_780423.2|//1	kinesin family member 27
57354	7534	0.18	1.62	3.16993	9.30739e-68	Up	2.27026e-68	Cramp1l	NA	NA	NA	NA	gi|169234772|ref|NP_065633.2|//1	Crm, cramped-like (Drosophila)
381622	2947	0.02	0.18	3.16993	0.000994344	Up	0.000641394	5031410I06Rik	NA	NA	NA	NA	gi|170650703|ref|NP_997540.2|//1	RIKEN cDNA 5031410I06 gene
241989	5218	0.01	0.09	3.16993	8.85189e-05	Up	5.38346e-05	Pabpc4l	NA	GO:0005488//binding	NA	K13126//polyadenylate-binding protein	gi|168229272|ref|NP_001094949.1|//1	poly(A) binding protein, cytoplasmic 4-like
12819	5335	0.01	0.09	3.16993	0.000719737	Up	0.00046096	Col15a1	GO:0044420//extracellular matrix component;GO:0005578//proteinaceous extracellular matrix	GO:0005198//structural molecule activity	GO:0009987//cellular process	K08135//collagen, type XV, alpha	gi|134288882|ref|NP_034058.2|//1	collagen, type XV, alpha 1
74694	5713	0.01	0.09	3.16993	4.45852e-05	Up	2.6693e-05	Tbc1d30	GO:0044464//cell part	GO:0005099	GO:0032313	K01691//WNT inhibitory factor 1	gi|50510743|dbj|BAD32357.1|//1	TBC1 domain family, member 30
99439	5267	0.01	0.09	3.16993	0.000719669	Up	0.00046096	Duox1	GO:0031224//intrinsic component of membrane;GO:0044459//plasma membrane part	GO:0016209//antioxidant activity;GO:0050664//oxidoreductase activity, acting on NAD(P)H, oxygen as acceptor;GO:0005506//iron ion binding;GO:0000166//nucleotide binding;GO:0050662//coenzyme binding	GO:0006801//superoxide metabolic process;GO:0009058//biosynthetic process;GO:0042743//hydrogen peroxide metabolic process;GO:0010033//response to organic substance;GO:0007275//multicellular organism development;GO:0006950//response to stress;GO:0007166//cell surface receptor signaling pathway	K13411//dual oxidase [EC:1.6.3.1 1.11.1.-]	gi|150010671|ref|NP_001092767.1|//1	dual oxidase 1
320707	4483	0.01	0.09	3.16993	0.000348872	Up	0.000218974	Atp2b3	GO:0031224//intrinsic component of membrane	GO:0043169//cation binding;GO:0019904//protein domain specific binding;GO:0032559//adenyl ribonucleotide binding;GO:0019829//cation-transporting ATPase activity	GO:0001775//cell activation;GO:0009206//purine ribonucleoside triphosphate biosynthetic process;GO:0007599//hemostasis;GO:0006811//ion transport	K05850//Ca2+ transporting ATPase, plasma membrane [EC:3.6.3.8]	gi|148697948|gb|EDL29895.1|//1	ATPase, Ca++ transporting, plasma membrane 3
75426	2729	0.04	0.36	3.16993	1.07553e-06	Up	6.04906e-07	Igfbpl1	NA	GO:0019838//growth factor binding	GO:0016049//cell growth	K08785//HtrA serine peptidase 3 [EC:3.4.21.-];K08784//HtrA serine peptidase 1 [EC:3.4.21.-];K08786//HtrA serine peptidase 4 [EC:3.4.21.-]	gi|9055246|ref|NP_061211.1|//1	insulin-like growth factor binding protein-like 1
78806	2380	0.04	0.36	3.16993	1.17708e-05	Up	6.88232e-06	Stpg1	NA	NA	NA	NA	gi|21313496|ref|NP_084465.1|//1	sperm tail PG rich repeat containing 1
16590	5205	0.01	0.05	2.32193	0.00535875	*	0.00362284	Kit	GO:0031224//intrinsic component of membrane;GO:0044421//extracellular region part;GO:0030141//secretory granule;GO:0009986//cell surface;GO:0044459//plasma membrane part	GO:0032559//adenyl ribonucleotide binding;GO:0004714//transmembrane receptor protein tyrosine kinase activity	GO:0016477//cell migration;GO:0002244//hematopoietic progenitor cell differentiation;GO:0048232//male gamete generation;GO:0035556//intracellular signal transduction;GO:0007632//visual behavior;GO:0043405//regulation of MAP kinase activity;GO:0002521//leukocyte differentiation;GO:0006664//glycolipid metabolic process;GO:0008406//gonad development;GO:0008283//cell proliferation;GO:0017145//stem ce…	K05091//proto-oncogene tyrosine-protein kinase Kit [EC:2.7.10.1]	gi|170650719|ref|NP_066922.2|//1;gi|170650721|ref|NP_001116205.1|//1	kit oncogene
72948	5108	0.01	0.05	2.32193	0.0499813	*	0.0367764	Tppp	GO:0043231//intracellular membrane-bounded organelle;GO:0000267;GO:0015630//microtubule cytoskeleton;GO:0044444//cytoplasmic part	GO:0015631//tubulin binding;GO:0046872//metal ion binding	GO:0031334//positive regulation of protein complex assembly;GO:0031109//microtubule polymerization or depolymerization	NA	gi|33469051|ref|NP_878259.1|//1	tubulin polymerization promoting protein
381399	2115	0.01	0.05	2.32193	0.154447	*	0.120885	Bpifb4	GO:0044424//intracellular part	GO:0005488//binding	NA	K05399//lipopolysaccharide-binding protein	gi|223468638|ref|NP_001030047.2|//1	BPI fold containing family B, member 4
213011	2765	0.01	0.05	2.32193	0.0800357	*	0.0599386	Zfp583	GO:0043231//intracellular membrane-bounded organelle	GO:0046914//transition metal ion binding;GO:0003676//nucleic acid binding	GO:0006351//transcription, DNA-templated	K09228//KRAB domain-containing zinc finger protein	gi|85701750|ref|NP_001028421.1|//1	zinc finger protein 583
11730	708	0.01	0.05	2.32193	0.552404	*	0.4917	Ang3	GO:0031981//nuclear lumen;GO:0044297//cell body;GO:0043234//protein complex;GO:0030427//site of polarized growth;GO:0016023;GO:0005604//basement membrane	GO:0008092//cytoskeletal protein binding;GO:0046914//transition metal ion binding;GO:0005539//glycosaminoglycan binding;GO:0016892//endoribonuclease activity, producing 3'-phosphomonoesters;GO:0003676//nucleic acid binding	GO:0007399//nervous system development;GO:0048513//animal organ development;GO:0032430//positive regulation of phospholipase A2 activity;GO:0032147//activation of protein kinase activity;GO:0006351//transcription, DNA-templated;GO:0010863//positive regulation of phospholipase C activity;GO:0048522//positive regulation of cellular process;GO:0008154//actin polymerization or depolymerization;GO:000…	K01172//ribonuclease 6/7/8 [EC:3.1.27.-]	gi|283135182|ref|NP_001116866.2|//1	angiogenin, ribonuclease A family, member 3
66104	1144	0.01	0.05	2.32193	0.552329	*	0.4917	Tceal6	NA	NA	GO:0006412//translation	NA	gi|148691879|gb|EDL23826.1|//1	transcription elongation factor A (SII)-like 6
74995	755	0.01	0.05	2.32193	0.552254	*	0.4917	4930502E09Rik	NA	NA	NA	NA	gi|148683796|gb|EDL15743.1|//1	RIKEN cDNA 4930502E09 gene
208748	5898	0.01	0.05	2.32193	0.00271348	*	0.00179632	Prrg3	GO:0031224//intrinsic component of membrane	GO:0046872//metal ion binding	NA	K04949//cyclic nucleotide gated channel alpha 2;K01313//coagulation factor II (thrombin) [EC:3.4.21.5];K01314//coagulation factor X [EC:3.4.21.6];K01320//coagulation factor VII [EC:3.4.21.21]	gi|124487491|ref|NP_001074604.1|//1	proline rich Gla (G-carboxyglutamic acid) 3 (transmembrane)
78923	3882	0.02	0.1	2.32193	0.0272647	*	0.0194873	Chsy3	GO:0031224//intrinsic component of membrane;GO:0000139//Golgi membrane	GO:0043169//cation binding;GO:0015020//glucuronosyltransferase activity;GO:0008376//acetylgalactosaminyltransferase activity	NA	K13499//chondroitin sulfate synthase [EC:2.4.1.175 2.4.1.226]	gi|60360176|dbj|BAD90307.1|//1	chondroitin sulfate synthase 3
18782	2264	0.01	0.05	2.32193	0.154388	*	0.120885	Pla2g2d	NA	GO:0046872//metal ion binding;GO:0004091	GO:0019637//organophosphate metabolic process;GO:0006952//defense response;GO:0006629//lipid metabolic process	K01047//secretory phospholipase A2 [EC:3.1.1.4]	gi|7242177|ref|NP_035239.1|//1	phospholipase A2, group IID
170483	3281	0.02	0.1	2.32193	0.0290089	*	0.0207724	Grin3b	GO:0044297//cell body;GO:0030313//cell envelope;GO:0008328//ionotropic glutamate receptor complex	GO:0016597//amino acid binding;GO:0008066//glutamate receptor activity;GO:0005231//excitatory extracellular ligand-gated ion channel activity;GO:0005261//cation channel activity	GO:0010959//regulation of metal ion transport;GO:0034613//cellular protein localization;GO:0007267//cell-cell signaling;GO:0006816//calcium ion transport;GO:0007215//glutamate receptor signaling pathway	K05214//glutamate receptor ionotropic, NMDA 3B	gi|20127397|ref|NP_569722.1|//1	glutamate receptor, ionotropic, NMDA3B
15564	2019	0.02	0.1	2.32193	0.0874634	*	0.0667416	Htr5b	GO:0031224//intrinsic component of membrane	GO:0008227//G-protein coupled amine receptor activity;GO:0043176//amine binding	GO:0007186//G-protein coupled receptor signaling pathway	K04161//5-hydroxytryptamine receptor 5	gi|162135957|ref|NP_034613.2|//1	5-hydroxytryptamine (serotonin) receptor 5B
20216	2557	0.01	0.05	2.32193	0.154316	*	0.120885	Acsm3	GO:0044429//mitochondrial part	GO:0043169//cation binding;GO:0032559//adenyl ribonucleotide binding;GO:0016878//acid-thiol ligase activity	GO:0006631//fatty acid metabolic process	K01896//medium-chain acyl-CoA synthetase [EC:6.2.1.2]	gi|148685235|gb|EDL17182.1|//1	acyl-CoA synthetase medium-chain family member 3
434280	5092	0.03	0.15	2.32193	0.00120621	*	0.000781406	Gm5607	NA	NA	NA	NA	gi|42557306|gb|AAH66076.1|//1	predicted gene 5607
100504486	2815	0.01	0.05	2.32193	0.0799648	*	0.0599386	Gdap10	NA	NA	NA	NA	gi|3378472|emb|CAA76896.1|//1	ganglioside-induced differentiation-associated-protein 10
76426	649	0.01	0.05	2.32193	0.550836	*	0.4917	Fam209	NA	NA	NA	NA	gi|198278455|ref|NP_083884.1|//1	family with sequence similarity 209
331480	2177	0.01	0.05	2.32193	0.154281	*	0.120885	Gm5126	NA	NA	NA	K04976//transient receptor potential cation channel subfamily M member 1	gi|402910550|ref|XP_003917937.1|//1	predicted pseudogene 5126
74466	1883	0.01	0.05	2.32193	0.154257	*	0.120885	4933427G17Rik	NA	NA	NA	NA	gi|318056062|ref|NP_083231.1|//1	RIKEN cDNA 4933427G17 gene
373852	1827	0.01	0.05	2.32193	0.154245	*	0.120885	4833422C13Rik	GO:0044444//cytoplasmic part	GO:0016289//CoA hydrolase activity;GO:0032559//adenyl ribonucleotide binding	GO:0032787//monocarboxylic acid metabolic process;GO:0006732//coenzyme metabolic process;GO:0044238//primary metabolic process	K01067//acetyl-CoA hydrolase [EC:3.1.2.1]	gi|18482377|ref|NP_083066.1|//1;gi|37361850|gb|AAQ91038.1|//1	RIKEN cDNA 4833422C13 gene
414116	738	0.01	0.05	2.32193	0.550463	*	0.4917	D630024D03Rik	NA	NA	NA	NA	gi|148691830|gb|EDL23777.1|//1;gi|149052216|gb|EDM04033.1|//1	RIKEN cDNA D630024D03 gene
13863	699	0.01	0.05	2.32193	0.550426	*	0.4917	Lcn5	NA	GO:0019840//isoprenoid binding	GO:0001523//retinoid metabolic process;GO:0051234//establishment of localization	K01830//prostaglandin-H2 D-isomerase [EC:5.3.99.2]	gi|110835737|ref|NP_031973.2|//1;gi|442734435|ref|NP_001263186.1|//1	lipocalin 5
20526	2571	0.01	0.05	2.32193	0.079939	*	0.0599386	Slc2a2	GO:0043231//intracellular membrane-bounded organelle;GO:0044459//plasma membrane part;GO:0005903//brush border;GO:0005626;GO:0016021//integral component of membrane;GO:0044444//cytoplasmic part	GO:0051183;GO:0005355//glucose transmembrane transporter activity;GO:0005102//receptor binding	GO:0031016//pancreas development;GO:0051180//vitamin transport;GO:0009746//response to hexose;GO:0009725//response to hormone;GO:0030073//insulin secretion;GO:0008645//hexose transport;GO:0015980//energy derivation by oxidation of organic compounds;GO:0006629//lipid metabolic process	K07593//MFS transporter, SP family, solute carrier family 2 (facilitated glucose transporter), member 2	gi|165377237|ref|NP_112474.2|//1	solute carrier family 2 (facilitated glucose transporter), member 2
17364	4981	0.03	0.15	2.32193	0.00186618	*	0.00122471	Trpm1	GO:0031224//intrinsic component of membrane	GO:0015075//ion transmembrane transporter activity	GO:0006810//transport;GO:0050953//sensory perception of light stimulus;GO:0009416//response to light stimulus	K04976//transient receptor potential cation channel subfamily M member 1	gi|149057061|gb|EDM08384.1|//1;gi|169881257|ref|NP_001034193.2|//1	transient receptor potential cation channel, subfamily M, member 1
545253	2187	0.01	0.05	2.32193	0.418458	*	0.36467	Gm5820	NA	NA	NA	NA	gi|85702103|ref|NP_001028961.1|//1	predicted gene 5820
15572	3763	0.02	0.1	2.32193	0.016928	*	0.0118693	Elavl4	NA	GO:0003729//mRNA binding	GO:0006396//RNA processing	K13208//ELAV like protein 2/3/4	gi|351713507|gb|EHB16426.1|//1;gi|254281259|ref|NP_001156869.1|//1;gi|254281262|ref|NP_001156871.1|//1;gi|84662764|ref|NP_001033787.1|//1	ELAV (embryonic lethal, abnormal vision, Drosophila)-like 4 (Hu antigen D)
227327	2608	0.05	0.25	2.32193	0.00121442	*	0.000787014	B3gnt7	GO:0043231//intracellular membrane-bounded organelle;GO:0031224//intrinsic component of membrane;GO:0012505//endomembrane system	GO:0008194//UDP-glycosyltransferase activity;GO:0016758//transferase activity, transferring hexosyl groups	GO:0006464//cellular protein modification process	K09664//beta-1,3-N-acetylglucosaminyltransferase 7 [EC:2.4.1.-]	gi|227496327|ref|NP_660257.2|//1	UDP-GlcNAc:betaGal beta-1,3-N-acetylglucosaminyltransferase 7
170732	1340	0.01	0.05	2.32193	0.293907	*	0.243802	Trhr2	GO:0031224//intrinsic component of membrane	GO:0005488//binding;GO:0004930//G-protein coupled receptor activity	GO:0007186//G-protein coupled receptor signaling pathway	K04282//thyrotropin-releasing hormone receptor	gi|18875348|ref|NP_573465.1|//1	thyrotropin releasing hormone receptor 2
51938	3616	0.01	0.05	2.32193	0.153057	*	0.119621	Ccdc39	GO:0043232//intracellular non-membrane-bounded organelle;GO:0005930//axoneme	NA	GO:0001539//cilium or flagellum-dependent cell motility;GO:0043623//cellular protein complex assembly;GO:0003351//epithelial cilium movement	K10352//myosin heavy chain	gi|21312922|ref|NP_080498.1|//1	coiled-coil domain containing 39
380785	2728	0.01	0.05	2.32193	0.0799133	*	0.0599386	Begain	GO:0044424//intracellular part;GO:0005626	GO:0042802//identical protein binding	NA	K06105//tight junction protein 4	gi|253683505|ref|NP_001156647.1|//1	brain-enriched guanylate kinase-associated
73719	724	0.01	0.05	2.32193	0.549721	*	0.4917	Lce1c	NA	NA	NA	NA	NA	late cornified envelope 1C
22229	2448	0.01	0.05	2.32193	0.0799005	*	0.0599386	Ucp3	GO:0043231//intracellular membrane-bounded organelle;GO:0031224//intrinsic component of membrane;GO:0019866//organelle inner membrane	GO:0015077//monovalent inorganic cation transmembrane transporter activity	GO:0032502//developmental process;GO:0046907//intracellular transport;GO:0043434//response to peptide hormone;GO:0031960//response to corticosteroid;GO:0000305//response to oxygen radical;GO:0032787//monocarboxylic acid metabolic process;GO:0031667//response to nutrient levels;GO:0006818//hydrogen transport	K15103//solute carrier family 25 (mitochondrial uncoupling protein), member 8/9	gi|6678495|ref|NP_033490.1|//1	uncoupling protein 3 (mitochondrial, proton carrier)
277753	2422	0.01	0.05	2.32193	0.154126	*	0.120885	Cyp4a12a	GO:0043231//intracellular membrane-bounded organelle;GO:0042598;GO:0031090//organelle membrane	GO:0016713//oxidoreductase activity, acting on paired donors, with incorporation or reduction of molecular oxygen, reduced iron-sulfur protein as one donor, and incorporation of one atom of oxygen;GO:0005506//iron ion binding;GO:0016712//oxidoreductase activity, acting on paired donors, with incorporation or reduction of molecular oxygen, reduced flavin or flavoprotein as one donor, and incorpora…	GO:0048545//response to steroid hormone;GO:0000038//very long-chain fatty acid metabolic process;GO:0048513//animal organ development;GO:0006636//unsaturated fatty acid biosynthetic process;GO:0001676//long-chain fatty acid metabolic process	K07425//alkane 1-monooxygenase [EC:1.14.15.3]	gi|74188275|dbj|BAE25803.1|//1	cytochrome P450, family 4, subfamily a, polypeptide 12a
100043497	1276	0.01	0.05	2.32193	0.549647	*	0.4917	Gm4477	GO:0019866//organelle inner membrane	GO:0016740//transferase activity	NA	NA	gi|469832250|ref|NP_001240839.2|//1	predicted gene 4477
78753	2701	0.01	0.05	2.32193	0.079894	*	0.0599386	Lipm	NA	GO:0003824//catalytic activity	GO:0006629//lipid metabolic process	K01052//lysosomal acid lipase/cholesteryl ester hydrolase [EC:3.1.1.13]	gi|158533984|ref|NP_076392.1|//1	lipase, family member M
21667	1948	0.01	0.05	2.32193	0.154091	*	0.120885	Tdgf1	GO:0043231//intracellular membrane-bounded organelle;GO:0031224//intrinsic component of membrane;GO:0044421//extracellular region part;GO:0019898//extrinsic component of membrane;GO:0044444//cytoplasmic part	GO:0005102//receptor binding	GO:0000578//embryonic axis specification;GO:0016477//cell migration;GO:0001952//regulation of cell-matrix adhesion;GO:0000165//MAPK cascade;GO:0048732//gland development;GO:0035051//cardiocyte differentiation;GO:0043009//chordate embryonic development;GO:0006915//apoptotic process;GO:0007179//transforming growth factor beta receptor signaling pathway;GO:0006357//regulation of transcription from R…	NA	gi|134053945|ref|NP_035692.2|//1	teratocarcinoma-derived growth factor 1
100662	3809	0.01	0.05	2.32193	0.0208566	*	0.0147359	D930016D06Rik	NA	NA	NA	NA	gi|148688270|gb|EDL20217.1|//1	RIKEN cDNA D930016D06 gene
246747	665	0.01	0.05	2.32193	0.549017	*	0.4917	Adig	GO:0043231//intracellular membrane-bounded organelle;GO:0031224//intrinsic component of membrane	NA	GO:0045444//fat cell differentiation;GO:0048232//male gamete generation;GO:0045597//positive regulation of cell differentiation	NA	gi|148674324|gb|EDL06271.1|//1	adipogenin
69824	672	0.01	0.05	2.32193	0.548943	*	0.4917	Glod5	NA	NA	NA	NA	gi|21312444|ref|NP_081503.1|//1	glyoxalase domain containing 5
668210	646	0.01	0.05	2.32193	0.548721	*	0.4917	Gm9047	NA	NA	NA	NA	gi|223941805|ref|NP_001138832.1|//1	predicted gene 9047
14409	1835	0.01	0.05	2.32193	0.154044	*	0.120885	Gabrr2	GO:0034702//ion channel complex;GO:0044459//plasma membrane part;GO:0043005//neuron projection	GO:0005253//anion channel activity;GO:0005515//protein binding;GO:0005230//extracellular ligand-gated ion channel activity;GO:0016917//GABA receptor activity	GO:0007186//G-protein coupled receptor signaling pathway;GO:0050953//sensory perception of light stimulus;GO:0001754//eye photoreceptor cell differentiation;GO:0015698//inorganic anion transport	K05190//gamma-aminobutyric acid receptor subunit rho	gi|148673544|gb|EDL05491.1|//1	gamma-aminobutyric acid (GABA) C receptor, subunit rho 2
332131	3434	0.01	0.05	2.32193	0.0410061	*	0.0297196	Krt78	NA	NA	NA	K07605//type II keratin, basic	gi|145580629|ref|NP_997652.4|//1	keratin 78
210044	4211	0.01	0.05	2.32193	0.0105791	*	0.00730658	Adcy2	GO:0032991//macromolecular complex;GO:0031224//intrinsic component of membrane;GO:0044424//intracellular part;GO:0005626;GO:0043005//neuron projection	GO:0043169//cation binding;GO:0032559//adenyl ribonucleotide binding;GO:0004016//adenylate cyclase activity;GO:0032403//protein complex binding	GO:0032147//activation of protein kinase activity;GO:0007267//cell-cell signaling;GO:0045762//positive regulation of adenylate cyclase activity;GO:0015980//energy derivation by oxidation of organic compounds;GO:0010863//positive regulation of phospholipase C activity;GO:0007169//transmembrane receptor protein tyrosine kinase signaling pathway;GO:0033762//response to glucagon;GO:0007188//adenylate…	K08042//adenylate cyclase 2 [EC:4.6.1.1]	gi|124244092|ref|NP_705762.2|//1	adenylate cyclase 2
20608	1388	0.01	0.05	2.32193	0.293309	*	0.243802	Sstr4	GO:0044424//intracellular part;GO:0016021//integral component of membrane	GO:0008188//neuropeptide receptor activity	GO:0007186//G-protein coupled receptor signaling pathway;GO:0000038//very long-chain fatty acid metabolic process;GO:0007267//cell-cell signaling;GO:0046058//cAMP metabolic process;GO:0010740;GO:0007420//brain development;GO:0008283//cell proliferation;GO:0048870//cell motility;GO:0051384//response to glucocorticoid	K04220//somatostatin receptor 4	gi|49169818|ref|NP_033245.2|//1	somatostatin receptor 4
67752	1458	0.01	0.05	2.32193	0.293267	*	0.243802	Ppp1r32	NA	NA	NA	NA	gi|148709409|gb|EDL41355.1|//1	protein phosphatase 1, regulatory subunit 32
75482	726	0.01	0.05	2.32193	0.546513	*	0.4917	Hspb9	GO:0043231//intracellular membrane-bounded organelle	GO:0005488//binding	GO:0050896//response to stimulus	K09547//heat shock protein beta-9	gi|254675150|ref|NP_083583.1|//1	heat shock protein, alpha-crystallin-related, B9
381373	2813	0.01	0.05	2.32193	0.0798298	*	0.0599386	Sp9	NA	GO:0003676//nucleic acid binding	GO:0009967//positive regulation of signal transduction;GO:0035115//embryonic forelimb morphogenesis	K09199//transcription factor Sp9	gi|52693933|ref|NP_001005343.1|//1	trans-acting transcription factor 9
432450	3205	0.01	0.05	2.32193	0.0409788	*	0.0297196	Nkain2	GO:0031224//intrinsic component of membrane	NA	NA	NA	gi|226437657|ref|NP_001020457.2|//1;gi|226437655|ref|NP_001013429.2|//1	Na+/K+ transporting ATPase interacting 2
219131	1371	0.01	0.05	2.32193	0.292969	*	0.243802	Phf11a	NA	GO:0046914//transition metal ion binding	NA	K11421//histone-lysine N-methyltransferase SETDB1 [EC:2.1.1.43];K14959//histone-lysine N-methyltransferase MLL4 [EC:2.1.1.43];K09186//histone-lysine N-methyltransferase MLL1 [EC:2.1.1.43]	gi|27369858|ref|NP_766191.1|//1	PHD finger protein 11A
16528	1757	0.02	0.1	2.32193	0.153034	*	0.119621	Kcnk4	GO:0016020//membrane	GO:0005216//ion channel activity	GO:0034220//ion transmembrane transport;GO:0030001//metal ion transport	K04915//potassium channel subfamily K member 4	gi|6680540|ref|NP_032457.1|//1	potassium channel, subfamily K, member 4
19218	2090	0.01	0.05	2.32193	0.15389	*	0.120885	Ptger3	GO:0031224//intrinsic component of membrane	GO:0004955//prostaglandin receptor activity;GO:0005488//binding	GO:0001660//fever generation;GO:0015698//inorganic anion transport;GO:0051480//regulation of cytosolic calcium ion concentration;GO:0007187//G-protein coupled receptor signaling pathway, coupled to cyclic nucleotide second messenger;GO:0003014//renal system process	K04260//prostaglandin E receptor 3	gi|86355516|ref|NP_035326.2|//1	prostaglandin E receptor 3 (subtype EP3)
108105	4548	0.01	0.05	2.32193	0.0105707	*	0.00730658	B3gnt5	GO:0043231//intracellular membrane-bounded organelle;GO:0031224//intrinsic component of membrane;GO:0012505//endomembrane system	GO:0008375//acetylglucosaminyltransferase activity	GO:0007399//nervous system development;GO:0006664//glycolipid metabolic process;GO:0006665//sphingolipid metabolic process;GO:0006464//cellular protein modification process	K03766//beta-1,3-N-acetylglucosaminyltransferase 5 [EC:2.4.1.206]	gi|31542177|ref|NP_473393.2|//1	UDP-GlcNAc:betaGal beta-1,3-N-acetylglucosaminyltransferase 5
20710	1921	0.01	0.05	2.32193	0.153866	*	0.120885	Serpinb9e	GO:0043231//intracellular membrane-bounded organelle;GO:0044421//extracellular region part;GO:0044444//cytoplasmic part	GO:0019899//enzyme binding;GO:0004869//cysteine-type endopeptidase inhibitor activity	GO:0070229//negative regulation of lymphocyte apoptotic process;GO:0010466//negative regulation of peptidase activity;GO:0006508//proteolysis;GO:0001909//leukocyte mediated cytotoxicity;GO:0043627//response to estrogen;GO:0002444//myeloid leukocyte mediated immunity;GO:0002437//inflammatory response to antigenic stimulus	K13963//serpin B	gi|15826846|ref|NP_035586.1|//1	serine (or cysteine) peptidase inhibitor, clade B, member 9e
55987	3506	0.01	0.05	2.32193	0.0409584	*	0.0297196	Cpxm2	GO:0044421//extracellular region part	GO:0046914//transition metal ion binding;GO:0008235//metalloexopeptidase activity	GO:0019538//protein metabolic process;GO:0009987//cellular process	K08639//carboxypeptidase X2	gi|229092758|ref|NP_061355.3|//1	carboxypeptidase X 2 (M14 family)
68720	647	0.01	0.05	2.32193	0.994005	*	0.991666	Lce1b	NA	NA	NA	NA	gi|444705980|gb|ELW47356.1|//1	late cornified envelope 1B
209601	2009	0.01	0.05	2.32193	0.153795	*	0.120885	4922501L14Rik	NA	NA	NA	NA	gi|148877986|gb|AAI45841.1|//1	RIKEN cDNA 4922501L14 gene
24131	3301	0.01	0.05	2.32193	0.040955	*	0.0297196	Ldb3	GO:0042995//cell projection;GO:0031674//I band	GO:0046914//transition metal ion binding;GO:0019901//protein kinase binding	NA	K05631//atrophin-1 interacting protein 3 (BAI1-associated protein 1);K01104//protein-tyrosine phosphatase [EC:3.1.3.48];K05629//atrophin-1 interacting protein 1;K05760//paxillin;K08202//MFS transporter, OCT family, solute carrier family 22 (organic cation transporter), member 4/5	gi|11612596|gb|AAD42950.2|AF114378_1//1;gi|148692935|gb|EDL24882.1|//1;gi|148692936|gb|EDL24883.1|//1;gi|50510545|dbj|BAD32258.1|//1;gi|28144143|gb|AAO26188.1|//1;gi|84872219|ref|NP_001034162.1|//1;gi|28144145|gb|AAO26189.1|//1	LIM domain binding 3
269642	6529	0.01	0.05	2.32193	0.00137042	*	0.000890676	Nat8l	GO:0005740//mitochondrial envelope;GO:0042598;GO:0005789//endoplasmic reticulum membrane	GO:0008080//N-acetyltransferase activity	NA	NA	gi|134288912|ref|NP_001001985.3|//1	N-acetyltransferase 8-like
74548	2084	0.01	0.05	2.32193	0.153748	*	0.120885	Gsdmc4	GO:0043231//intracellular membrane-bounded organelle	NA	NA	NA	gi|254675345|ref|NP_083268.1|//1	gasdermin C4
16514	2667	0.01	0.05	2.32193	0.0797593	*	0.0599386	Kcnj11	GO:0043231//intracellular membrane-bounded organelle;GO:0042598;GO:0005887//integral component of plasma membrane;GO:0042383//sarcolemma	GO:0005515//protein binding;GO:0032559//adenyl ribonucleotide binding;GO:0031420//alkali metal ion binding;GO:0005242//inward rectifier potassium channel activity	GO:0048545//response to steroid hormone;GO:0003008//system process;GO:0071805//potassium ion transmembrane transport;GO:0006873//cellular ion homeostasis;GO:0050796//regulation of insulin secretion;GO:0019318//hexose metabolic process;GO:0015980//energy derivation by oxidation of organic compounds	K05004//potassium inwardly-rectifying channel subfamily J member 11	gi|26328501|dbj|BAC27989.1|//1;gi|6754426|ref|NP_034732.1|//1	potassium inwardly rectifying channel, subfamily J, member 11
382221	2148	0.01	0.05	2.32193	0.153724	*	0.120885	Gm1141	GO:0043231//intracellular membrane-bounded organelle	NA	NA	NA	gi|74221550|dbj|BAE21493.1|//1	predicted gene 1141
69787	1408	0.02	0.1	2.32193	0.257476	*	0.211034	Anxa13	GO:0016020//membrane;GO:0031410//cytoplasmic vesicle	GO:0046872//metal ion binding;GO:0005543//phospholipid binding	GO:0048869//cellular developmental process	NA	gi|23956196|ref|NP_081487.1|//1	annexin A13
244682	3606	0.01	0.05	2.32193	0.0409413	*	0.0297196	Cntn5	GO:0031224//intrinsic component of membrane;GO:0016020//membrane	GO:0005488//binding	GO:0009987//cellular process;GO:0050954//sensory perception of mechanical stimulus	K06763//contactin 5	gi|283046667|ref|NP_001028531.2|//1;gi|282847346|ref|NP_001164258.1|//1	contactin 5
75750	2124	0.01	0.05	2.32193	0.153689	*	0.120885	Slc10a6	GO:0031224//intrinsic component of membrane	GO:0005343//organic acid:sodium symporter activity;GO:0008514//organic anion transmembrane transporter activity	GO:0015711//organic anion transport;GO:0015718//monocarboxylic acid transport	K14346//solute carrier family 10 (sodium/bile acid cotransporter), member 6	gi|21313062|ref|NP_083691.1|//1	solute carrier family 10 (sodium/bile acid cotransporter family), member 6
16176	1328	0.01	0.05	2.32193	0.292101	*	0.243802	Il1b	GO:0044421//extracellular region part;GO:0016023	GO:0005126//cytokine receptor binding	GO:0032872//regulation of stress-activated MAPK cascade;GO:0009968//negative regulation of signal transduction;GO:0042108//positive regulation of cytokine biosynthetic process;GO:0007166//cell surface receptor signaling pathway;GO:0043627//response to estrogen;GO:0030073//insulin secretion;GO:0007292//female gamete generation;GO:0051480//regulation of cytosolic calcium ion concentration;GO:003133…	K04519//interleukin 1 beta	gi|6680415|ref|NP_032387.1|//1	interleukin 1 beta
20671	3130	0.01	0.05	2.32193	0.0409311	*	0.0297196	Sox17	GO:0043231//intracellular membrane-bounded organelle;GO:0043234//protein complex	GO:0000981//RNA polymerase II transcription factor activity, sequence-specific DNA binding;GO:0005515//protein binding;GO:0043565//sequence-specific DNA binding	GO:0001709//cell fate determination;GO:0030178//negative regulation of Wnt signaling pathway;GO:0006355//regulation of transcription, DNA-templated;GO:0003143//embryonic heart tube morphogenesis;GO:0001704//formation of primary germ layer;GO:0016049//cell growth;GO:0009896//positive regulation of catabolic process;GO:0003348//cardiac endothelial cell differentiation;GO:0048645//animal organ forma…	K04495//transcription factor SOX17 (SOX group F)	gi|148682294|gb|EDL14241.1|//1	SRY-box containing gene 17
239188	3549	0.01	0.05	2.32193	0.0409277	*	0.0297196	Enox1	GO:0016020//membrane;GO:0044421//extracellular region part	GO:0003824//catalytic activity;GO:0005488//binding	GO:0006091//generation of precursor metabolites and energy;GO:0051234//establishment of localization	NA	gi|359279958|ref|NP_001240688.1|//1;gi|410947474|ref|XP_003980471.1|//1	ecto-NOX disulfide-thiol exchanger 1
329782	715	0.01	0.05	2.32193	0.543632	*	0.4917	4930570G19Rik	NA	NA	NA	NA	gi|149026310|gb|EDL82553.1|//1;gi|148679924|gb|EDL11871.1|//1	RIKEN cDNA 4930570G19 gene
75563	2086	0.01	0.05	2.32193	0.153654	*	0.120885	Dnali1	GO:0005875//microtubule associated complex	GO:0017111//nucleoside-triphosphatase activity	NA	K10410//dynein light intermediate chain, axonemal	gi|354480201|ref|XP_003502296.1|//1	dynein, axonemal, light intermediate polypeptide 1
12426	2483	0.01	0.05	2.32193	0.0796442	*	0.0599386	Cckbr	GO:0043231//intracellular membrane-bounded organelle;GO:0005626;GO:0016021//integral component of membrane	GO:0035014//phosphatidylinositol 3-kinase regulator activity;GO:0031739//cholecystokinin receptor binding;GO:0004951//cholecystokinin receptor activity;GO:0004629//phospholipase C activity	GO:0022602//ovulation cycle process;GO:0007610//behavior;GO:0007186//G-protein coupled receptor signaling pathway;GO:0000165//MAPK cascade;GO:0050806//positive regulation of synaptic transmission;GO:0043434//response to peptide hormone;GO:0070253//somatostatin secretion;GO:0051931//regulation of sensory perception;GO:0051480//regulation of cytosolic calcium ion concentration;GO:0008283//cell prol…	K04195//cholecystokinin B receptor	gi|7106265|ref|NP_031653.1|//1	cholecystokinin B receptor
14186	3146	0.01	0.05	2.32193	0.0409175	*	0.0297196	Fgfr4	GO:0016021//integral component of membrane	GO:0032559//adenyl ribonucleotide binding;GO:0019838//growth factor binding;GO:0004714//transmembrane receptor protein tyrosine kinase activity	GO:0007169//transmembrane receptor protein tyrosine kinase signaling pathway;GO:0008283//cell proliferation;GO:0006464//cellular protein modification process;GO:0060428//lung epithelium development;GO:0003156//regulation of animal organ formation	K05095//fibroblast growth factor receptor 4 [EC:2.7.10.1]	gi|112293260|ref|NP_032037.2|//1	fibroblast growth factor receptor 4
330577	2788	0.01	0.05	2.32193	0.079625	*	0.0599386	Fam154b	NA	NA	NA	K13711//phosphatidylinositol 4-kinase type 2 [EC:2.7.1.67]	gi|134288850|ref|NP_808562.3|//1	family with sequence similarity 154, member B
64059	1805	0.01	0.05	2.32193	0.2917	*	0.243802	Oxct2a	GO:0043231//intracellular membrane-bounded organelle;GO:0019861	GO:0008410//CoA-transferase activity	GO:0044248//cellular catabolic process	K01027//3-oxoacid CoA-transferase [EC:2.8.3.5]	gi|11968160|ref|NP_071316.1|//1	3-oxoacid CoA transferase 2A
63857	2327	0.01	0.05	2.32193	0.153524	*	0.120885	Bcmo1	GO:0044444//cytoplasmic part	GO:0016702//oxidoreductase activity, acting on single donors with incorporation of molecular oxygen, incorporation of two atoms of oxygen;GO:0043169//cation binding	GO:0016101//diterpenoid metabolic process	K00515//beta-carotene 15,15'-dioxygenase [EC:1.13.11.63]	gi|253314530|ref|NP_001156500.1|//1;gi|11993946|ref|NP_067461.2|//1	beta-carotene 15,15'-monooxygenase
15486	1280	0.01	0.05	2.32193	0.291679	*	0.243802	Hsd17b2	GO:0016020//membrane;GO:0042598	GO:0033764//steroid dehydrogenase activity, acting on the CH-OH group of donors, NAD or NADP as acceptor	GO:0006694//steroid biosynthetic process;GO:0048856//anatomical structure development;GO:0033189//response to vitamin A;GO:0010038//response to metal ion	K13368//17beta-estradiol 17-dehydrogenase / 3alpha(17beta)-hydroxysteroid dehydrogenase (NAD+) [EC:1.1.1.62 1.1.1.239]	gi|123173870|ref|NP_032316.2|//1	hydroxysteroid (17-beta) dehydrogenase 2
80838	747	0.01	0.05	2.32193	0.542005	*	0.4917	Hist1h1a	GO:0043231//intracellular membrane-bounded organelle;GO:0000785//chromatin	GO:0003676//nucleic acid binding	GO:0034728//nucleosome organization;GO:0048232//male gamete generation	K11275//histone H1/5	gi|21426823|ref|NP_085112.1|//1	histone cluster 1, H1a
18053	3409	0.03	0.15	2.32193	0.00581897	*	0.0039561	Ngfr	GO:0031981//nuclear lumen;GO:0016021//integral component of membrane;GO:0044444//cytoplasmic part	GO:0043121//neurotrophin binding;GO:0004888//transmembrane signaling receptor activity	GO:0007399//nervous system development;GO:0006950//response to stress;GO:0031346//positive regulation of cell projection organization;GO:0048634//regulation of muscle organ development;GO:0033619//membrane protein proteolysis;GO:0006917;GO:0006935//chemotaxis;GO:0008543//fibroblast growth factor receptor signaling pathway;GO:0043066//negative regulation of apoptotic process;GO:0009266//response t…	K02583//nerve growth factor receptor (TNFR superfamily member 16)	gi|70794803|ref|NP_150086.2|//1	nerve growth factor receptor (TNFR superfamily, member 16)
72927	3103	0.01	0.05	2.32193	0.152987	*	0.119621	Hepacam	GO:0031224//intrinsic component of membrane;GO:0044424//intracellular part	NA	GO:0050789//regulation of biological process;GO:0022402//cell cycle process	K06499//carcinoembryonic antigen-related cell adhesion molecule	gi|402895672|ref|XP_003910943.1|//1	hepatocyte cell adhesion molecule
22044	1381	0.01	0.05	2.32193	0.291174	*	0.243802	Trh	GO:0016020//membrane;GO:0016023	GO:0005179//hormone activity	GO:0007165//signal transduction;GO:0009746//response to hexose;GO:0008344//adult locomotory behavior;GO:0006950//response to stress;GO:0014051//gamma-aminobutyric acid secretion;GO:0050796//regulation of insulin secretion;GO:0007631//feeding behavior;GO:0051384//response to glucocorticoid;GO:0014047//glutamate secretion	K05253//thyrotropin-releasing hormone	gi|134031937|ref|NP_033452.2|//1	thyrotropin releasing hormone
353371	1755	0.01	0.05	2.32193	0.291153	*	0.243802	Oxct2b	GO:0043231//intracellular membrane-bounded organelle;GO:0019861	GO:0008410//CoA-transferase activity	GO:0044248//cellular catabolic process	K01027//3-oxoacid CoA-transferase [EC:2.8.3.5]	gi|160358827|ref|NP_862907.2|//1	3-oxoacid CoA transferase 2B
207921	2886	0.01	0.05	2.32193	0.257363	*	0.211034	Fam228b	NA	NA	NA	NA	gi|139948413|ref|NP_780640.2|//1	family with sequence similarity 228, member B
100039801	663	0.01	0.05	2.32193	0.539815	*	0.4917	Cldn24	GO:0016020//membrane	NA	NA	K06087//claudin	gi|162418000|ref|NP_001104788.1|//1	claudin 24
57780	679	0.01	0.05	2.32193	0.539672	*	0.4917	Fxyd7	GO:0031224//intrinsic component of membrane	GO:0015075//ion transmembrane transporter activity;GO:0019899//enzyme binding	GO:0006811//ion transport	K08665//hepsin [EC:3.4.21.106];K13364//FXYD domain-containing ion transport regulator 7	gi|38174623|gb|AAH61101.1|//1	FXYD domain-containing ion transport regulator 7
76279	1645	0.01	0.05	2.32193	0.290944	*	0.243802	Cyp2d26	GO:0043231//intracellular membrane-bounded organelle;GO:0042598;GO:0031090//organelle membrane	GO:0005506//iron ion binding;GO:0016712//oxidoreductase activity, acting on paired donors, with incorporation or reduction of molecular oxygen, reduced flavin or flavoprotein as one donor, and incorporation of one atom of oxygen	GO:0008152//metabolic process;GO:0042221//response to chemical;GO:0022414//reproductive process	K07414//cytochrome P450 family 2 subfamily D [EC:1.14.14.1]	gi|13386414|ref|NP_083838.1|//1	cytochrome P450, family 2, subfamily d, polypeptide 26
436090	1981	0.01	0.05	2.32193	0.153289	*	0.120885	Gpr62	NA	NA	NA	K08415//G protein-coupled receptor 62	gi|227497579|ref|NP_001153124.1|//1	G protein-coupled receptor 62
620709	744	0.01	0.05	2.32193	0.539457	*	0.4917	Lcn6	NA	NA	GO:0009566//fertilization	K01830//prostaglandin-H2 D-isomerase [EC:5.3.99.2]	gi|449784874|ref|NP_001263377.1|//1;gi|166157834|ref|NP_808508.2|//1	lipocalin 6
74574	3219	0.01	0.05	2.32193	0.0408904	*	0.0297196	4833403I15Rik	GO:0016020//membrane	GO:0046872//metal ion binding;GO:0008233//peptidase activity	NA	K13724//aminopeptidase Q [EC:3.4.11.-]	gi|254588010|ref|NP_083284.1|//1	RIKEN cDNA 4833403I15 gene
14106	1366	0.01	0.05	2.32193	0.290818	*	0.243802	Foxh1	GO:0005667//transcription factor complex	GO:0043566;GO:0000981//RNA polymerase II transcription factor activity, sequence-specific DNA binding;GO:0043565//sequence-specific DNA binding;GO:0046332//SMAD binding;GO:0016564;GO:0003702	GO:0009952//anterior/posterior pattern specification;GO:0007498//mesoderm development;GO:0009855//determination of bilateral symmetry;GO:0003143//embryonic heart tube morphogenesis;GO:0007418//ventral midline development;GO:0007178//transmembrane receptor protein serine/threonine kinase signaling pathway;GO:0001667//ameboidal-type cell migration;GO:0000122//negative regulation of transcription fr…	K09400//forkhead box protein H	gi|6679845|ref|NP_032015.1|//1	forkhead box H1
56538	1285	0.01	0.05	2.32193	0.290797	*	0.243802	Klk11	NA	GO:0004175//endopeptidase activity	GO:0019538//protein metabolic process	K09620//kallikrein 11 [EC:3.4.21.-]	gi|293651560|ref|NP_001170844.1|//1	kallikrein related-peptidase 11
107527	1950	0.01	0.05	2.32193	0.153266	*	0.120885	Il1rl2	GO:0016021//integral component of membrane	GO:0004908//interleukin-1 receptor activity	GO:0006952//defense response;GO:0007166//cell surface receptor signaling pathway	K05172//interleukin 1 receptor-like 2	gi|148682626|gb|EDL14573.1|//1	interleukin 1 receptor-like 2
378937	1904	0.07	0.35	2.32193	0.00121419	*	0.000787014	Lrrc24	GO:0031224//intrinsic component of membrane	NA	NA	K06850//slit 3	gi|148697668|gb|EDL29615.1|//1	leucine rich repeat containing 24
72647	1827	0.01	0.05	2.32193	0.153207	*	0.120885	2700089I24Rik	NA	NA	NA	NA	gi|148669880|gb|EDL01827.1|//1	RIKEN cDNA 2700089I24 gene
216166	2112	0.01	0.05	2.32193	0.153195	*	0.120885	Plk5	NA	GO:0043169//cation binding;GO:0032559//adenyl ribonucleotide binding;GO:0004672//protein kinase activity	GO:0006464//cellular protein modification process;GO:0023052//signaling	K08861//polo-like kinase 2 [EC:2.7.11.21]	gi|65508357|ref|NP_898975.2|//1	polo-like kinase 5
54382	858	0.05	0.25	2.32193	0.0873736	*	0.0667416	Tcstv1	NA	NA	NA	NA	gi|9055256|ref|NP_061226.1|//1	2-cell-stage, variable group, member 1
14293	1332	0.01	0.05	2.32193	0.290442	*	0.243802	Fpr1	GO:0043231//intracellular membrane-bounded organelle;GO:0031224//intrinsic component of membrane	GO:0008528//G-protein coupled peptide receptor activity	GO:0000165//MAPK cascade;GO:0042221//response to chemical;GO:0007187//G-protein coupled receptor signaling pathway, coupled to cyclic nucleotide second messenger	K04172//formyl peptide receptor 1	gi|7305065|ref|NP_038549.1|//1	formyl peptide receptor 1
22788	1317	0.01	0.05	2.32193	0.290254	*	0.243802	Zp3	GO:0031224//intrinsic component of membrane;GO:0031012//extracellular matrix;GO:0005770//late endosome;GO:0002080//acrosomal membrane	GO:0030246//carbohydrate binding;GO:0022890//inorganic cation transmembrane transporter activity;GO:0004871//signal transducer activity;GO:0019899//enzyme binding	GO:0001547//antral ovarian follicle growth;GO:0006661//phosphatidylinositol biosynthetic process;GO:0001819//positive regulation of cytokine production;GO:0007339//binding of sperm to zona pellucida;GO:0001806//type IV hypersensitivity;GO:0002920//regulation of humoral immune response;GO:0007340//acrosome reaction;GO:0001824//blastocyst development;GO:0006828//manganese ion transport;GO:0015031//…	K13912//deleted in malignant brain tumors 1 protein	gi|6756083|ref|NP_035906.1|//1	zona pellucida glycoprotein 3
385138	928	0.01	0.05	2.32193	0.537535	*	0.4917	BC061237	NA	NA	NA	NA	gi|38348584|ref|NP_941079.1|//1	cDNA sequence BC061237
18291	1893	0.01	0.05	2.32193	0.15295	*	0.120885	Nobox	GO:0043231//intracellular membrane-bounded organelle;GO:0043234//protein complex	GO:0003677//DNA binding;GO:0001071	GO:0022602//ovulation cycle process;GO:0006357//regulation of transcription from RNA polymerase II promoter;GO:0007292//female gamete generation	K09332//retina and anterior neural fold homeobox protein;K09452//homeobox protein aristaless-related	gi|21536236|ref|NP_570939.1|//1	NOBOX oogenesis homeobox
68074	2439	0.01	0.05	2.32193	0.0794213	*	0.0599386	A930013F10Rik	NA	NA	NA	NA	gi|148700937|gb|EDL32884.1|//1	RIKEN cDNA A930013F10 gene
382097	1337	0.01	0.05	2.32193	0.289962	*	0.243802	Gm1123	GO:0043231//intracellular membrane-bounded organelle;GO:0005911//cell-cell junction;GO:0016021//integral component of membrane	NA	GO:0061061//muscle structure development;GO:0016043//cellular component organization;GO:0048513//animal organ development;GO:0002682//regulation of immune system process;GO:0009987//cellular process;GO:0007599//hemostasis	K06788//coxsackievirus and adenovirus receptor	gi|124249111|ref|NP_001074245.1|//1	predicted gene 1123
12845	2447	0.01	0.05	2.32193	0.0794149	*	0.0599386	Comp	GO:0031012//extracellular matrix	GO:0046872//metal ion binding;GO:0005539//glycosaminoglycan binding;GO:0005198//structural molecule activity;GO:0005496//steroid binding;GO:0043394//proteoglycan binding	GO:0048736//appendage development;GO:0043066//negative regulation of apoptotic process;GO:0003416//endochondral bone growth;GO:0043062//extracellular structure organization	K04659//thrombospondin 2/3/4/5	gi|162287140|ref|NP_057894.2|//1	cartilage oligomeric matrix protein
18205	1354	0.01	0.05	2.32193	0.289733	*	0.243802	Ntf3	GO:0016020//membrane;GO:0044432//endoplasmic reticulum part;GO:0031410//cytoplasmic vesicle	GO:0043121//neurotrophin binding;GO:0005165//neurotrophin receptor binding	GO:0051969//regulation of transmission of nerve impulse;GO:0001709//cell fate determination;GO:0030182//neuron differentiation;GO:0014015//positive regulation of gliogenesis;GO:0009888//tissue development;GO:0043066//negative regulation of apoptotic process;GO:0007417//central nervous system development;GO:0008366//axon ensheathment;GO:0042692//muscle cell differentiation;GO:0006357//regulation o…	K04356//neurotrophin 3	gi|149049385|gb|EDM01839.1|//1	neurotrophin 3
66240	1446	0.01	0.05	2.32193	0.289547	*	0.243802	Kcne1l	GO:0005887//integral component of plasma membrane	GO:0005267//potassium channel activity	GO:0044057//regulation of system process;GO:0030001//metal ion transport	K04895//potassium voltage-gated channel Isk-related subfamily E member 1-like	gi|26380608|dbj|BAC25441.1|//1	potassium voltage-gated channel, Isk-related family, member 1-like, pseudogene
69303	771	0.01	0.05	2.32193	0.536474	*	0.4917	1700001G11Rik	NA	NA	NA	NA	gi|148704053|gb|EDL36000.1|//1	RIKEN cDNA 1700001G11 gene
100503248	676	0.01	0.05	2.32193	0.536368	*	0.4917	Gm15179	NA	NA	NA	NA	gi|148667986|gb|EDL00403.1|//1	predicted gene 15179
236690	3635	0.01	0.05	2.32193	0.040853	*	0.0297196	Nyx	GO:0044464//cell part;GO:0005576//extracellular region	NA	GO:0050953//sensory perception of light stimulus	K08129//nyctalopin	gi|27734150|ref|NP_775591.1|//1	nyctalopin
100503727	648	0.01	0.05	2.32193	0.536121	*	0.4917	1700011B04Rik	NA	NA	NA	NA	gi|148708958|gb|EDL40904.1|//1	RIKEN cDNA 1700011B04 gene
317757	1943	0.01	0.05	2.32193	0.15267	*	0.120885	Gimap5	GO:0031224//intrinsic component of membrane;GO:0031966//mitochondrial membrane	GO:0032561//guanyl ribonucleotide binding	GO:0001773//myeloid dendritic cell activation;GO:0002361//CD4-positive, CD25-positive, alpha-beta regulatory T cell differentiation;GO:0007006//mitochondrial membrane organization;GO:0002370//natural killer cell cytokine production;GO:0006915//apoptotic process;GO:0010522//regulation of calcium ion transport into cytosol;GO:0009895//negative regulation of catabolic process;GO:0031327//negative re…	K05305//fucokinase [EC:2.7.1.52]	gi|27923913|ref|NP_778200.1|//1	GTPase, IMAP family member 5
100503969	691	0.01	0.05	2.32193	0.535698	*	0.4917	1810008I18Rik	NA	NA	NA	NA	gi|148675288|gb|EDL07235.1|//1	RIKEN cDNA 1810008I18 gene
14990	1528	0.01	0.05	2.32193	0.289153	*	0.243802	H2-M2	GO:0031224//intrinsic component of membrane;GO:0042611//MHC protein complex	NA	GO:0002376//immune system process	K06751//major histocompatibility complex, class I	gi|34732740|gb|AAQ81303.1|//1	histocompatibility 2, M region locus 2
55938	731	0.01	0.05	2.32193	0.5351	*	0.4917	Apom	GO:0034364//high-density lipoprotein particle;GO:0016021//integral component of membrane;GO:0034385//triglyceride-rich plasma lipoprotein particle	GO:0022892	GO:0055092//sterol homeostasis;GO:0034441//plasma lipoprotein particle oxidation;GO:0034369//plasma lipoprotein particle remodeling;GO:0034443//negative regulation of lipoprotein oxidation;GO:0034381//plasma lipoprotein particle clearance;GO:0009746//response to hexose;GO:0034377//plasma lipoprotein particle assembly;GO:0030301//cholesterol transport	NA	gi|9055162|ref|NP_061286.1|//1	apolipoprotein M
50874	1241	0.01	0.05	2.32193	0.28907	*	0.243802	Tmod4	GO:0043232//intracellular non-membrane-bounded organelle	GO:0008092//cytoskeletal protein binding	GO:0003012//muscle system process	K10370//tropomodulin	gi|7710104|ref|NP_057921.1|//1	tropomodulin 4
227885	2163	0.01	0.05	2.32193	0.152589	*	0.120885	Gm13498	NA	GO:0000166//nucleotide binding	NA	K04079//molecular chaperone HtpG	gi|196006622|ref|XP_002113177.1|//1	heat shock protein 90 alpha (cytosolic), class B member 1 pseudogene
18209	4912	0.01	0.05	2.32193	0.0811471	*	0.0615006	Ntn3	GO:0043231//intracellular membrane-bounded organelle;GO:0031012//extracellular matrix	GO:0005515//protein binding	GO:0048667//cell morphogenesis involved in neuron differentiation;GO:0006935//chemotaxis;GO:0045597//positive regulation of cell differentiation	K06844//netrin 3	gi|6754904|ref|NP_035077.1|//1	netrin 3
329693	2466	0.01	0.05	2.32193	0.0793008	*	0.0599386	Fcrl5	GO:0016020//membrane	GO:0030674//protein binding, bridging;GO:0004871//signal transducer activity	GO:0023052//signaling	K06727//Fc receptor-like protein	gi|164420689|ref|NP_001106709.1|//1;gi|164420687|ref|NP_899045.3|//1	Fc receptor-like 5
229588	1470	0.01	0.05	2.32193	0.288905	*	0.243802	Gm128	NA	NA	NA	NA	gi|67625729|ref|NP_001020012.1|//1	predicted gene 128
233040	1961	0.01	0.05	2.32193	0.15253	*	0.120885	Fbxo27	GO:0031461//cullin-RING ubiquitin ligase complex	GO:0005515//protein binding	NA	K10102//F-box protein 27	gi|46402223|ref|NP_997121.1|//1;gi|254911071|ref|NP_001157174.1|//1	F-box protein 27
171168	2429	0.01	0.05	2.32193	0.152519	*	0.120885	Acer1	GO:0043231//intracellular membrane-bounded organelle;GO:0031224//intrinsic component of membrane;GO:0031090//organelle membrane	GO:0016811//hydrolase activity, acting on carbon-nitrogen (but not peptide) bonds, in linear amides	GO:0006672//ceramide metabolic process	K01441//alkaline ceramidase [EC:3.5.1.23]	gi|148706267|gb|EDL38214.1|//1	alkaline ceramidase 1
332175	1278	0.01	0.05	2.32193	0.288719	*	0.243802	Zdhhc23	GO:0031224//intrinsic component of membrane	GO:0046914//transition metal ion binding;GO:0016747//transferase activity, transferring acyl groups other than amino-acyl groups	NA	K05766//protein phosphatase slingshot [EC:3.1.3.16 3.1.3.48]	gi|74184789|dbj|BAE27992.1|//1	zinc finger, DHHC domain containing 23
75647	1340	0.01	0.05	2.32193	0.288698	*	0.243802	Ssmem1	GO:0016020//membrane	NA	NA	NA	gi|21312998|ref|NP_083649.1|//1;gi|305855118|ref|NP_081349.1|//1	serine-rich single-pass membrane protein 1
330734	2121	0.01	0.05	2.32193	0.152461	*	0.120885	B930018H19Rik	NA	NA	NA	NA	gi|148703496|gb|EDL35443.1|//1	RIKEN cDNA B930018H19 gene
14051	4099	0.01	0.05	2.32193	0.0207803	*	0.0147359	Eya4	GO:0043231//intracellular membrane-bounded organelle	GO:0043169//cation binding;GO:0004721//phosphoprotein phosphatase activity	GO:0032502//developmental process;GO:0033554//cellular response to stress;GO:0050953//sensory perception of light stimulus;GO:0006325//chromatin organization;GO:0006470//protein dephosphorylation;GO:0006351//transcription, DNA-templated;GO:0006259//DNA metabolic process	K15616//eyes absent homolog 1 [EC:3.1.3.48]	gi|61098069|ref|NP_034297.2|//1	eyes absent 4 homolog (Drosophila)
170786	1484	0.01	0.05	2.32193	0.288574	*	0.243802	Cd209a	GO:0031224//intrinsic component of membrane	GO:0043169//cation binding;GO:0048029//monosaccharide binding;GO:0004871//signal transducer activity	GO:0023052//signaling;GO:0016192//vesicle-mediated transport	K06563//CD209 antigen	gi|18875404|ref|NP_573501.1|//1	CD209a antigen
319247	1479	0.01	0.05	2.32193	0.288451	*	0.243802	9530080O11Rik	NA	NA	NA	NA	gi|26330814|dbj|BAC29137.1|//1	RIKEN cDNA 9530080O11 gene
399599	3163	0.01	0.05	2.32193	0.0408057	*	0.0297196	Ccdc87	NA	NA	NA	NA	gi|148536851|ref|NP_997151.2|//1	coiled-coil domain containing 87
215085	4973	0.01	0.05	2.32193	0.0499444	*	0.0367764	Slc35f1	GO:0031224//intrinsic component of membrane	NA	GO:0051234//establishment of localization	K15287//solute carrier family 35, member F1/2	gi|40254332|ref|NP_848790.2|//1	solute carrier family 35, member F1
77341	892	0.01	0.05	2.32193	0.532999	*	0.4917	9530026F06Rik	NA	NA	NA	NA	gi|148667745|gb|EDL00162.1|//1	RIKEN cDNA 9530026F06 gene
382562	1306	0.01	0.05	2.32193	0.288389	*	0.243802	Pfn4	GO:0005856//cytoskeleton	GO:0008092//cytoskeletal protein binding	GO:0007010//cytoskeleton organization	K05759//profilin	gi|47058966|ref|NP_082652.1|//1	profilin family, member 4
246779	705	0.01	0.05	2.32193	0.532651	*	0.4917	Il27	GO:0044421//extracellular region part	GO:0005126//cytokine receptor binding	GO:0042098//T cell proliferation;GO:0002825//regulation of T-helper 1 type immune response;GO:0006952//defense response;GO:0042108//positive regulation of cytokine biosynthetic process	NA	gi|21704110|ref|NP_663611.1|//1	interleukin 27
14957	2977	0.01	0.05	2.32193	0.257173	*	0.211034	Hist1h1d	GO:0043231//intracellular membrane-bounded organelle;GO:0000785//chromatin	GO:0003676//nucleic acid binding	GO:0034728//nucleosome organization	K11275//histone H1/5	gi|471403688|ref|XP_004384073.1|//1	histone cluster 1, H1d
384244	651	0.01	0.05	2.32193	0.532616	*	0.4917	Gm5294	NA	GO:0003677//DNA binding	GO:0006351//transcription, DNA-templated	K09405//forkhead box protein L	gi|304376263|ref|NP_001182057.1|//1	predicted gene 5294
243083	4277	0.01	0.05	2.32193	0.0207785	*	0.0147359	Tmprss11f	GO:0016021//integral component of membrane	GO:0004175//endopeptidase activity	GO:0019538//protein metabolic process	K09752//transmembrane protease serine 11F [EC:3.4.21.-]	gi|32189423|ref|NP_848845.1|//1	transmembrane protease, serine 11f
11604	667	0.01	0.05	2.32193	0.532546	*	0.4917	Agrp	GO:0044421//extracellular region part;GO:0044431//Golgi apparatus part	GO:0005179//hormone activity	GO:0007186//G-protein coupled receptor signaling pathway;GO:0050795//regulation of behavior;GO:0007631//feeding behavior;GO:0043434//response to peptide hormone	K05231//agouti related protein	gi|6671529|ref|NP_031453.1|//1	agouti related protein
237759	5665	0.01	0.05	2.32193	0.0811406	*	0.0615006	Col23a1	GO:0044464//cell part	GO:0005488//binding	NA	K06236//collagen, type I, alpha	gi|119574218|gb|EAW53833.1|//1	collagen, type XXIII, alpha 1
233878	3812	0.02	0.1	2.32193	0.00975842	*	0.00671918	Sez6l2	GO:0043231//intracellular membrane-bounded organelle;GO:0031224//intrinsic component of membrane;GO:0016020//membrane;GO:0031090//organelle membrane	NA	NA	K04011//complement component (3b/4b) receptor 1;K04006//decay accelerating factor	gi|357588422|ref|NP_001239496.1|//1;gi|357588419|ref|NP_001239495.1|//1;gi|21450331|ref|NP_659175.1|//1	seizure related 6 homolog like 2
116838	7320	0.05	0.25	2.32193	4.77237e-08	Up	2.55538e-08	Rims2	GO:0032991//macromolecular complex;GO:0044459//plasma membrane part;GO:0005624	GO:0043169//cation binding;GO:0005083;GO:0046914//transition metal ion binding;GO:0046983//protein dimerization activity	GO:0019935//cyclic-nucleotide-mediated signaling;GO:0030072//peptide hormone secretion;GO:0019222//regulation of metabolic process;GO:0015031//protein transport;GO:0006887//exocytosis	K15297//regulating synaptic membrane exocytosis protein 2	gi|148676833|gb|EDL08780.1|//1;gi|148676834|gb|EDL08781.1|//1;gi|373838744|ref|NP_001243312.1|//1;gi|373838741|ref|NP_001243311.1|//1	regulating synaptic membrane exocytosis 2
244585	6969	0.06	0.3	2.32193	7.4436e-10	Up	3.78132e-10	Rpgrip1l	GO:0005815//microtubule organizing center;GO:0005930//axoneme	GO:0031862//prostanoid receptor binding	GO:0007186//G-protein coupled receptor signaling pathway;GO:0060429//epithelium development;GO:0009855//determination of bilateral symmetry;GO:0001654//eye development;GO:0043009//chordate embryonic development;GO:0030326//embryonic limb morphogenesis;GO:0021988//olfactory lobe development;GO:0010927//cellular component assembly involved in morphogenesis;GO:0022037//metencephalon development;GO:0…	K11499//centromere protein F;K10381//desmoplakin	gi|145976944|ref|NP_775607.2|//1	Rpgrip1-like
624855	2397	0.06	0.3	2.32193	0.000714612	Up	0.000457376	Gm6531	GO:0031981//nuclear lumen	GO:0019887//protein kinase regulator activity;GO:0005488//binding	GO:0019222//regulation of metabolic process;GO:0016310//phosphorylation;GO:0051320//S phase;GO:0051726//regulation of cell cycle	K02219//cyclin-dependent kinase regulatory subunit CKS1	gi|148679055|gb|EDL11002.1|//1	predicted gene 6531
209378	7942	0.01	0.05	2.32193	0.00017565	Up	0.000108574	Itih5	NA	GO:0004866//endopeptidase inhibitor activity	GO:0010466//negative regulation of peptidase activity	K05316	gi|27369644|ref|NP_766059.1|//1	inter-alpha (globulin) inhibitor H5
30052	2208	0.09	0.45	2.32193	5.53682e-05	Up	3.33392e-05	Pcsk1n	GO:0044421//extracellular region part;GO:0005794//Golgi apparatus	GO:0004866//endopeptidase inhibitor activity	GO:0010466//negative regulation of peptidase activity;GO:0050896//response to stimulus;GO:0007417//central nervous system development	NA	gi|6653209|gb|AAF22641.1|AF181560_1//1	proprotein convertase subtilisin/kexin type 1 inhibitor
14706	2976	0.18	0.9	2.32193	2.5714e-11	Up	1.25909e-11	Gng4	GO:0031234//extrinsic component of cytoplasmic side of plasma membrane	GO:0060089//molecular transducer activity	GO:0007186//G-protein coupled receptor signaling pathway;GO:0033762//response to glucagon;GO:0007267//cell-cell signaling;GO:0016049//cell growth;GO:0015980//energy derivation by oxidation of organic compounds	K04541//guanine nucleotide-binding protein G(I)/G(S)/G(O) subunit gamma-4	gi|6754024|ref|NP_034447.1|//1	guanine nucleotide binding protein (G protein), gamma 4
227933	3992	0.04	0.2	2.32193	0.00043357	Up	0.000273784	Ccdc148	NA	NA	NA	NA	gi|148694999|gb|EDL26946.1|//1	coiled-coil domain containing 148
20474	5572	0.2	1	2.32193	2.90825e-23	Up	1.13322e-23	Six4	GO:0043231//intracellular membrane-bounded organelle	GO:0003677//DNA binding;GO:0001071	GO:0042471//ear morphogenesis;GO:0014706//striated muscle tissue development;GO:0022008//neurogenesis;GO:0006357//regulation of transcription from RNA polymerase II promoter;GO:0014812//muscle cell migration;GO:0048704//embryonic skeletal system morphogenesis;GO:0043066//negative regulation of apoptotic process;GO:0048534//hematopoietic or lymphoid organ development	K15615//homeobox protein SIX4	gi|33859632|ref|NP_035512.1|//1	sine oculis-related homeobox 4
234889	13727	0.01	0.05	2.32193	2.8196e-06	Up	1.61339e-06	Gucy1a2	GO:0044424//intracellular part	GO:0032561//guanyl ribonucleotide binding;GO:0009975//cyclase activity;GO:0005506//iron ion binding;GO:0046983//protein dimerization activity	GO:0006182//cGMP biosynthetic process;GO:0001775//cell activation;GO:0007165//signal transduction;GO:0007599//hemostasis	K12318//guanylate cyclase soluble subunit alpha [EC:4.6.1.2]	gi|109659843|ref|NP_001028494.1|//1	guanylate cyclase 1, soluble, alpha 2
225876	7268	2.05	9.82	2.2601	1.027e-268	Up	9.6868e-270	Kdm2a	GO:0031981//nuclear lumen	GO:0016706//oxidoreductase activity, acting on paired donors, with incorporation or reduction of molecular oxygen, 2-oxoglutarate as one donor, and incorporation of one atom each of oxygen into both donors;GO:0016701//oxidoreductase activity, acting on single donors with incorporation of molecular oxygen;GO:0046914//transition metal ion binding;GO:0003676//nucleic acid binding	GO:0006351//transcription, DNA-templated;GO:0070076//histone lysine demethylation	K10276//F-box and leucine-rich repeat protein 10/11 [EC:1.14.11.27]	gi|100818178|ref|NP_001001984.2|//1	lysine (K)-specific demethylase 2A
20666	8451	0.52	2.49	2.25956	7.05973e-80	Up	1.56864e-80	Sox11	GO:0031981//nuclear lumen	GO:0003723//RNA binding;GO:0003700//DNA binding transcription factor activity	GO:0021782//glial cell development;GO:0006357//regulation of transcription from RNA polymerase II promoter	K09268//transcription factor SOX4/11/12 (SOX group C)	gi|62234366|ref|NP_033260.4|//1	SRY-box containing gene 11
77683	5037	1.83	8.76	2.25909	1.33799e-166	Up	1.84336e-167	Ehmt1	GO:0043231//intracellular membrane-bounded organelle;GO:0043232//intracellular non-membrane-bounded organelle	GO:0005515//protein binding;GO:0046914//transition metal ion binding;GO:0018024//histone-lysine N-methyltransferase activity	GO:0006305//DNA alkylation;GO:0007275//multicellular organism development;GO:0034968//histone lysine methylation;GO:0018022//peptidyl-lysine methylation	K11420//euchromatic histone-lysine N-methyltransferase [EC:2.1.1.43]	gi|157838004|ref|NP_001103156.1|//1;gi|157838009|ref|NP_001103157.1|//1;gi|157838007|ref|NP_766133.2|//1;gi|157951633|ref|NP_001012536.2|//1	euchromatic histone methyltransferase 1
17425	7462	2.53	12.11	2.25899	0	Up	0	Foxk1	GO:0043231//intracellular membrane-bounded organelle;GO:0043234//protein complex	GO:0046872//metal ion binding;GO:0043566;GO:0000981//RNA polymerase II transcription factor activity, sequence-specific DNA binding;GO:0005515//protein binding;GO:0043565//sequence-specific DNA binding;GO:0016564;GO:0003702	GO:0000122//negative regulation of transcription from RNA polymerase II promoter;GO:0048513//animal organ development;GO:0048869//cellular developmental process	K09404//forkhead box protein K	gi|82546826|ref|NP_951031.2|//1	forkhead box K1
268515	10756	0.23	1.1	2.2578	2.64615e-45	Up	7.86932e-46	Bahcc1	NA	NA	NA	K00558//DNA (cytosine-5)-methyltransferase 1 [EC:2.1.1.37]	gi|169658369|ref|NP_940815.3|//1	BAH domain and coiled-coil containing 1
229474	5930	3.85	18.39	2.25599	0	Up	0	Fhdc1	NA	GO:0008092//cytoskeletal protein binding	GO:0007010//cytoskeleton organization	K19910//synaptotagmin-10;K04512//dishevelled associated activator of morphogenesis	gi|50511073|dbj|BAD32522.1|//1	FH2 domain containing 1
20170	2696	5.13	24.48	2.25457	2.95174e-245	Up	2.99966e-246	Hps6	GO:0042598;GO:0005769//early endosome	GO:0005488//binding	GO:0050931//pigment cell differentiation;GO:0071842;GO:0007599//hemostasis	NA	gi|254939591|ref|NP_789742.2|//1	Hermansky-Pudlak syndrome 6
66237	1514	0.26	1.24	2.25376	4.77183e-08	Up	2.55538e-08	Atp6v1g2	GO:0005774//vacuolar membrane;GO:0030672//synaptic vesicle membrane	GO:0015662//ATPase activity, coupled to transmembrane movement of ions, phosphorylative mechanism;GO:0005488//binding	GO:0007169//transmembrane receptor protein tyrosine kinase signaling pathway;GO:0006875//cellular metal ion homeostasis;GO:0015031//protein transport;GO:0006818//hydrogen transport;GO:0009207//purine ribonucleoside triphosphate catabolic process	K02152//V-type H+-transporting ATPase subunit G	gi|12963559|ref|NP_075668.1|//1	ATPase, H+ transporting, lysosomal V1 subunit G2
12332	1266	213.76	1018.79	2.25279	0	Up	0	Capg	GO:0031981//nuclear lumen;GO:0005635//nuclear envelope;GO:0015629//actin cytoskeleton;GO:0048770//pigment granule	GO:0008092//cytoskeletal protein binding	GO:0051693//actin filament capping;GO:0030030//cell projection organization	K10368//capping protein (actin filament), gelsolin-like	gi|110227377|ref|NP_001035999.1|//1	capping protein (actin filament), gelsolin-like
234214	6076	1.85	8.81	2.25162	3.49922e-200	Up	4.17474e-201	Sorbs2	GO:0044297//cell body;GO:0044459//plasma membrane part;GO:0044430//cytoskeletal part;GO:0044444//cytoplasmic part;GO:0043005//neuron projection	GO:0046914//transition metal ion binding	NA	K06086//sorbin and SH3 domain containing 1	gi|327315368|ref|NP_001192148.1|//1;gi|327315370|ref|NP_766340.4|//1	sorbin and SH3 domain containing 2
75991	4897	1.04	4.95	2.25084	1.88307e-91	Up	3.85682e-92	Slain2	NA	NA	NA	NA	gi|37360394|dbj|BAC98175.1|//1;gi|164663902|ref|NP_705795.2|//1	SLAIN motif family, member 2
233893	2483	0.54	2.57	2.25074	6.63387e-25	Up	2.52288e-25	Zfp764	NA	NA	NA	K09228//KRAB domain-containing zinc finger protein	gi|268370257|ref|NP_666315.3|//1	zinc finger protein 764
231830	3346	17.58	83.57	2.24905	0	Up	0	Micall2	GO:0015629//actin cytoskeleton;GO:0043296//apical junction complex	GO:0005488//binding	GO:0016192//vesicle-mediated transport	K25747;K05699//actinin alpha 1/4;K06115//spectrin beta	gi|148687191|gb|EDL19138.1|//1	MICAL-like 2
56531	7050	0.73	3.47	2.24897	2.66189e-92	Up	5.40378e-93	Ylpm1	NA	NA	NA	K04441//p38 MAP kinase [EC:2.7.11.24];K13172//serine/arginine repetitive matrix protein 2	gi|146134507|ref|NP_848140.3|//1	YLP motif containing 1
213498	5617	1.41	6.7	2.24847	3.21051e-141	Up	4.95594e-142	Arhgef11	GO:0043231//intracellular membrane-bounded organelle;GO:0016020//membrane;GO:0044444//cytoplasmic part	GO:0060089//molecular transducer activity;GO:0005088//Ras guanyl-nucleotide exchange factor activity;GO:0005102//receptor binding;GO:0008047//enzyme activator activity	GO:0006936//muscle contraction;GO:0006355//regulation of transcription, DNA-templated;GO:0016049//cell growth;GO:0007169//transmembrane receptor protein tyrosine kinase signaling pathway;GO:0007266//Rho protein signal transduction;GO:0007163//establishment or maintenance of cell polarity;GO:0006917;GO:0007010//cytoskeleton organization;GO:0009966//regulation of signal transduction;GO:0006935//che…	K12331//Rho guanine nucleotide exchange factor 11	gi|51491850|ref|NP_001003912.1|//1	Rho guanine nucleotide exchange factor (GEF) 11
100038693	1758	0.04	0.19	2.24793	0.0290016	*	0.0207724	Tmem51as1	NA	NA	NA	NA	gi|74196634|dbj|BAE34421.1|//1	Tmem51 antisense RNA 1
237178	2483	0.04	0.19	2.24793	0.00986239	*	0.00679434	Ppef1	NA	GO:0004721//phosphoprotein phosphatase activity;GO:0046914//transition metal ion binding	GO:0006464//cellular protein modification process;GO:0051606//detection of stimulus	K01090//protein phosphatase [EC:3.1.3.16]	gi|124244035|ref|NP_035277.1|//1	protein phosphatase with EF hand calcium-binding domain 1
19123	1591	0.04	0.19	2.24793	0.0489315	*	0.0359656	Proc	GO:0016020//membrane;GO:0044421//extracellular region part	GO:0004175//endopeptidase activity;GO:0046872//metal ion binding	GO:0007596//blood coagulation;GO:0019538//protein metabolic process;GO:0031348//negative regulation of defense response;GO:0006915//apoptotic process	K01344//protein C (activated) [EC:3.4.21.69]	gi|347543804|ref|NP_032960.3|//1;gi|347543806|ref|NP_001036233.2|//1	protein C
11488	5129	0.12	0.57	2.24793	5.88946e-12	Up	2.84042e-12	Adam11	GO:0031224//intrinsic component of membrane	GO:0004175//endopeptidase activity;GO:0046914//transition metal ion binding;GO:0005102//receptor binding	GO:0019538//protein metabolic process;GO:0007166//cell surface receptor signaling pathway	K16067//disintegrin and metalloproteinase domain-containing protein 11 [EC:3.4.24.-]	gi|160707885|ref|NP_001104248.1|//1;gi|160707883|ref|NP_033743.2|//1	a disintegrin and metallopeptidase domain 11
19842	164	1.79	8.5	2.2475	3.37392e-05	Up	2.0114e-05	Rnu1a1	NA	NA	NA	NA	gi|194207280|ref|XP_001490517.2|//1	U1a1 small nuclear RNA
81910	4951	6.76	32.1	2.24748	0	Up	0	Rrbp1	GO:0031227//intrinsic component of endoplasmic reticulum membrane	NA	GO:0006810//transport;GO:0023052//signaling	K14000//ribosome-binding protein 1	gi|19482168|ref|NP_598329.1|//1;gi|124486712|ref|NP_077243.2|//1	ribosome binding protein 1
99151	2715	6.59	31.29	2.24735	0	Up	0	Cercam	GO:0016020//membrane;GO:0044432//endoplasmic reticulum part	GO:0016740//transferase activity	GO:0016337;GO:0008610//lipid biosynthetic process	K11703//collagen beta-1,O-galactosyltransferase [EC:2.4.1.50]	gi|46411176|ref|NP_997181.1|//1	cerebral endothelial cell adhesion molecule
70099	4101	0.5	2.37	2.24489	6.43828e-37	Up	2.08328e-37	Smc4	GO:0031981//nuclear lumen;GO:0000793//condensed chromosome	GO:0032559//adenyl ribonucleotide binding;GO:0046983//protein dimerization activity	GO:0000070//mitotic sister chromatid segregation	K06675//structural maintenance of chromosome 4	gi|29789347|ref|NP_598547.1|//1	structural maintenance of chromosomes 4
320661	6720	1.62	7.66	2.24135	5.3251e-192	Up	6.55876e-193	D5Ertd579e	NA	GO:0032559//adenyl ribonucleotide binding	NA	NA	gi|169234632|ref|NP_001074701.2|//1	DNA segment, Chr 5, ERATO Doi 579, expressed
107932	6438	15.88	75.01	2.23987	0	Up	0	Chd4	GO:0015630//microtubule cytoskeleton;GO:0000118//histone deacetylase complex;GO:0044427//chromosomal part	GO:0005515//protein binding;GO:0032559//adenyl ribonucleotide binding;GO:0046914//transition metal ion binding;GO:0003678//DNA helicase activity;GO:0042623//ATPase activity, coupled;GO:0003676//nucleic acid binding	GO:0006355//regulation of transcription, DNA-templated;GO:0006325//chromatin organization	K11643//chromodomain-helicase-DNA-binding protein 4 [EC:3.6.4.12]	gi|39204553|ref|NP_666091.1|//1	chromodomain helicase DNA binding protein 4
73340	4973	0.83	3.92	2.23967	7.35895e-74	Up	1.69774e-74	Nptxr	GO:0031224//intrinsic component of membrane;GO:0044421//extracellular region part	GO:0043169//cation binding;GO:0001847//opsonin receptor activity	GO:0023052//signaling;GO:0000302//response to reactive oxygen species	K11453//chromobox protein 6	gi|36054013|ref|NP_109614.2|//1	neuronal pentraxin receptor
98999	7233	0.72	3.4	2.23947	2.82838e-92	Up	5.74346e-93	Znfx1	NA	GO:0043169//cation binding	NA	K14326//regulator of nonsense transcripts 1 [EC:3.6.4.-]	gi|124487311|ref|NP_001028368.2|//1	zinc finger, NFX1-type containing 1
100504637	1116	0.18	0.85	2.23947	0.000155925	Up	9.59864e-05	Gm20324	NA	NA	NA	NA	gi|148672540|gb|EDL04487.1|//1	predicted gene, 20324
16568	5438	1.59	7.5	2.23786	6.88872e-152	Up	1.01308e-152	Kif3a	GO:0005815//microtubule organizing center;GO:0030136//clathrin-coated vesicle;GO:0005819//spindle;GO:0005930//axoneme;GO:0005871//kinesin complex	GO:0005515//protein binding;GO:0032559//adenyl ribonucleotide binding;GO:0003774//motor activity	GO:0009953//dorsal/ventral pattern formation;GO:0048513//animal organ development;GO:0009855//determination of bilateral symmetry;GO:0007166//cell surface receptor signaling pathway;GO:0045807//positive regulation of endocytosis;GO:0043009//chordate embryonic development;GO:0010927//cellular component assembly involved in morphogenesis;GO:0048858//cell projection morphogenesis;GO:0007017//microtu…	K10394//kinesin family member 3A	gi|62089146|dbj|BAD93017.1|//1	kinesin family member 3A
77124	1542	2.65	12.5	2.23786	1.74276e-71	Up	4.10686e-72	9130221H12Rik	GO:0043234//protein complex;GO:0044444//cytoplasmic part	GO:0051018//protein kinase A binding;GO:0032559//adenyl ribonucleotide binding;GO:0004672//protein kinase activity	GO:0048017//inositol lipid-mediated signaling;GO:0014070//response to organic cyclic compound;GO:0032868//response to insulin;GO:0010226//response to lithium ion;GO:0009968//negative regulation of signal transduction;GO:0009896//positive regulation of catabolic process;GO:0007169//transmembrane receptor protein tyrosine kinase signaling pathway;GO:0010829//negative regulation of glucose transport…	K08822//glycogen synthase kinase 3 alpha [EC:2.7.11.26]	gi|21961279|gb|AAH22632.1|//1	RIKEN cDNA 9130221H12 gene
242939	2189	0.07	0.33	2.23704	0.0012061	*	0.000781406	Cpz	GO:0031012//extracellular matrix	GO:0046914//transition metal ion binding;GO:0008235//metalloexopeptidase activity	GO:0051604//protein maturation;GO:0007166//cell surface receptor signaling pathway	K13022//carboxypeptidase Z [EC:3.4.17.-]	gi|120407066|ref|NP_694747.2|//1	carboxypeptidase Z
16709	4511	0.99	4.66	2.23483	5.51274e-79	Up	1.23256e-79	Ktn1	GO:0043231//intracellular membrane-bounded organelle;GO:0005626;GO:0031090//organelle membrane;GO:0016021//integral component of membrane	GO:0008092//cytoskeletal protein binding	GO:0007017//microtubule-based process	K14000//ribosome-binding protein 1	gi|144922638|ref|NP_032503.2|//1	kinectin 1
24127	5515	0.17	0.8	2.23447	1.42655e-17	Up	6.1294e-18	Xrn1	GO:0043231//intracellular membrane-bounded organelle;GO:0016020//membrane;GO:0005856//cytoskeleton	GO:0008409//5'-3' exonuclease activity;GO:0003676//nucleic acid binding	GO:0022403//cell cycle phase;GO:0016072//rRNA metabolic process;GO:0010467//gene expression;GO:0006259//DNA metabolic process;GO:0007568//aging;GO:0000956//nuclear-transcribed mRNA catabolic process	K12618//5'-3' exoribonuclease 1 [EC:3.1.13.-]	gi|115495455|ref|NP_036046.2|//1	5'-3' exoribonuclease 1
16363	2484	2.09	9.83	2.23369	1.50926e-90	Up	3.1076e-91	Irf2	GO:0031981//nuclear lumen;GO:0005924//cell-substrate adherens junction	GO:0030528;GO:0003676//nucleic acid binding;GO:0001071	GO:0006357//regulation of transcription from RNA polymerase II promoter;GO:0019221//cytokine-mediated signaling pathway;GO:0007599//hemostasis	K10153//interferon regulatory factor 2	gi|162287051|ref|NP_032417.3|//1	interferon regulatory factor 2
17974	2789	3.37	15.84	2.23275	8.60298e-163	Up	1.20237e-163	Nck2	GO:0043231//intracellular membrane-bounded organelle;GO:0012505//endomembrane system;GO:0044444//cytoplasmic part	GO:0032947//protein complex scaffold activity;GO:0030674//protein binding, bridging	GO:0007169//transmembrane receptor protein tyrosine kinase signaling pathway;GO:0042098//T cell proliferation;GO:0048870//cell motility;GO:0006412//translation;GO:0006935//chemotaxis;GO:0030041//actin filament polymerization;GO:0030031//cell projection assembly;GO:0010469//regulation of receptor activity;GO:0006796//phosphate-containing compound metabolic process	K07365//NCK adaptor protein 1	gi|190610036|ref|NP_035009.3|//1	non-catalytic region of tyrosine kinase adaptor protein 2
69834	4547	3.29	15.46	2.23238	8.69345e-257	Up	8.53554e-258	Rab43	GO:0016020//membrane	GO:0032561//guanyl ribonucleotide binding	GO:0006810//transport;GO:0035556//intracellular signal transduction	K07930//Ras-related protein Rab-43	gi|21746181|ref|NP_598478.1|//1;gi|86476069|ref|NP_001034483.1|//1	RAB43, member RAS oncogene family
20401	1913	5.18	24.33	2.23171	2.73746e-170	Up	3.70534e-171	Sh3bp1	GO:0044424//intracellular part	GO:0019904//protein domain specific binding;GO:0008047//enzyme activator activity	GO:0023052//signaling	K08878//breakpoint cluster region protein [EC:2.7.11.1];K10360//myosin IX	gi|85838509|ref|NP_033190.2|//1	SH3-domain binding protein 1
231798	3056	8.37	39.3	2.23123	0	Up	0	Lrch4	GO:0016604//nuclear body	GO:0030528;GO:0005488//binding	GO:0006355//regulation of transcription, DNA-templated;GO:0048731//system development	K10130//leucine-rich repeats and death domain-containing protein	gi|22122701|ref|NP_666276.1|//1;gi|274325486|ref|NP_001162123.1|//1	leucine-rich repeats and calponin homology (CH) domain containing 4
66522	4882	10.41	48.86	2.23068	0	Up	0	Pgpep1	GO:0044444//cytoplasmic part	GO:0070011//peptidase activity, acting on L-amino acid peptides	GO:0019538//protein metabolic process	K01304//pyroglutamyl-peptidase [EC:3.4.19.3]	gi|12963583|ref|NP_075706.1|//1	pyroglutamyl-peptidase I
16601	3263	1.16	5.44	2.22948	2.58417e-66	Up	6.38752e-67	Klf9	GO:0043231//intracellular membrane-bounded organelle	GO:0046914//transition metal ion binding;GO:0003676//nucleic acid binding;GO:0001071	GO:0007275//multicellular organism development;GO:0006355//regulation of transcription, DNA-templated;GO:0030518//intracellular steroid hormone receptor signaling pathway	K09208//krueppel-like factor 9/13/14/16	gi|31542239|ref|NP_034768.2|//1	Kruppel-like factor 9
71833	5765	5.41	25.36	2.22885	0	Up	0	Dcaf7	GO:0031981//nuclear lumen;GO:0031461//cullin-RING ubiquitin ligase complex	GO:0005488//binding	GO:0009888//tissue development;GO:0032446//protein modification by small protein conjugation;GO:0032501//multicellular organismal process	K11805//WD repeat-containing protein 68	gi|440890867|gb|ELR44950.1|//1	DDB1 and CUL4 associated factor 7
67958	7736	0.32	1.5	2.22882	1.13684e-44	Up	3.40072e-45	U2surp	GO:0043231//intracellular membrane-bounded organelle	GO:0003676//nucleic acid binding	GO:0010467//gene expression	K12842//U2-associated protein SR140	gi|171460908|ref|NP_080752.2|//1;gi|171460910|ref|NP_001108449.1|//1	U2 snRNP-associated SURP domain containing
73915	881	0.19	0.89	2.22781	0.000724164	Up	0.00046397	4833419F23Rik	NA	NA	NA	NA	gi|148691106|gb|EDL23053.1|//1	RIKEN cDNA 4833419F23 gene
56294	4087	2.17	10.16	2.22713	1.44062e-153	Up	2.10298e-154	Ptpn9	GO:0044424//intracellular part	GO:0004871//signal transducer activity;GO:0004725//protein tyrosine phosphatase activity;GO:0005488//binding	GO:0023052//signaling;GO:0006470//protein dephosphorylation	K01104//protein-tyrosine phosphatase [EC:3.1.3.48]	gi|61098100|ref|NP_062625.2|//1	protein tyrosine phosphatase, non-receptor type 9
210297	3616	0.22	1.03	2.22707	9.25791e-15	Up	4.2024e-15	Lrch2	NA	NA	NA	K10130//leucine-rich repeats and death domain-containing protein	gi|124487175|ref|NP_001074642.1|//1	leucine-rich repeats and calponin homology (CH) domain containing 2
53972	3083	4.19	19.6	2.22583	6.29122e-239	Up	6.52622e-240	Ngef	GO:0016020//membrane;GO:0030427//site of polarized growth;GO:0044444//cytoplasmic part	GO:0005088//Ras guanyl-nucleotide exchange factor activity;GO:0005488//binding	GO:0019222//regulation of metabolic process;GO:0007266//Rho protein signal transduction;GO:0007169//transmembrane receptor protein tyrosine kinase signaling pathway;GO:0006917;GO:0009966//regulation of signal transduction;GO:0048731//system development;GO:0048869//cellular developmental process	K07525//neuronal guanine nucleotide exchange factor	gi|162417959|ref|NP_063920.2|//1;gi|162417957|ref|NP_001104784.1|//1	neuronal guanine nucleotide exchange factor
70162	557	0.43	2.01	2.22479	5.61907e-05	Up	3.38616e-05	2210417K05Rik	NA	NA	NA	NA	NA	RIKEN cDNA 2210417K05 gene
226178	3915	8.44	39.44	2.22434	0	Up	0	Wbp1l	GO:0016020//membrane	NA	NA	NA	gi|295317409|ref|NP_666211.3|//1;gi|295317413|ref|NP_001171284.1|//1;gi|295317411|ref|NP_001171283.1|//1	WW domain binding protein 1 like
68929	1334	15.14	70.68	2.22294	0	Up	0	Mospd3	GO:0031224//intrinsic component of membrane	GO:0005488//binding	GO:0048513//animal organ development	NA	gi|28077073|ref|NP_084313.1|//1	motile sperm domain containing 3
76856	1199	0.03	0.14	2.22239	0.152904	*	0.119621	Catsper3	GO:0031224//intrinsic component of membrane;GO:0042995//cell projection;GO:0030141//secretory granule	GO:0005488//binding;GO:0005261//cation channel activity	GO:0048870//cell motility;GO:0034220//ion transmembrane transport;GO:0048232//male gamete generation;GO:0006816//calcium ion transport;GO:0048869//cellular developmental process	K04849//voltage-dependent calcium channel N type alpha-1B;K04843//voltage-gated sodium channel type XI alpha	gi|148709282|gb|EDL41228.1|//1	cation channel, sperm associated 3
83946	10729	0.09	0.42	2.22239	5.3144e-18	Up	2.26546e-18	Phip	GO:0043231//intracellular membrane-bounded organelle	GO:0005102//receptor binding	GO:0007169//transmembrane receptor protein tyrosine kinase signaling pathway;GO:0008283//cell proliferation;GO:0009967//positive regulation of signal transduction;GO:0007088//regulation of mitotic nuclear division;GO:0006915//apoptotic process	K11797//PH-interacting protein	gi|124487035|ref|NP_001074685.1|//1	pleckstrin homology domain interacting protein
81013	2685	0.06	0.28	2.22239	0.0007243	Up	0.00046397	Vmn1r65	GO:0031224//intrinsic component of membrane	GO:0004930//G-protein coupled receptor activity	GO:0007166//cell surface receptor signaling pathway	K04614//vomeronasal1 receptor	gi|13507700|ref|NP_109663.1|//1	vomeronasal 1 receptor 65
268281	6966	0.12	0.56	2.22239	5.67968e-15	Up	2.56684e-15	Shprh	GO:0043231//intracellular membrane-bounded organelle;GO:0000785//chromatin	GO:0032559//adenyl ribonucleotide binding;GO:0046914//transition metal ion binding;GO:0017111//nucleoside-triphosphatase activity;GO:0003676//nucleic acid binding	GO:0034728//nucleosome organization;GO:0033554//cellular response to stress;GO:0006259//DNA metabolic process	K15710//E3 ubiquitin-protein ligase SHPRH [EC:3.6.4.- 2.3.2.27]	gi|118150662|ref|NP_001071175.1|//1;gi|118150666|ref|NP_766525.3|//1	SNF2 histone linker PHD RING helicase
15979	2099	5.19	24.22	2.22239	3.00981e-185	Up	3.80154e-186	Ifngr1	GO:0043231//intracellular membrane-bounded organelle;GO:0044430//cytoskeletal part;GO:0016021//integral component of membrane;GO:0043005//neuron projection	GO:0004904//interferon receptor activity	GO:0001959//regulation of cytokine-mediated signaling pathway;GO:0051707//response to other organism	K05132//interferon gamma receptor 1	gi|6754306|ref|NP_034641.1|//1	interferon gamma receptor 1
214968	6302	0.03	0.14	2.22239	8.93589e-05	Up	5.44102e-05	Sema6d	GO:0031224//intrinsic component of membrane;GO:0044424//intracellular part	GO:0005102//receptor binding;GO:0004871//signal transducer activity	GO:0023052//signaling;GO:0006935//chemotaxis;GO:0048731//system development;GO:0048869//cellular developmental process	K06842//semaphorin 6	gi|40385871|ref|NP_954709.1|//1;gi|28972762|dbj|BAC65797.1|//1;gi|40385879|ref|NP_954711.1|//1;gi|40385877|ref|NP_954710.1|//1;gi|40385869|ref|NP_766125.2|//1	sema domain, transmembrane domain (TM), and cytoplasmic domain, (semaphorin) 6D
74383	3942	15.34	71.56	2.22185	0	Up	0	Ubap2l	GO:0016020//membrane	GO:0016820;GO:0043492//ATPase activity, coupled to movement of substances;GO:0005488//binding;GO:0005548//phospholipid transporter activity	GO:0035036//sperm-egg recognition;GO:0006811//ion transport	NA	gi|260166709|ref|NP_705693.2|//1;gi|33239421|ref|NP_082751.1|//1;gi|260166711|ref|NP_001159457.1|//1;gi|260166704|ref|NP_001159455.1|//1	ubiquitin associated protein 2-like
93736	10165	0.98	4.57	2.22134	2.69134e-171	Up	3.62342e-172	Aff4	GO:0031981//nuclear lumen	GO:0005488//binding;GO:0001071	GO:0007281//germ cell development;GO:0006351//transcription, DNA-templated	K15185//AF4/FMR2 family member 4	gi|17298672|ref|NP_291043.1|//1	AF4/FMR2 family, member 4
106639	2137	5.3	24.7	2.22045	1.32117e-199	Up	1.58339e-200	Vmac	GO:0005882//intermediate filament	NA	NA	NA	gi|74219117|dbj|BAE26699.1|//1;gi|30725792|ref|NP_849257.1|//1	vimentin-type intermediate filament associated coiled-coil protein
68859	3448	2.3	10.69	2.21656	9.44836e-136	Up	1.49614e-136	Smim1	GO:0031224//intrinsic component of membrane	NA	NA	NA	gi|29124536|gb|AAH48911.1|//1	small integral membrane protein 1
13555	2460	3.89	18.07	2.21575	2.6048e-162	Up	3.64524e-163	E2f1	GO:0005667//transcription factor complex	GO:0003677//DNA binding;GO:0005515//protein binding;GO:0003712//transcription cofactor activity;GO:0016564;GO:0001071	GO:0051319//G2 phase;GO:0048232//male gamete generation;GO:0007420//brain development;GO:0001666//response to hypoxia;GO:0000122//negative regulation of transcription from RNA polymerase II promoter;GO:0070848//response to growth factor;GO:0000083//regulation of transcription involved in G1/S transition of mitotic cell cycle;GO:0012501//programmed cell death;GO:0070542//response to fatty acid;GO:…	K06620//transcription factor E2F3	gi|6681243|ref|NP_031917.1|//1	E2F transcription factor 1
12297	2787	16.24	75.31	2.21329	0	Up	0	Cacnb3	GO:0044459//plasma membrane part;GO:0034704//calcium channel complex;GO:0044444//cytoplasmic part	GO:0005245//voltage-gated calcium channel activity;GO:0005488//binding	GO:0032412//regulation of ion transmembrane transporter activity;GO:0007267//cell-cell signaling;GO:0006935//chemotaxis;GO:0006816//calcium ion transport;GO:0050851//antigen receptor-mediated signaling pathway;GO:0042391//regulation of membrane potential	K04864//voltage-dependent calcium channel beta-3	gi|113680291|ref|NP_001038206.1|//1;gi|113680271|ref|NP_031607.2|//1	calcium channel, voltage-dependent, beta 3 subunit
54343	4543	2.26	10.48	2.21324	2.78018e-174	Up	3.6927e-175	Atf7ip	GO:0043231//intracellular membrane-bounded organelle;GO:0043234//protein complex	GO:0017111//nucleoside-triphosphatase activity;GO:0003712//transcription cofactor activity	GO:0060260//regulation of transcription initiation from RNA polymerase II promoter;GO:0006305//DNA alkylation	K14966//host cell factor	gi|34328232|ref|NP_062299.2|//1	activating transcription factor 7 interacting protein
76223	3719	0.11	0.51	2.21299	7.94009e-08	Up	4.27934e-08	Agbl3	GO:0044424//intracellular part	GO:0046914//transition metal ion binding;GO:0008235//metalloexopeptidase activity	GO:0019538//protein metabolic process	K14611//solute carrier family 23 (nucleobase transporter), member 1/2	gi|120300909|ref|NP_848745.2|//1	ATP/GTP binding protein-like 3
16175	1974	0.33	1.53	2.21299	2.13114e-12	Up	1.01677e-12	Il1a	GO:0044421//extracellular region part;GO:0044444//cytoplasmic part	GO:0046914//transition metal ion binding;GO:0005149//interleukin-1 receptor binding	GO:0032872//regulation of stress-activated MAPK cascade;GO:0030216//keratinocyte differentiation;GO:0042108//positive regulation of cytokine biosynthetic process;GO:0007166//cell surface receptor signaling pathway;GO:0051931//regulation of sensory perception;GO:0002237//response to molecule of bacterial origin;GO:0001819//positive regulation of cytokine production;GO:0007088//regulation of mitoti…	K04383//interleukin 1 alpha	gi|148696289|gb|EDL28236.1|//1	interleukin 1 alpha
68505	2631	11.79	54.63	2.21213	0	Up	0	Vps51	GO:0043231//intracellular membrane-bounded organelle;GO:0031224//intrinsic component of membrane	NA	GO:0006810//transport;GO:0010876//lipid localization	NA	gi|148701257|gb|EDL33204.1|//1	vacuolar protein sorting 51 homolog (S. cerevisiae)
14645	2782	13.58	62.91	2.21181	0	Up	0	Glul	GO:0032991//macromolecular complex;GO:0005783//endoplasmic reticulum;GO:0042598;GO:0033267//axon part;GO:0043025//neuronal cell body	GO:0016831//carboxy-lyase activity;GO:0016211//ammonia ligase activity;GO:0016597//amino acid binding;GO:0045502;GO:0032559//adenyl ribonucleotide binding;GO:0046914//transition metal ion binding	GO:0001505//regulation of neurotransmitter levels;GO:0050806//positive regulation of synaptic transmission;GO:0009746//response to hexose;GO:0050796//regulation of insulin secretion;GO:0006536//glutamate metabolic process;GO:0006541//glutamine metabolic process;GO:0008284//positive regulation of cell proliferation;GO:0051259//protein oligomerization	K01915//glutamine synthetase [EC:6.3.1.2]	gi|31982332|ref|NP_032157.2|//1	glutamate-ammonia ligase (glutamine synthetase)
55982	5864	0.7	3.24	2.21057	3.91514e-70	Up	9.33244e-71	Paxip1	GO:0034399//nuclear periphery;GO:0034708//methyltransferase complex	GO:0005488//binding	GO:0060260//regulation of transcription initiation from RNA polymerase II promoter;GO:0031062//positive regulation of histone methylation;GO:0016477//cell migration;GO:0030154//cell differentiation;GO:0009888//tissue development;GO:0016567//protein ubiquitination;GO:0016573//histone acetylation;GO:0006259//DNA metabolic process;GO:0002699//positive regulation of immune effector process;GO:0042770…	K14972//PAX-interacting protein 1	gi|42734451|ref|NP_061366.2|//1	PAX interacting (with transcription-activation domain) protein 1
228136	4740	5.13	23.73	2.20968	0	Up	0	Zdhhc5	GO:0031224//intrinsic component of membrane	GO:0046914//transition metal ion binding;GO:0016747//transferase activity, transferring acyl groups other than amino-acyl groups	NA	K05766//protein phosphatase slingshot [EC:3.1.3.16 3.1.3.48]	gi|50511087|dbj|BAD32529.1|//1	zinc finger, DHHC domain containing 5
93759	3893	0.08	0.37	2.20945	9.56153e-07	Up	5.36902e-07	Sirt1	GO:0012505//endomembrane system;GO:0016585;GO:0016604//nuclear body;GO:0000792//heterochromatin;GO:0019866//organelle inner membrane;GO:0000790//nuclear chromatin	GO:0016763//transferase activity, transferring pentosyl groups;GO:0046914//transition metal ion binding;GO:0030528;GO:0051287//NAD binding;GO:0017136//NAD-dependent histone deacetylase activity;GO:0046872//metal ion binding;GO:0019904//protein domain specific binding;GO:0003712//transcription cofactor activity;GO:0008134//transcription factor binding	GO:0006338//chromatin remodeling;GO:0045767;GO:0048232//male gamete generation;GO:0009968//negative regulation of signal transduction;GO:0032070//regulation of deoxyribonuclease activity;GO:0000060//protein import into nucleus, translocation;GO:0042254//ribosome biogenesis;GO:0008283//cell proliferation;GO:0051704//multi-organism process;GO:0031669//cellular response to nutrient levels;GO:0006282…	K11411//NAD-dependent deacetylase sirtuin 1 [EC:3.5.1.-]	gi|9790229|ref|NP_062786.1|//1;gi|227430309|ref|NP_001153061.1|//1	sirtuin 1 (silent mating type information regulation 2, homolog) 1 (S. cerevisiae)
244556	2359	0.08	0.37	2.20945	0.000429073	Up	0.000270634	Zfp791	GO:0005622//intracellular	GO:0046914//transition metal ion binding;GO:0003676//nucleic acid binding	GO:0006351//transcription, DNA-templated	K09228//KRAB domain-containing zinc finger protein	gi|83627693|ref|NP_001032834.1|//1	zinc finger protein 791
226517	5859	1.06	4.9	2.20872	1.04127e-105	Up	1.93287e-106	Smg7	GO:0043231//intracellular membrane-bounded organelle;GO:0005856//cytoskeleton	GO:0019903//protein phosphatase binding	GO:0016311//dephosphorylation;GO:0006405//RNA export from nucleus;GO:0000956//nuclear-transcribed mRNA catabolic process	K14409//protein SMG7	gi|237681169|ref|NP_001153728.1|//1;gi|53828718|ref|NP_001005507.1|//1;gi|37359866|dbj|BAC97911.1|//1	Smg-7 homolog, nonsense mediated mRNA decay factor (C. elegans)
68591	2884	2.77	12.8	2.20819	2.05098e-134	Up	3.26504e-135	Mocos	GO:0044444//cytoplasmic part	GO:0046914//transition metal ion binding;GO:0048037//cofactor binding;GO:0003824//catalytic activity	GO:0042559//pteridine-containing compound biosynthetic process;GO:0009108//coenzyme biosynthetic process;GO:0006766//vitamin metabolic process	K15631//molybdenum cofactor sulfurtransferase [EC:2.8.1.9]	gi|110625679|ref|NP_081055.1|//1	molybdenum cofactor sulfurase
54651	3240	0.55	2.54	2.20732	4.17578e-31	Up	1.44846e-31	Usp27x	NA	NA	NA	K11366//ubiquitin carboxyl-terminal hydrolase 22/27/51 [EC:3.4.19.12]	gi|229597175|gb|AAI37613.1|//1	ubiquitin specific peptidase 27, X chromosome
12227	3083	3.9	17.99	2.20565	4.92772e-201	Up	5.85522e-202	Btg2	NA	GO:0000982//transcription factor activity, RNA polymerase II proximal promoter sequence-specific DNA binding;GO:0005488//binding	GO:0033554//cellular response to stress;GO:0009605//response to external stimulus;GO:0008213//protein alkylation;GO:0045767;GO:0021766//hippocampus development;GO:0003002//regionalization;GO:0030030//cell projection organization;GO:0007612//learning;GO:0009628//response to abiotic stimulus;GO:0006259//DNA metabolic process;GO:0006357//regulation of transcription from RNA polymerase II promoter;GO…	K14443//protein Tob/BTG	gi|6680814|ref|NP_031596.1|//1	B cell translocation gene 2, anti-proliferative
217125	3334	2.75	12.68	2.20505	6.48903e-154	Up	9.44122e-155	Samd14	NA	NA	NA	NA	gi|22122495|ref|NP_666137.1|//1	sterile alpha motif domain containing 14
11409	1881	26.5	122.14	2.20447	0	Up	0	Acads	GO:0044429//mitochondrial part	GO:0005504//fatty acid binding;GO:0003995//acyl-CoA dehydrogenase activity;GO:0050662//coenzyme binding	GO:0031960//response to corticosteroid;GO:0019605//butyrate metabolic process;GO:0006635//fatty acid beta-oxidation;GO:0006950//response to stress;GO:0051260//protein homooligomerization	K00248//butyryl-CoA dehydrogenase [EC:1.3.8.1]	gi|31982522|ref|NP_031409.2|//1	acyl-Coenzyme A dehydrogenase, short chain
233208	4195	18.39	84.69	2.20327	0	Up	0	Scaf1	GO:0043231//intracellular membrane-bounded organelle	GO:0005515//protein binding	GO:0006396//RNA processing;GO:0006351//transcription, DNA-templated	NA	gi|148690840|gb|EDL22787.1|//1	SR-related CTD-associated factor 1
380629	3667	0.67	3.08	2.2007	4.76411e-42	Up	1.46566e-42	Heca	NA	NA	GO:0035295//tube development	NA	gi|84370019|ref|NP_001028604.1|//1	headcase homolog (Drosophila)
223693	3323	10.39	47.76	2.20061	0	Up	0	Tmem184b	GO:0031224//intrinsic component of membrane	NA	NA	K14360//organic solute transporter subunit alpha	gi|148672706|gb|EDL04653.1|//1;gi|61969668|ref|NP_766196.1|//1;gi|148672705|gb|EDL04652.1|//1	transmembrane protein 184b
100043272	3046	1.26	5.79	2.20014	1.48221e-64	Up	3.72452e-65	5430417L22Rik	NA	NA	NA	NA	gi|392346604|ref|XP_003749593.1|//1	RIKEN cDNA 5430417L22 gene
381201	3092	2.04	9.37	2.19948	1.78055e-105	Up	3.30946e-106	Ap5b1	NA	NA	NA	K13172//serine/arginine repetitive matrix protein 2	gi|75677454|ref|NP_001028620.1|//1	adaptor-related protein complex 5, beta 1 subunit
66871	1263	11.89	54.58	2.19862	5.98731e-219	Up	6.70596e-220	Cpne8	NA	NA	NA	K04601//cadherin EGF LAG seven-pass G-type receptor 2;K06491//neural cell adhesion molecule;K15290//synaptotagmin-1;K02677//classical protein kinase C alpha type [EC:2.7.11.13]	gi|21630253|ref|NP_080091.1|//1;gi|76563928|ref|NP_001029023.1|//1	copine VIII
20682	4146	4.42	20.28	2.19794	2.33559e-304	Up	2e-305	Sox9	GO:0031981//nuclear lumen	GO:0005515//protein binding;GO:0043565//sequence-specific DNA binding;GO:0003702;GO:0001071	GO:0030178//negative regulation of Wnt signaling pathway;GO:0014031//mesenchymal cell development;GO:0048232//male gamete generation;GO:0003007//heart morphogenesis;GO:0008406//gonad development;GO:0001932//regulation of protein phosphorylation;GO:0006357//regulation of transcription from RNA polymerase II promoter;GO:0003179//heart valve morphogenesis;GO:0030277//maintenance of gastrointestinal …	K09270//transcription factor SOX7/8/10/18 (SOX group E/F)	gi|60360276|dbj|BAD90382.1|//1	SRY-box containing gene 9
12716	1589	2.68	12.28	2.19601	1.48814e-70	Up	3.53558e-71	Ckmt1	GO:0043231//intracellular membrane-bounded organelle;GO:0019866//organelle inner membrane	GO:0032559//adenyl ribonucleotide binding;GO:0016301//kinase activity	GO:0006603//phosphocreatine metabolic process;GO:0006796//phosphate-containing compound metabolic process	K00933//creatine kinase [EC:2.7.3.2]	gi|148696104|gb|EDL28051.1|//1	creatine kinase, mitochondrial 1, ubiquitous
101685	5240	1.34	6.13	2.19365	8.07726e-117	Up	1.40917e-117	Spty2d1	NA	NA	NA	K15193//protein SPT2	gi|51592080|ref|NP_780527.2|//1	SPT2, Suppressor of Ty, domain containing 1 (S. cerevisiae)
18604	2279	4.65	21.27	2.19352	3.14888e-174	Up	4.18432e-175	Pdk2	GO:0031981//nuclear lumen;GO:0044429//mitochondrial part;GO:0043234//protein complex	GO:0042802//identical protein binding;GO:0032559//adenyl ribonucleotide binding;GO:0046983//protein dimerization activity;GO:0004673//protein histidine kinase activity	GO:0007165//signal transduction;GO:0006468//protein phosphorylation;GO:0006086//acetyl-CoA biosynthetic process from pyruvate;GO:0019318//hexose metabolic process	K00898//pyruvate dehydrogenase kinase 2/3/4 [EC:2.7.11.2]	gi|226958643|ref|NP_598428.2|//1	pyruvate dehydrogenase kinase, isoenzyme 2
15185	4086	8.45	38.65	2.19345	0	Up	0	Hdac6	GO:0031981//nuclear lumen;GO:0016585;GO:0044459//plasma membrane part;GO:0005875//microtubule associated complex;GO:0005874//microtubule;GO:0044444//cytoplasmic part;GO:0016234//inclusion body	GO:0015631//tubulin binding;GO:0043130//ubiquitin binding;GO:0031072//heat shock protein binding;GO:0046914//transition metal ion binding;GO:0017136//NAD-dependent histone deacetylase activity;GO:0016564;GO:0019899//enzyme binding;GO:0032403//protein complex binding	GO:0051640//organelle localization;GO:0034614//cellular response to reactive oxygen species;GO:0016567//protein ubiquitination;GO:0007019//microtubule depolymerization;GO:0006511//ubiquitin-dependent protein catabolic process;GO:0030162//regulation of proteolysis;GO:0010310//regulation of hydrogen peroxide metabolic process;GO:0010033//response to organic substance;GO:0043086//negative regulation…	K11407//histone deacetylase 6 [EC:3.5.1.98]	gi|194353997|ref|NP_034543.3|//1	histone deacetylase 6
17356	7401	6.17	28.21	2.19286	0	Up	0	Mllt4	GO:0031981//nuclear lumen;GO:0005911//cell-cell junction;GO:0044444//cytoplasmic part;GO:0070161//anchoring junction	GO:0019904//protein domain specific binding	GO:0023052//signaling;GO:0009987//cellular process	K05702//afadin	gi|145587092|ref|NP_034936.1|//1	myeloid/lymphoid or mixed-lineage leukemia (trithorax homolog, Drosophila); translocated to, 4
103967	5101	0.14	0.64	2.19265	6.08261e-14	Up	2.8051e-14	Dnm3	GO:0043231//intracellular membrane-bounded organelle;GO:0030425//dendrite;GO:0016020//membrane;GO:0031410//cytoplasmic vesicle;GO:0015630//microtubule cytoskeleton;GO:0044430//cytoskeletal part	GO:0032561//guanyl ribonucleotide binding;GO:0017111//nucleoside-triphosphatase activity	GO:0030035//microspike assembly;GO:0007399//nervous system development;GO:0007320//insemination;GO:0016192//vesicle-mediated transport;GO:0009207//purine ribonucleoside triphosphate catabolic process	K01528//dynamin GTPase [EC:3.6.5.5]	gi|84490431|ref|NP_001033708.1|//1;gi|27369922|ref|NP_766234.1|//1	dynamin 3
19415	3225	0.07	0.32	2.19265	9.30949e-05	Up	5.67356e-05	Rasal1	GO:0044424//intracellular part;GO:0009898//cytoplasmic side of plasma membrane	GO:0008289//lipid binding;GO:0043169//cation binding;GO:0005083;GO:0008047//enzyme activator activity	GO:0032318	K12380//Ras GTPase-activating protein 3	gi|31980729|ref|NP_038860.2|//1	RAS protein activator like 1 (GAP1 like)
13435	9621	0.21	0.96	2.19265	1.15054e-33	Up	3.86452e-34	Dnmt3a	GO:0034399//nuclear periphery;GO:0000790//nuclear chromatin	GO:0046914//transition metal ion binding;GO:0043565//sequence-specific DNA binding;GO:0003886//DNA (cytosine-5-)-methyltransferase activity	GO:0032776//DNA methylation on cytosine;GO:0006790//sulfur compound metabolic process;GO:0006357//regulation of transcription from RNA polymerase II promoter;GO:0006342//chromatin silencing;GO:0006325//chromatin organization;GO:0048232//male gamete generation;GO:0006575//cellular modified amino acid metabolic process	K00558//DNA (cytosine-5)-methyltransferase 1 [EC:2.1.1.37]	gi|13938621|gb|AAH07466.1|//1;gi|6681209|ref|NP_031898.1|//1	DNA methyltransferase 3A
613258	2375	0.21	0.96	2.19265	2.37852e-09	Up	1.22694e-09	A730017L22Rik	GO:0044421//extracellular region part	GO:0043169//cation binding;GO:0071813//lipoprotein particle binding;GO:0032934//sterol binding	GO:0010742//macrophage derived foam cell differentiation;GO:0010883//regulation of lipid storage;GO:0002526//acute inflammatory response;GO:0002455//humoral immune response mediated by circulating immunoglobulin	K09299//zinc finger homeobox protein 1/2;K11290//template-activating factor I	gi|45478228|gb|AAS66285.1|//1	RIKEN cDNA A730017L22 gene
75137	8419	0.37	1.69	2.19143	1.5128e-52	Up	4.18938e-53	Rprd2	NA	GO:0005488//binding	NA	K15559//regulator of Ty1 transposition protein 103	gi|124486841|ref|NP_001074762.1|//1	regulation of nuclear pre-mRNA domain containing 2
51902	5594	0.99	4.52	2.19082	1.26707e-92	Up	2.5661e-93	Rnf24	GO:0043231//intracellular membrane-bounded organelle;GO:0031224//intrinsic component of membrane;GO:0012505//endomembrane system	GO:0046914//transition metal ion binding	NA	K15699//RING finger protein 122	gi|197245452|ref|NP_001127810.1|//1	ring finger protein 24
17979	7571	1.22	5.57	2.1908	3.1058e-153	Up	4.5394e-154	Ncoa3	GO:0031981//nuclear lumen	GO:0035258//steroid hormone receptor binding;GO:0003713//transcription coactivator activity;GO:0004871//signal transducer activity;GO:0008134//transcription factor binding;GO:0004468//lysine N-acetyltransferase activity, acting on acetyl phosphate as donor;GO:0003676//nucleic acid binding	GO:0048608//reproductive structure development;GO:0030520//intracellular estrogen receptor signaling pathway;GO:0006357//regulation of transcription from RNA polymerase II promoter;GO:0040007//growth;GO:0043388//positive regulation of DNA binding;GO:0016570//histone modification;GO:0006629//lipid metabolic process	K11256//nuclear receptor coactivator 3 [EC:2.3.1.48]	gi|118026946|ref|NP_032705.2|//1	nuclear receptor coactivator 3
94040	11891	0.61	2.78	2.1882	4.0579e-121	Up	6.9252e-122	Clmn	GO:0031224//intrinsic component of membrane;GO:0044424//intracellular part	GO:0008092//cytoskeletal protein binding	NA	K06115//spectrin beta	gi|100816764|ref|NP_444385.2|//1;gi|100816903|ref|NP_001035772.1|//1	calmin
15239	2905	17.21	78.42	2.18797	0	Up	0	Hgs	GO:0005771//multivesicular body;GO:0016023;GO:0005769//early endosome	GO:0005515//protein binding;GO:0046914//transition metal ion binding;GO:0016772//transferase activity, transferring phosphorus-containing groups	GO:0007041//lysosomal transport;GO:0016192//vesicle-mediated transport;GO:0009894//regulation of catabolic process;GO:0008283//cell proliferation;GO:0007173//epidermal growth factor receptor signaling pathway;GO:0006796//phosphate-containing compound metabolic process;GO:0015031//protein transport;GO:0010741	K12182//hepatocyte growth factor-regulated tyrosine kinase substrate	gi|226693388|ref|NP_001152800.1|//1;gi|226874952|ref|NP_032270.3|//1	HGF-regulated tyrosine kinase substrate
98363	1805	0.09	0.41	2.18763	0.00120599	*	0.000781406	Efhd1	GO:0043231//intracellular membrane-bounded organelle;GO:0019866//organelle inner membrane	GO:0005488//binding	NA	NA	gi|148708228|gb|EDL40175.1|//1	EF hand domain containing 1
434232	2026	0.99	4.51	2.18763	6.85959e-34	Up	2.29412e-34	Iqck	NA	NA	NA	NA	gi|124517720|ref|NP_001074915.1|//1	IQ motif containing K
109161	2952	1.07	4.87	2.18631	2.51449e-52	Up	6.98158e-53	Ube2q2	GO:0044424//intracellular part	GO:0032559//adenyl ribonucleotide binding;GO:0019787//ubiquitin-like protein transferase activity	GO:0000209//protein polyubiquitination	K10582//ubiquitin-conjugating enzyme E2 Q [EC:2.3.2.23]	gi|148693894|gb|EDL25841.1|//1	ubiquitin-conjugating enzyme E2Q (putative) 2
81840	5722	9.43	42.88	2.18498	0	Up	0	Sorcs2	GO:0031224//intrinsic component of membrane	GO:0008528//G-protein coupled peptide receptor activity	GO:0007186//G-protein coupled receptor signaling pathway	K12388//sortilin	gi|26006269|dbj|BAC41477.1|//1	sortilin-related VPS10 domain containing receptor 2
18711	11255	0.11	0.5	2.18442	1.19164e-21	Up	4.7641e-22	Pikfyve	GO:0012505//endomembrane system;GO:0031090//organelle membrane;GO:0044425//membrane part;GO:0031982//vesicle;GO:0005769//early endosome	GO:0016307//phosphatidylinositol phosphate kinase activity;GO:0032559//adenyl ribonucleotide binding;GO:0046914//transition metal ion binding	GO:0016197//endosomal transport;GO:0007165//signal transduction;GO:0033365//protein localization to organelle;GO:0019538//protein metabolic process;GO:0006897//endocytosis	K00921//1-phosphatidylinositol-3-phosphate 5-kinase [EC:2.7.1.150]	gi|148667809|gb|EDL00226.1|//1	phosphoinositide kinase, FYVE finger containing
245670	2308	0.11	0.5	2.18442	3.36181e-05	Up	2.00378e-05	Rragb	GO:0000323//lytic vacuole	GO:0032561//guanyl ribonucleotide binding	GO:0043200//response to amino acid;GO:0009967//positive regulation of signal transduction;GO:0008104//protein localization	NA	gi|16758866|ref|NP_446424.1|//1	Ras-related GTP binding B
66923	8117	0.44	2	2.18442	2.13678e-59	Up	5.57696e-60	Pbrm1	GO:0043231//intracellular membrane-bounded organelle;GO:0005694//chromosome	GO:0003676//nucleic acid binding	GO:0008283//cell proliferation;GO:0000087//mitotic M phase;GO:0016568	K11757//protein polybromo-1	gi|124486951|ref|NP_001074720.1|//1	polybromo 1
13855	4259	7.05	32.04	2.18418	0	Up	0	Epn2	GO:0030125//clathrin vesicle coat	GO:0005488//binding	GO:0006897//endocytosis	K12471//epsin	gi|50510771|dbj|BAD32371.1|//1;gi|356582238|ref|NP_001239118.1|//1;gi|33468893|ref|NP_034278.1|//1	epsin 2
69297	1338	0.79	3.59	2.18406	3.31459e-18	Up	1.40836e-18	Lrrc46	NA	NA	NA	NA	gi|31982634|ref|NP_081302.2|//1	leucine rich repeat containing 46
13866	4998	5.26	23.9	2.18388	0	Up	0	Erbb2	GO:0043231//intracellular membrane-bounded organelle;GO:0031224//intrinsic component of membrane;GO:0016323//basolateral plasma membrane;GO:0042995//cell projection;GO:0043234//protein complex;GO:0043209//myelin sheath;GO:0044444//cytoplasmic part	GO:0032559//adenyl ribonucleotide binding;GO:0031072//heat shock protein binding;GO:0019902//phosphatase binding;GO:0005102//receptor binding;GO:0046983//protein dimerization activity;GO:0004714//transmembrane receptor protein tyrosine kinase activity;GO:0003676//nucleic acid binding	GO:0048771//tissue remodeling;GO:0048732//gland development;GO:0043405//regulation of MAP kinase activity;GO:0008366//axon ensheathment;GO:0007169//transmembrane receptor protein tyrosine kinase signaling pathway;GO:0046578//regulation of Ras protein signal transduction;GO:0033080//immature T cell proliferation in thymus;GO:0060206//estrous cycle phase;GO:0030155//regulation of cell adhesion;GO:0…	K05083//receptor tyrosine-protein kinase erbB-2 [EC:2.7.10.1]	gi|37360638|dbj|BAC98297.1|//1	v-erb-b2 erythroblastic leukemia viral oncogene homolog 2, neuro/glioblastoma derived oncogene homolog (avian)
216848	7296	4.28	19.44	2.18335	0	Up	0	Chd3	GO:0015630//microtubule cytoskeleton;GO:0000118//histone deacetylase complex;GO:0044427//chromosomal part	GO:0032559//adenyl ribonucleotide binding;GO:0046914//transition metal ion binding;GO:0003678//DNA helicase activity;GO:0042623//ATPase activity, coupled;GO:0003676//nucleic acid binding	GO:0006355//regulation of transcription, DNA-templated;GO:0006325//chromatin organization	K11642//chromodomain-helicase-DNA-binding protein 3 [EC:3.6.4.12]	gi|357527416|ref|NP_666131.3|//1	chromodomain helicase DNA binding protein 3
50932	4970	9.07	41.16	2.18207	0	Up	0	Mink1	GO:0044424//intracellular part	GO:0032559//adenyl ribonucleotide binding;GO:0004672//protein kinase activity;GO:0030695//GTPase regulator activity	GO:0019222//regulation of metabolic process;GO:0000165//MAPK cascade;GO:0006464//cellular protein modification process;GO:0043383//negative T cell selection;GO:0006796//phosphate-containing compound metabolic process	K04413//misshapen/NIK-related kinase [EC:2.7.11.1]	gi|114052522|ref|NP_001039424.1|//1;gi|114052416|ref|NP_795712.2|//1;gi|114052104|ref|NP_001039429.1|//1;gi|114052442|ref|NP_057922.2|//1	misshapen-like kinase 1 (zebrafish)
231801	2374	4.91	22.28	2.18195	5.84914e-191	Up	7.23598e-192	Agfg2	NA	GO:0005083;GO:0046914//transition metal ion binding	GO:0043087//regulation of GTPase activity	K15044//Arf-GAP domain and FG repeats-containing protein 1	gi|148687298|gb|EDL19245.1|//1;gi|21704138|ref|NP_663541.1|//1	ArfGAP with FG repeats 2
59024	8464	0.93	4.22	2.18194	5.24817e-129	Up	8.56378e-130	Med12	GO:0031981//nuclear lumen;GO:0043234//protein complex	GO:0003713//transcription coactivator activity;GO:0016251;GO:0004871//signal transducer activity;GO:0008134//transcription factor binding	GO:0006357//regulation of transcription from RNA polymerase II promoter;GO:0016055//Wnt signaling pathway;GO:0030518//intracellular steroid hormone receptor signaling pathway;GO:0006352//DNA-templated transcription, initiation	K15162//mediator of RNA polymerase II transcription subunit 12	gi|125628662|ref|NP_067496.2|//1	mediator of RNA polymerase II transcription, subunit 12 homolog (yeast)
57275	668	0.56	2.54	2.18133	5.91212e-07	Up	3.29446e-07	Lenep	GO:0044424//intracellular part	GO:0003676//nucleic acid binding	GO:0032501//multicellular organismal process	NA	gi|10048454|ref|NP_065263.1|//1	lens epithelial protein
53357	3564	8.15	36.96	2.18109	0	Up	0	Pla2g6	GO:0005815//microtubule organizing center	GO:0004623//phospholipase A2 activity	GO:0006655//phosphatidylglycerol biosynthetic process	K01047//secretory phospholipase A2 [EC:3.1.1.4]	gi|148672709|gb|EDL04656.1|//1;gi|148672710|gb|EDL04657.1|//1	phospholipase A2, group VI
52335	7526	0.92	4.17	2.18034	5.07784e-114	Up	8.98144e-115	Atxn1l	GO:0043231//intracellular membrane-bounded organelle;GO:0043005//neuron projection	NA	NA	NA	gi|124286823|ref|NP_001074399.1|//1	ataxin 1-like
223770	5137	2.26	10.23	2.17841	1.55077e-188	Up	1.93905e-189	Brd1	GO:0070775//H3 histone acetyltransferase complex	GO:0046914//transition metal ion binding	GO:0016573//histone acetylation	K11349//bromodomain-containing protein 1	gi|164698417|ref|NP_001028446.2|//1	bromodomain containing 1
71389	10573	0.4	1.81	2.17792	4.08923e-70	Up	9.7499e-71	Chd6	GO:0043231//intracellular membrane-bounded organelle;GO:0044427//chromosomal part	GO:0032559//adenyl ribonucleotide binding;GO:0042623//ATPase activity, coupled;GO:0003676//nucleic acid binding	GO:0006351//transcription, DNA-templated;GO:0048731//system development;GO:0016568	K14436//chromodomain-helicase-DNA-binding protein 6 [EC:3.6.4.12]	gi|61742812|ref|NP_775544.2|//1	chromodomain helicase DNA binding protein 6
16553	6866	0.4	1.81	2.17792	1.83232e-45	Up	5.43912e-46	Kif13a	GO:0005815//microtubule organizing center;GO:0000139//Golgi membrane	GO:0032559//adenyl ribonucleotide binding;GO:0003774//motor activity	GO:0007041//lysosomal transport;GO:0006886//intracellular protein transport;GO:0048753//pigment granule organization;GO:0047496//vesicle transport along microtubule;GO:0016192//vesicle-mediated transport	K10392//kinesin family member 1	gi|120300944|ref|NP_034747.2|//1	kinesin family member 13A
16571	4712	0.6	2.71	2.17526	1.55197e-46	Up	4.55916e-47	Kif4	GO:0034399//nuclear periphery;GO:0005819//spindle;GO:0044444//cytoplasmic part	GO:0032559//adenyl ribonucleotide binding;GO:0003774//motor activity;GO:0003676//nucleic acid binding	GO:0008088//axo-dendritic transport;GO:0006935//chemotaxis;GO:0071842;GO:0007599//hemostasis	K10395//kinesin family member 4/21/27	gi|162287089|ref|NP_032472.2|//1	kinesin family member 4
21951	6444	0.91	4.11	2.1752	2.25352e-95	Up	4.47006e-96	Tnks	GO:0000781//chromosome, telomeric region;GO:0042598;GO:0005635//nuclear envelope;GO:0005813//centrosome	GO:0016763//transferase activity, transferring pentosyl groups;GO:0046914//transition metal ion binding	GO:0050658//RNA transport;GO:0034502//protein localization to chromosome;GO:0000278//mitotic cell cycle;GO:0006468//protein phosphorylation;GO:0006275//regulation of DNA replication;GO:0051100//negative regulation of binding;GO:0007051//spindle organization;GO:0007004//telomere maintenance via telomerase;GO:0006471//protein ADP-ribosylation	K10799//tankyrase [EC:2.4.2.30]	gi|148703499|gb|EDL35446.1|//1	tankyrase, TRF1-interacting ankyrin-related ADP-ribose polymerase
50785	3732	9.14	41.28	2.17518	0	Up	0	Hs6st1	GO:0016021//integral component of membrane	GO:0016782//transferase activity, transferring sulfur-containing groups	GO:0015012//heparan sulfate proteoglycan biosynthetic process;GO:0005975//carbohydrate metabolic process;GO:0048646//anatomical structure formation involved in morphogenesis;GO:0048568//embryonic organ development	K02514//heparan sulfate 6-O-sulfotransferase HS6ST1 [EC:2.8.2.-]	gi|225690608|ref|NP_056633.2|//1	heparan sulfate 6-O-sulfotransferase 1
546071	5334	2.25	10.16	2.1749	2.56218e-194	Up	3.12638e-195	Mast3	NA	GO:0000166//nucleotide binding	NA	K08789//microtubule-associated serine/threonine kinase [EC:2.7.11.1]	gi|256017165|ref|NP_955012.2|//1	microtubule associated serine/threonine kinase 3
58220	3409	7.29	32.9	2.1741	0	Up	0	Pard6b	GO:0043231//intracellular membrane-bounded organelle;GO:0043296//apical junction complex;GO:0044444//cytoplasmic part	GO:0005488//binding	GO:0016477//cell migration;GO:0007043//cell-cell junction assembly;GO:0048667//cell morphogenesis involved in neuron differentiation;GO:0065003//macromolecular complex assembly	K06093//partitioning defective protein 6	gi|253314520|ref|NP_067384.2|//1	par-6 (partitioning defective 6) homolog beta (C. elegans)
57752	4273	3.24	14.62	2.17388	3.27643e-239	Up	3.39486e-240	Tacc2	GO:0043231//intracellular membrane-bounded organelle;GO:0044424//intracellular part;GO:0043232//intracellular non-membrane-bounded organelle;GO:0015630//microtubule cytoskeleton	GO:0051427//hormone receptor binding	GO:0021846//cell proliferation in forebrain;GO:0021543//pallium development;GO:0007051//spindle organization	K14282//transforming acidic coiled-coil-containing protein 2	gi|52486864|ref|NP_067289.2|//1;gi|52486843|ref|NP_001004468.1|//1;gi|52486915|ref|NP_996738.2|//1	transforming, acidic coiled-coil containing protein 2
14782	2692	10.1	45.57	2.17373	0	Up	0	Gsr	GO:0043231//intracellular membrane-bounded organelle;GO:0009986//cell surface;GO:0000267;GO:0044444//cytoplasmic part	GO:0015038//glutathione disulfide oxidoreductase activity;GO:0042802//identical protein binding;GO:0000166//nucleotide binding;GO:0042277//peptide binding;GO:0050662//coenzyme binding	GO:0006790//sulfur compound metabolic process;GO:0019725//cellular homeostasis;GO:0048232//male gamete generation	K00383//glutathione reductase (NADPH) [EC:1.8.1.7]	gi|160298213|ref|NP_034474.4|//1	glutathione reductase
19326	6065	7.35	33.14	2.17276	0	Up	0	Rab11b	GO:0043231//intracellular membrane-bounded organelle;GO:0016020//membrane;GO:0031410//cytoplasmic vesicle	GO:0032561//guanyl ribonucleotide binding;GO:0017111//nucleoside-triphosphatase activity	GO:0006810//transport;GO:0035556//intracellular signal transduction;GO:0009207//purine ribonucleoside triphosphate catabolic process	K07905//Ras-related protein Rab-11B	gi|395841772|ref|XP_003793707.1|//1	RAB11B, member RAS oncogene family
328329	10671	1.27	5.72	2.17119	1.37162e-219	Up	1.53294e-220	Mast4	NA	NA	NA	K08789//microtubule-associated serine/threonine kinase [EC:2.7.11.1]	gi|257467645|ref|NP_780380.2|//1	microtubule associated serine/threonine kinase family member 4
654795	1243	6.44	29	2.17092	2.00285e-126	Up	3.3117e-127	Sdr39u1	NA	GO:0048037//cofactor binding	GO:0008152//metabolic process	K07071//uncharacterized protein	gi|81889153|sp|Q5M8N4.1|D39U1_MOUSE//1	short chain dehydrogenase/reductase family 39U, member 1
100041979	2919	0.02	0.09	2.16993	0.0499731	*	0.0367764	Gm3604	NA	NA	NA	K09228//KRAB domain-containing zinc finger protein	gi|242332534|ref|NP_001156382.1|//1	predicted gene 3604
384724	1512	0.02	0.09	2.16993	0.257514	*	0.211034	Cyp2t4	GO:0044464//cell part	GO:0005506//iron ion binding;GO:0016491//oxidoreductase activity	GO:0008152//metabolic process	K07421//cytochrome P450 family 2 subfamily T	gi|154146204|ref|NP_001093654.1|//1	cytochrome P450, family 2, subfamily t, polypeptide 4
13107	1842	0.02	0.09	2.16993	0.15301	*	0.119621	Cyp2f2	GO:0043231//intracellular membrane-bounded organelle;GO:0042598;GO:0031090//organelle membrane	GO:0005506//iron ion binding;GO:0016712//oxidoreductase activity, acting on paired donors, with incorporation or reduction of molecular oxygen, reduced flavin or flavoprotein as one donor, and incorporation of one atom of oxygen	GO:0042196//chlorinated hydrocarbon metabolic process;GO:0042537//benzene-containing compound metabolic process	K07416//cytochrome P450 family 2 subfamily F [EC:1.14.14.1]	gi|124001560|ref|NP_031843.2|//1	cytochrome P450, family 2, subfamily f, polypeptide 2
243538	2141	0.02	0.09	2.16993	0.0873874	*	0.0667416	Ccdc37	NA	NA	NA	NA	gi|254939666|ref|NP_776136.2|//1	coiled-coil domain containing 37
20493	1506	0.02	0.09	2.16993	0.418052	*	0.36467	Slc10a1	GO:0044459//plasma membrane part;GO:0005626;GO:0016021//integral component of membrane	GO:0005343//organic acid:sodium symporter activity;GO:0008028//monocarboxylic acid transmembrane transporter activity	GO:0008202//steroid metabolic process;GO:0006820//anion transport;GO:0015718//monocarboxylic acid transport	K14341//solute carrier family 10 (sodium/bile acid cotransporter), member 1	gi|294774569|ref|NP_001171032.1|//1;gi|6755528|ref|NP_035517.1|//1	solute carrier family 10 (sodium/bile acid cotransporter family), member 1
69918	2156	0.02	0.09	2.16993	0.152916	*	0.119621	2610020C07Rik	NA	GO:0008079//translation termination factor activity;GO:0032561//guanyl ribonucleotide binding;GO:0017111//nucleoside-triphosphatase activity	GO:0008213//protein alkylation;GO:0006412//translation;GO:0009207//purine ribonucleoside triphosphate catabolic process	K03267//peptide chain release factor subunit 3	gi|397473759|ref|XP_003846060.1|//1	RIKEN cDNA 2610020C07 gene
93890	4714	0.02	0.09	2.16993	0.00975927	*	0.00671918	Pcdhb19	GO:0016021//integral component of membrane	GO:0046872//metal ion binding	GO:0007399//nervous system development;GO:0016337;GO:0007267//cell-cell signaling	K04601//cadherin EGF LAG seven-pass G-type receptor 2	gi|89363034|ref|NP_444374.2|//1	protocadherin beta 19
69632	10483	1.18	5.31	2.16993	6.99881e-200	Up	8.37526e-201	Arhgef12	GO:0044444//cytoplasmic part	GO:0005088//Ras guanyl-nucleotide exchange factor activity;GO:0005102//receptor binding;GO:0008047//enzyme activator activity	GO:0007266//Rho protein signal transduction;GO:0007169//transmembrane receptor protein tyrosine kinase signaling pathway;GO:0006917;GO:0009966//regulation of signal transduction;GO:0006935//chemotaxis	K07532//Rho guanine nucleotide exchange factor 12	gi|28972191|dbj|BAC65549.1|//1	Rho guanine nucleotide exchange factor (GEF) 12
216345	6956	0.18	0.81	2.16993	3.24731e-21	Up	1.30884e-21	Zfc3h1	GO:0044464//cell part	GO:0043169//cation binding	GO:0010467//gene expression	NA	gi|90991706|ref|NP_001028433.2|//1	zinc finger, C3H1-type containing
16994	1122	0.18	0.81	2.16993	0.000259166	Up	0.000161621	Ltb	GO:0031224//intrinsic component of membrane;GO:0044421//extracellular region part	GO:0019955//cytokine binding;GO:0032813//tumor necrosis factor receptor superfamily binding	GO:0008544//epidermis development;GO:0042108//positive regulation of cytokine biosynthetic process;GO:0048534//hematopoietic or lymphoid organ development	K03157//lymphotoxin beta (TNF superfamily, member 3)	gi|6678730|ref|NP_032544.1|//1	lymphotoxin B
72047	4028	2.76	12.41	2.16876	4.99905e-178	Up	6.5222e-179	Ddx42	GO:0016604//nuclear body	GO:0032559//adenyl ribonucleotide binding;GO:0042623//ATPase activity, coupled;GO:0003676//nucleic acid binding	GO:0050789//regulation of biological process;GO:0033036//macromolecule localization	K12835//ATP-dependent RNA helicase DDX42 [EC:3.6.4.13]	gi|148702333|gb|EDL34280.1|//1	DEAD (Asp-Glu-Ala-Asp) box polypeptide 42
76574	2166	0.71	3.19	2.16767	9.95901e-26	Up	3.73756e-26	Mfsd2a	GO:0043231//intracellular membrane-bounded organelle	NA	GO:0006810//transport	K08824//cyclin-dependent kinase-like [EC:2.7.11.22]	gi|227430371|ref|NP_083938.2|//1	major facilitator superfamily domain containing 2A
319740	5547	3	13.46	2.16564	2.96688e-266	Up	2.82526e-267	Zfyve27	GO:0031224//intrinsic component of membrane	GO:0046914//transition metal ion binding	GO:0009987//cellular process	K01104//protein-tyrosine phosphatase [EC:3.1.3.48]	gi|256985190|ref|NP_796293.2|//1;gi|256985192|ref|NP_001158003.1|//1	zinc finger, FYVE domain containing 27
30841	3897	1.71	7.67	2.16523	2.42225e-109	Up	4.41154e-110	Kdm2b	GO:0043231//intracellular membrane-bounded organelle;GO:0031981//nuclear lumen	GO:0003723//RNA binding;GO:0016706//oxidoreductase activity, acting on paired donors, with incorporation or reduction of molecular oxygen, 2-oxoglutarate as one donor, and incorporation of one atom each of oxygen into both donors;GO:0016701//oxidoreductase activity, acting on single donors with incorporation of molecular oxygen;GO:0046914//transition metal ion binding	GO:0006351//transcription, DNA-templated;GO:0070076//histone lysine demethylation	K10276//F-box and leucine-rich repeat protein 10/11 [EC:1.14.11.27]	gi|54607024|ref|NP_001005866.1|//1;gi|54607022|ref|NP_001003953.1|//1;gi|39930339|ref|NP_038938.1|//1	lysine (K)-specific demethylase 2B
231070	2667	3.14	14.08	2.16481	1.72642e-133	Up	2.76398e-134	Insig1	GO:0043231//intracellular membrane-bounded organelle;GO:0031224//intrinsic component of membrane;GO:0031090//organelle membrane	GO:0005488//binding	GO:0006694//steroid biosynthetic process;GO:0033993//response to lipid;GO:0008203//cholesterol metabolic process;GO:0032868//response to insulin;GO:0006950//response to stress;GO:0043627//response to estrogen;GO:0032933//SREBP signaling pathway;GO:0006639//acylglycerol metabolic process;GO:0042471//ear morphogenesis;GO:0031327//negative regulation of cellular biosynthetic process;GO:0045596//nega…	NA	gi|23943846|ref|NP_705746.1|//1	insulin induced gene 1
98733	5787	2.42	10.85	2.16462	3.33135e-223	Up	3.67492e-224	Obsl1	GO:0030017//sarcomere	NA	GO:0030239//myofibril assembly	K12567//titin [EC:2.7.11.1];K00747//chondroitin polymerizing factor [EC:2.4.1.175 2.4.1.226]	gi|148668004|gb|EDL00421.1|//1	obscurin-like 1
228730	2150	0.89	3.99	2.16451	2.6361e-31	Up	9.1216e-32	Plk1s1	GO:0005815//microtubule organizing center	GO:0019900//kinase binding	GO:0000226//microtubule cytoskeleton organization	NA	gi|85701800|ref|NP_001028470.1|//1	polo-like kinase 1 substrate 1
12508	2802	0.25	1.12	2.1635	3.62662e-12	Up	1.74229e-12	Cd53	GO:0031224//intrinsic component of membrane	NA	GO:0050789//regulation of biological process;GO:0023052//signaling	K06489//CD53 antigen	gi|148669936|gb|EDL01883.1|//1	CD53 antigen
72114	1894	3.01	13.48	2.16299	1.90341e-90	Up	3.9249e-91	Zbed3	NA	NA	NA	NA	gi|21312432|ref|NP_082382.1|//1	zinc finger, BED domain containing 3
54445	2277	3.2	14.3	2.15987	5.0437e-117	Up	8.7841e-118	Unc93b1	GO:0045335//phagocytic vesicle;GO:0031224//intrinsic component of membrane;GO:0031090//organelle membrane;GO:0000323//lytic vacuole	GO:0005102//receptor binding	GO:0051707//response to other organism;GO:0002478//antigen processing and presentation of exogenous peptide antigen;GO:0015031//protein transport;GO:0002224//toll-like receptor signaling pathway	NA	gi|238637324|ref|NP_001154900.1|//1;gi|238637322|ref|NP_062322.2|//1	unc-93 homolog B1 (C. elegans)
239667	8713	0.43	1.92	2.1587	4.94511e-60	Up	1.2838e-60	Dip2b	GO:0043231//intracellular membrane-bounded organelle	GO:0005515//protein binding	NA	NA	gi|226823258|ref|NP_001152833.1|//1;gi|226823266|ref|NP_766407.2|//1	DIP2 disco-interacting protein 2 homolog B (Drosophila)
72587	4628	0.28	1.25	2.15843	1.20774e-21	Up	4.82994e-22	Pan3	GO:0005815//microtubule organizing center	GO:0032559//adenyl ribonucleotide binding;GO:0016301//kinase activity	GO:0006464//cellular protein modification process;GO:0000288//nuclear-transcribed mRNA catabolic process, deadenylation-dependent decay	K12572//PAB-dependent poly(A)-specific ribonuclease subunit 3	gi|270265830|ref|NP_082567.3|//1	PAN3 polyA specific ribonuclease subunit homolog (S. cerevisiae)
99470	6600	0.69	3.08	2.15826	4.26869e-73	Up	9.90988e-74	Magi3	GO:0043231//intracellular membrane-bounded organelle;GO:0043296//apical junction complex	GO:0032559//adenyl ribonucleotide binding;GO:0016776//phosphotransferase activity, phosphate group as acceptor	GO:0007165//signal transduction;GO:0012501//programmed cell death;GO:0051704//multi-organism process	K06112//membrane-associated guanylate kinase-related	gi|148675629|gb|EDL07576.1|//1;gi|226823238|ref|NP_001152826.1|//1	membrane associated guanylate kinase, WW and PDZ domain containing 3
16004	8948	2.48	11.06	2.15694	0	Up	0	Igf2r	GO:0005768//endosome;GO:0044421//extracellular region part;GO:0005626;GO:0005635//nuclear envelope;GO:0016021//integral component of membrane;GO:0005798//Golgi-associated vesicle;GO:0005764//lysosome	GO:0005520//insulin-like growth factor binding;GO:0048029//monosaccharide binding;GO:0005501//retinoid binding;GO:0004714//transmembrane receptor protein tyrosine kinase activity	GO:0009887//animal organ morphogenesis;GO:0007169//transmembrane receptor protein tyrosine kinase signaling pathway;GO:0048232//male gamete generation;GO:0006897//endocytosis;GO:0033189//response to vitamin A;GO:0006915//apoptotic process	K06564//insulin-like growth factor 2 receptor	gi|148670103|gb|EDL02050.1|//1	insulin-like growth factor 2 receptor
78751	4916	0.24	1.07	2.1565	6.32279e-20	Up	2.60604e-20	Zc3h6	NA	GO:0046914//transition metal ion binding	NA	K15687//E3 ubiquitin-protein ligase makorin [EC:2.3.2.27];K14404//cleavage and polyadenylation specificity factor subunit 4	gi|156717216|ref|NP_848491.2|//1	zinc finger CCCH type containing 6
192236	2800	11.78	52.51	2.15625	0	Up	0	Hps1	GO:0031410//cytoplasmic vesicle	GO:0005515//protein binding	GO:0030101//natural killer cell activation;GO:0009306//protein secretion;GO:0050931//pigment cell differentiation;GO:0048856//anatomical structure development;GO:0071842;GO:0007599//hemostasis	NA	gi|2198743|gb|AAB61333.1|//1	Hermansky-Pudlak syndrome 1 homolog (human)
53623	5210	0.31	1.38	2.15433	1.38551e-26	Up	5.13034e-27	Gria3	GO:0030425//dendrite;GO:0044459//plasma membrane part;GO:0005626;GO:0043025//neuronal cell body;GO:0031224//intrinsic component of membrane;GO:0032991//macromolecular complex;GO:0030139//endocytic vesicle;GO:0044420//extracellular matrix component;GO:0033267//axon part;GO:0045202//synapse	GO:0019904//protein domain specific binding;GO:0005231//excitatory extracellular ligand-gated ion channel activity;GO:0004970//ionotropic glutamate receptor activity	GO:0001881//receptor recycling;GO:0006811//ion transport	K05199//glutamate receptor 3	gi|60360568|dbj|BAD90527.1|//1	glutamate receptor, ionotropic, AMPA3 (alpha 3)
277250	7112	2.12	9.43	2.15319	2.51784e-237	Up	2.63468e-238	Kdm3b	GO:0031981//nuclear lumen	GO:0043169//cation binding;GO:0016701//oxidoreductase activity, acting on single donors with incorporation of molecular oxygen	GO:0006325//chromatin organization;GO:0006351//transcription, DNA-templated	K15601//lysine-specific demethylase 3 [EC:1.14.11.-]	gi|124486935|ref|NP_001074725.1|//1	KDM3B lysine (K)-specific demethylase 3B
56532	1899	5.27	23.44	2.1531	3.51648e-156	Up	5.0675e-157	Ripk3	GO:0044464//cell part	GO:0032559//adenyl ribonucleotide binding;GO:0004702//signal transducer, downstream of receptor, with serine/threonine kinase activity	GO:0012502//induction of programmed cell death;GO:0007243;GO:0006464//cellular protein modification process;GO:0006917;GO:0006915//apoptotic process	K08847//receptor-interacting serine/threonine-protein kinase 3 [EC:2.7.11.1]	gi|148704288|gb|EDL36235.1|//1;gi|256017133|ref|NP_064339.2|//1	receptor-interacting serine-threonine kinase 3
108150	4363	0.38	1.69	2.15295	1.91576e-27	Up	7.00592e-28	Galnt7	GO:0043231//intracellular membrane-bounded organelle;GO:0031224//intrinsic component of membrane;GO:0012505//endomembrane system	GO:0030246//carbohydrate binding;GO:0008376//acetylgalactosaminyltransferase activity	GO:0006486//protein glycosylation	K00710//polypeptide N-acetylgalactosaminyltransferase [EC:2.4.1.41]	gi|269784707|ref|NP_653332.3|//1;gi|269784709|ref|NP_001161453.1|//1	UDP-N-acetyl-alpha-D-galactosamine: polypeptide N-acetylgalactosaminyltransferase 7
14687	2435	0.47	2.09	2.15277	4.59265e-19	Up	1.92148e-19	Gnaz	GO:0043231//intracellular membrane-bounded organelle;GO:0012505//endomembrane system;GO:0005626;GO:0031234//extrinsic component of cytoplasmic side of plasma membrane	GO:0001664//G-protein coupled receptor binding;GO:0032561//guanyl ribonucleotide binding;GO:0017111//nucleoside-triphosphatase activity;GO:0004871//signal transducer activity;GO:0032403//protein complex binding;GO:0030695//GTPase regulator activity	GO:0009207//purine ribonucleoside triphosphate catabolic process;GO:0007188//adenylate cyclase-modulating G-protein coupled receptor signaling pathway	K04535//guanine nucleotide-binding protein G(z) subunit alpha	gi|27532946|ref|NP_034441.1|//1	guanine nucleotide binding protein, alpha z subunit
215690	12767	0.56	2.49	2.15265	1.20882e-114	Up	2.13008e-115	Nav1	GO:0015630//microtubule cytoskeleton	GO:0016462//pyrophosphatase activity;GO:0005488//binding	GO:0048731//system development;GO:0048869//cellular developmental process	NA	gi|224922751|ref|NP_775613.2|//1	neuron navigator 1
53978	5701	1.82	8.09	2.1522	1.85962e-163	Up	2.58782e-164	Lpar2	GO:0016021//integral component of membrane;GO:0016023	GO:0019904//protein domain specific binding;GO:0045125//bioactive lipid receptor activity	GO:0007266//Rho protein signal transduction;GO:0000165//MAPK cascade;GO:0010740;GO:0007166//cell surface receptor signaling pathway;GO:0051480//regulation of cytosolic calcium ion concentration;GO:0010863//positive regulation of phospholipase C activity	K04291//lysophosphatidic acid receptor 2	gi|40254539|ref|NP_064412.2|//1	lysophosphatidic acid receptor 2
93967	1147	0.09	0.4	2.152	0.0165103	*	0.0115645	Klra20	GO:0031224//intrinsic component of membrane;GO:0009986//cell surface	GO:0030246//carbohydrate binding;GO:0004871//signal transducer activity	GO:0023052//signaling;GO:0009987//cellular process	K06541//killer cell lectin-like receptor subfamily C;K06516//killer cell lectin-like receptor subfamily D member 1;K06543//killer cell lectin-like receptor subfamily B	gi|21361214|ref|NP_444380.1|//1	killer cell lectin-like receptor subfamily A, member 20
106757	2565	0.09	0.4	2.152	9.31041e-05	Up	5.67356e-05	Catsperd	NA	NA	NA	NA	gi|261245039|ref|NP_780559.2|//1	catsper channel auxiliary subunit delta
73072	4657	0.34	1.51	2.15094	6.10604e-26	Up	2.28198e-26	BC068157	NA	NA	NA	K10955//mucin-2;K03626//nascent polypeptide-associated complex subunit alpha	gi|161016770|ref|NP_997086.2|//1	cDNA sequence BC068157
242860	5562	0.23	1.02	2.14886	1.20336e-21	Up	4.8117e-22	Rsbn1l	NA	NA	NA	NA	gi|124430547|ref|NP_001074446.1|//1	round spermatid basic protein 1-like
269695	4363	0.23	1.02	2.14886	1.73066e-16	Up	7.5833e-17	Rnft2	GO:0031224//intrinsic component of membrane	GO:0046914//transition metal ion binding	NA	K12031//tripartite motif-containing protein 65;K12019//tripartite motif-containing protein 43/48/49/64/77	gi|148687849|gb|EDL19796.1|//1	ring finger protein, transmembrane 2
22404	4028	6.42	28.47	2.1488	0	Up	0	Wiz	GO:0044464//cell part	GO:0046872//metal ion binding;GO:0046914//transition metal ion binding	NA	NA	gi|46909563|ref|NP_035847.2|//1;gi|294979205|ref|NP_997603.3|//1;gi|148708371|gb|EDL40318.1|//1	widely-interspaced zinc finger motifs
15194	13224	0.86	3.81	2.14738	8.44595e-178	Up	1.10397e-178	Htt	GO:0005626;GO:0031410//cytoplasmic vesicle;GO:0043005//neuron projection;GO:0005773//vacuole;GO:0005768//endosome;GO:0012506//vesicle membrane;GO:0031981//nuclear lumen;GO:0032991//macromolecular complex	GO:0015631//tubulin binding;GO:0045502;GO:0008144//drug binding;GO:0016247//channel regulator activity	GO:0010259//multicellular organism aging;GO:0019627//urea metabolic process;GO:0048232//male gamete generation;GO:0007006//mitochondrial membrane organization;GO:0003002//regionalization;GO:0007632//visual behavior;GO:0050804//modulation of chemical synaptic transmission;GO:0001707//mesoderm formation;GO:0048193//Golgi vesicle transport;GO:0015813//L-glutamate transport;GO:0048468//cell developme…	K04533//huntingtin	gi|148705521|gb|EDL37468.1|//1	huntingtin
70568	5646	0.63	2.79	2.14684	2.17009e-56	Up	5.80532e-57	Cpne3	GO:0044444//cytoplasmic part	GO:0004672//protein kinase activity;GO:0005543//phospholipid binding	GO:0006810//transport;GO:0044238//primary metabolic process;GO:0006796//phosphate-containing compound metabolic process	K06491//neural cell adhesion molecule;K15290//synaptotagmin-1	gi|60360050|dbj|BAD90244.1|//1	copine III
67917	3089	0.21	0.93	2.14684	2.66623e-11	Up	1.30665e-11	Zcchc3	NA	GO:0046914//transition metal ion binding	NA	K09250//cellular nucleic acid-binding protein	gi|148674019|gb|EDL05966.1|//1	zinc finger, CCHC domain containing 3
72315	1278	0.28	1.24	2.14684	1.60154e-06	Up	9.06262e-07	Ccdc74a	NA	NA	NA	NA	gi|148665059|gb|EDK97475.1|//1	coiled-coil domain containing 74A
78266	4632	4.73	20.93	2.14566	0	Up	0	Zfp687	GO:0031981//nuclear lumen	GO:0046914//transition metal ion binding;GO:0003676//nucleic acid binding	GO:0006351//transcription, DNA-templated	K09228//KRAB domain-containing zinc finger protein	gi|27229259|ref|NP_084350.1|//1	zinc finger protein 687
217216	2543	0.83	3.67	2.1446	1.15033e-33	Up	3.86452e-34	BC030867	NA	NA	NA	NA	gi|110347505|ref|NP_705772.3|//1	cDNA sequence BC030867
19009	4575	0.76	3.36	2.14439	6.84874e-55	Up	1.85942e-55	Pou6f1	NA	NA	NA	K09368//POU domain transcription factor, class 6	gi|55154599|gb|AAH85139.1|//1	POU domain, class 6, transcription factor 1
319263	5235	0.5	2.21	2.14405	2.16474e-41	Up	6.70022e-42	Pcmtd1	GO:0044424//intracellular part	GO:0008757//S-adenosylmethionine-dependent methyltransferase activity	GO:0008213//protein alkylation;GO:0006730//one-carbon metabolic process	K00573//protein-L-isoaspartate(D-aspartate) O-methyltransferase [EC:2.1.1.77]	gi|33942104|ref|NP_898849.1|//1	protein-L-isoaspartate (D-aspartate) O-methyltransferase domain containing 1
110279	6537	7.51	33.19	2.14386	0	Up	0	Bcr	GO:0044444//cytoplasmic part	GO:0005088//Ras guanyl-nucleotide exchange factor activity;GO:0032559//adenyl ribonucleotide binding;GO:0004672//protein kinase activity;GO:0008047//enzyme activator activity	GO:0007266//Rho protein signal transduction;GO:0006464//cellular protein modification process;GO:0009966//regulation of signal transduction	K08878//breakpoint cluster region protein [EC:2.7.11.1]	gi|124487229|ref|NP_001074881.1|//1	breakpoint cluster region
228550	1808	0.31	1.37	2.14384	8.7676e-10	Up	4.4629e-10	Itpka	NA	GO:0005515//protein binding;GO:0004674//protein serine/threonine kinase activity;GO:0032559//adenyl ribonucleotide binding;GO:0051766//inositol trisphosphate kinase activity	GO:0023052//signaling;GO:0019751//polyol metabolic process;GO:0006796//phosphate-containing compound metabolic process	K00911//1D-myo-inositol-triphosphate 3-kinase [EC:2.7.1.127]	gi|22122643|ref|NP_666237.1|//1	inositol 1,4,5-trisphosphate 3-kinase A
212326	5479	1.36	6.01	2.14376	2.38323e-116	Up	4.16644e-117	Fam149a	NA	NA	NA	NA	gi|23956296|ref|NP_705763.1|//1	family with sequence similarity 149, member A
667214	3863	0.24	1.06	2.14296	7.8032e-16	Up	3.46108e-16	9930111J21Rik1	GO:0044464//cell part	GO:0016787//hydrolase activity	NA	K14139//immunity-related GTPase family M protein [EC:3.6.5.-];K14140//interferon gamma induced GTPase	gi|167931392|ref|NP_001108151.1|//1	RIKEN cDNA 9930111J21 gene 1
192652	6976	2.07	9.14	2.14256	7.77381e-224	Up	8.55208e-225	Wdr81	NA	NA	NA	NA	gi|242118003|ref|NP_620400.2|//1	WD repeat domain 81
101206	1855	6.77	29.85	2.1405	6.24785e-192	Up	7.69906e-193	Tada3	GO:0070461//SAGA-type complex;GO:0005667//transcription factor complex	GO:0003713//transcription coactivator activity;GO:0005102//receptor binding;GO:0004468//lysine N-acetyltransferase activity, acting on acetyl phosphate as donor;GO:0001071	GO:0006355//regulation of transcription, DNA-templated;GO:0016573//histone acetylation;GO:0030518//intracellular steroid hormone receptor signaling pathway	K11315//transcriptional adapter 3	gi|148667039|gb|EDK99455.1|//1	transcriptional adaptor 3
76551	5511	1.37	6.04	2.14037	2.02126e-117	Up	3.51534e-118	Ccdc6	GO:0043232//intracellular non-membrane-bounded organelle	GO:0019904//protein domain specific binding;GO:0005198//structural molecule activity	NA	K09288//coiled-coil domain-containing protein 6	gi|162135971|ref|NP_001104591.1|//1	coiled-coil domain containing 6
75580	7824	1.97	8.68	2.1395	8.05765e-239	Up	8.3635e-240	Zbtb4	NA	GO:0005488//binding	NA	K10491//zinc finger and BTB domain-containing protein 4	gi|50510977|dbj|BAD32474.1|//1	zinc finger and BTB domain containing 4
67300	6178	11.46	50.47	2.13882	0	Up	0	Cltc	GO:0030117//membrane coat;GO:0012510//trans-Golgi network transport vesicle membrane;GO:0005626;GO:0015630//microtubule cytoskeleton;GO:0005905//clathrin-coated pit;GO:0042383//sarcolemma;GO:0048770//pigment granule	GO:0008092//cytoskeletal protein binding	GO:0048193//Golgi vesicle transport;GO:0000087//mitotic M phase;GO:0007173//epidermal growth factor receptor signaling pathway;GO:0006898//receptor-mediated endocytosis;GO:0006935//chemotaxis;GO:0015031//protein transport;GO:0006996//organelle organization	K04646//clathrin heavy chain	gi|40788952|dbj|BAA04801.2|//1	clathrin, heavy polypeptide (Hc)
73158	6617	4.17	18.36	2.13845	0	Up	0	Larp1	NA	NA	NA	K11090//lupus La protein	gi|226442901|ref|NP_082727.1|//1	La ribonucleoprotein domain family, member 1
68867	3556	1.49	6.56	2.13838	2.61818e-82	Up	5.72584e-83	Rnf122	GO:0043231//intracellular membrane-bounded organelle;GO:0031224//intrinsic component of membrane	GO:0046914//transition metal ion binding	NA	K15699//RING finger protein 122	gi|148700833|gb|EDL32780.1|//1	ring finger protein 122
213696	1513	0.15	0.66	2.1375	0.000153743	Up	9.45878e-05	Duoxa1	GO:0031224//intrinsic component of membrane;GO:0031090//organelle membrane	NA	GO:0006810//transport	NA	gi|124430555|ref|NP_663370.2|//1	dual oxidase maturation factor 1
16573	6030	1.23	5.4	2.1343	2.00288e-114	Up	3.53172e-115	Kif5b	GO:0042995//cell projection;GO:0005875//microtubule associated complex;GO:0044444//cytoplasmic part	GO:0015631//tubulin binding;GO:0032559//adenyl ribonucleotide binding;GO:0003774//motor activity	GO:0046907//intracellular transport;GO:0007017//microtubule-based process;GO:0051648//vesicle localization;GO:0032988//ribonucleoprotein complex disassembly	K10396//kinesin family member 5	gi|61657921|ref|NP_032474.2|//1	kinesin family member 5B
170833	2616	11.09	48.68	2.13407	0	Up	0	Hook2	GO:0005774//vacuolar membrane;GO:0005815//microtubule organizing center;GO:0043234//protein complex	GO:0015631//tubulin binding	GO:0016197//endosomal transport;GO:0007041//lysosomal transport;GO:0007033//vacuole organization;GO:0007010//cytoskeleton organization	K10352//myosin heavy chain;K10873//DNA repair and recombination protein RAD52;K11498//centromeric protein E	gi|148679033|gb|EDL10980.1|//1	hook homolog 2 (Drosophila)
239510	6670	0.18	0.79	2.13386	1.03662e-19	Up	4.29134e-20	Phf20l1	NA	GO:0046914//transition metal ion binding	NA	K09189//histone-lysine N-methyltransferase MLL5 [EC:2.1.1.43];K06101//histone-lysine N-methyltransferase ASH1L [EC:2.1.1.43]	gi|124487195|ref|NP_001074878.1|//1	PHD finger protein 20-like 1
71795	6350	0.72	3.16	2.13386	2.19901e-71	Up	5.186e-72	Pitpnc1	GO:0043231//intracellular membrane-bounded organelle	GO:0005488//binding;GO:0005548//phospholipid transporter activity	GO:0006650//glycerophospholipid metabolic process;GO:0010876//lipid localization;GO:0023052//signaling;GO:0051234//establishment of localization	K01106//inositol-1,4,5-trisphosphate 5-phosphatase [EC:3.1.3.56]	gi|351710336|gb|EHB13255.1|//1	phosphatidylinositol transfer protein, cytoplasmic 1
18514	6464	3.46	15.18	2.13333	0	Up	0	Pbx1	GO:0031981//nuclear lumen;GO:0043234//protein complex	GO:0003677//DNA binding;GO:0046983//protein dimerization activity;GO:0001071	GO:0003006//developmental process involved in reproduction;GO:0003002//regionalization;GO:0035108//limb morphogenesis;GO:0001503//ossification;GO:0035270//endocrine system development;GO:0008202//steroid metabolic process;GO:0006357//regulation of transcription from RNA polymerase II promoter;GO:0009887//animal organ morphogenesis;GO:0043392//negative regulation of DNA binding;GO:0008283//cell pr…	K09355//pre-B-cell leukemia transcription factor 1	gi|402858031|ref|XP_003893534.1|//1;gi|332811117|ref|XP_003308631.1|//1	pre B cell leukemia homeobox 1
70435	4618	18.62	81.61	2.13189	0	Up	0	Inf2	GO:0043231//intracellular membrane-bounded organelle;GO:0044444//cytoplasmic part	GO:0008092//cytoskeletal protein binding;GO:0017016//Ras GTPase binding	GO:0007010//cytoskeleton organization	K05745//diaphanous 3;K04512//dishevelled associated activator of morphogenesis;K05741//diaphanous 2	gi|117167809|gb|AAI15423.2|//1	inverted formin, FH2 and WH2 domain containing
66952	1296	1.73	7.58	2.13143	9.72526e-35	Up	3.2173e-35	2310030G06Rik	NA	NA	NA	NA	gi|13385350|ref|NP_080141.1|//1	RIKEN cDNA 2310030G06 gene
226412	4812	0.92	4.03	2.13107	8.16359e-69	Up	1.96515e-69	R3hdm1	NA	NA	NA	K02360//a component of the cytoplasm (encore)	gi|50845430|ref|NP_861415.2|//1	R3H domain containing 1
64899	3396	1.46	6.39	2.12985	1.58867e-76	Up	3.60664e-77	Lpin3	GO:0043231//intracellular membrane-bounded organelle	GO:0016791//phosphatase activity	GO:0032787//monocarboxylic acid metabolic process;GO:0044238//primary metabolic process	K15728//phosphatidate phosphatase LPIN [EC:3.1.3.4]	gi|60359868|dbj|BAD90153.1|//1	lipin 3
66168	1693	55.78	244.06	2.12942	0	Up	0	Grina	GO:0031224//intrinsic component of membrane	NA	NA	K06890//uncharacterized protein	gi|8248741|gb|AAB20211.2|//1	glutamate receptor, ionotropic, N-methyl D-aspartate-associated protein 1 (glutamate binding)
223773	5403	0.51	2.23	2.12847	1.10782e-42	Up	3.38142e-43	Zbed4	GO:0043231//intracellular membrane-bounded organelle	GO:0043169//cation binding;GO:0005515//protein binding;GO:0003676//nucleic acid binding	NA	K14303//nuclear pore complex protein Nup160;K15107//solute carrier family 25 (mitochondrial glutamate transporter), member 18/22	gi|31088890|ref|NP_852077.1|//1	zinc finger, BED domain containing 4
100017	2671	11.72	51.16	2.12604	0	Up	0	Ldlrap1	GO:0016323//basolateral plasma membrane;GO:0005768//endosome;GO:0030130//clathrin coat of trans-Golgi network vesicle;GO:0005882//intermediate filament;GO:0030128//clathrin coat of endocytic vesicle;GO:0043005//neuron projection	GO:0032947//protein complex scaffold activity;GO:0070325//lipoprotein particle receptor binding;GO:0060090//molecular adaptor activity;GO:0045309//protein phosphorylated amino acid binding;GO:0004871//signal transducer activity;GO:0035091//phosphatidylinositol binding	GO:0055092//sterol homeostasis;GO:0051098//regulation of binding;GO:0009100//glycoprotein metabolic process;GO:0008203//cholesterol metabolic process;GO:0007165//signal transduction;GO:0006898//receptor-mediated endocytosis;GO:0045807//positive regulation of endocytosis	K12474//low density lipoprotein receptor adapter protein 1	gi|160333775|ref|NP_663529.2|//1	low density lipoprotein receptor adaptor protein 1
52857	2681	9.31	40.63	2.12569	0	Up	0	Gramd1a	GO:0031224//intrinsic component of membrane	NA	NA	NA	gi|148692001|gb|EDL23948.1|//1	GRAM domain containing 1A
75146	2280	3.9	17.02	2.12569	3.93189e-134	Up	6.26882e-135	Tmem180	GO:0031224//intrinsic component of membrane	NA	NA	NA	gi|114051517|ref|NP_083462.2|//1	transmembrane protein 180
212516	2551	0.11	0.48	2.12553	3.26337e-05	Up	1.94372e-05	Efcab12	NA	NA	NA	NA	gi|160333243|ref|NP_001103976.1|//1	EF-hand calcium binding domain 12
58800	7142	0.22	0.96	2.12553	1.1437e-24	Up	4.3654e-25	Trpm7	GO:0031252//cell leading edge;GO:0031224//intrinsic component of membrane	GO:0043169//cation binding;GO:0032559//adenyl ribonucleotide binding;GO:0008092//cytoskeletal protein binding;GO:0004672//protein kinase activity;GO:0004871//signal transducer activity;GO:0005261//cation channel activity	GO:0007160//cell-matrix adhesion;GO:0030036//actin cytoskeleton organization;GO:0023052//signaling;GO:0006468//protein phosphorylation;GO:0006816//calcium ion transport	K04982//transient receptor potential cation channel subfamily M member 7 [EC:2.7.11.1]	gi|256773287|ref|NP_001157797.1|//1;gi|256773285|ref|NP_067425.2|//1	transient receptor potential cation channel, subfamily M, member 7
228005	6297	0.5	2.18	2.12433	2.55542e-49	Up	7.29106e-50	Ppig	GO:0005654//nucleoplasm;GO:0034399//nuclear periphery	GO:0008144//drug binding;GO:0016859//cis-trans isomerase activity	GO:0006396//RNA processing	K09566//peptidyl-prolyl isomerase G (cyclophilin G) [EC:5.2.1.8]	gi|124487333|ref|NP_001074555.1|//1	peptidyl-prolyl isomerase G (cyclophilin G)
320790	10138	0.14	0.61	2.12338	2.30558e-23	Up	8.96158e-24	Chd7	GO:0043231//intracellular membrane-bounded organelle;GO:0044427//chromosomal part	GO:0032559//adenyl ribonucleotide binding;GO:0017111//nucleoside-triphosphatase activity;GO:0003676//nucleic acid binding	GO:0008344//adult locomotory behavior;GO:0043009//chordate embryonic development;GO:0001944//vasculature development;GO:0030098//lymphocyte differentiation;GO:0046545//development of primary female sexual characteristics;GO:0001654//eye development;GO:0007507//heart development;GO:0006351//transcription, DNA-templated;GO:0030326//embryonic limb morphogenesis;GO:0035264//multicellular organism gro…	K14437//chromodomain-helicase-DNA-binding protein 7 [EC:3.6.4.12]	gi|460838688|ref|NP_001264078.1|//1	chromodomain helicase DNA binding protein 7
207781	6568	0.59	2.57	2.12298	1.29964e-59	Up	3.38654e-60	C2cd2	GO:0043231//intracellular membrane-bounded organelle;GO:0044444//cytoplasmic part	NA	NA	NA	gi|60360478|dbj|BAD90483.1|//1	C2 calcium-dependent domain containing 2
105841	5299	1.69	7.36	2.12268	2.00439e-135	Up	3.17756e-136	Dennd3	NA	NA	NA	K01289;K14963//COMPASS component SWD3;K12861//pre-mRNA-splicing factor SPF27	gi|50510677|dbj|BAD32324.1|//1	DENN/MADD domain containing 3
142682	6476	0.91	3.96	2.12156	5.05205e-90	Up	1.04449e-90	Zcchc14	NA	GO:0046914//transition metal ion binding;GO:0005543//phospholipid binding	GO:0009987//cellular process	NA	gi|18252798|ref|NP_543131.1|//1	zinc finger, CCHC domain containing 14
18227	3056	0.2	0.87	2.12102	3.17964e-10	Up	1.59893e-10	Nr4a2	GO:0031981//nuclear lumen	GO:0003677//DNA binding;GO:0046914//transition metal ion binding;GO:0030528;GO:0004879//nuclear receptor activity;GO:0046983//protein dimerization activity;GO:0001071	GO:0016477//cell migration;GO:0042069//regulation of catecholamine metabolic process;GO:0006950//response to stress;GO:0009636//response to toxic substance;GO:0042417//dopamine metabolic process;GO:0051239//regulation of multicellular organismal process;GO:0009755//hormone-mediated signaling pathway;GO:0014075//response to amine;GO:0021955//central nervous system neuron axonogenesis;GO:0007154//c…	K08558//nuclear receptor subfamily 4 group A member 2	gi|471369877|ref|XP_004375452.1|//1	nuclear receptor subfamily 4, group A, member 2
108689	1878	19.56	85.08	2.12091	0	Up	0	Obfc1	GO:0000783//nuclear telomere cap complex	GO:0003697//single-stranded DNA binding	GO:0000723//telomere maintenance	NA	gi|28827826|ref|NP_780569.1|//1	oligonucleotide/oligosaccharide-binding fold containing 1
68939	1860	1.86	8.09	2.12084	1.53725e-52	Up	4.25804e-53	Rasl11b	GO:0044464//cell part	GO:0032561//guanyl ribonucleotide binding;GO:0017111//nucleoside-triphosphatase activity	GO:0035556//intracellular signal transduction;GO:0009207//purine ribonucleoside triphosphate catabolic process	K07853//Ras-like protein family member 11B	gi|110625708|ref|NP_081154.1|//1	RAS-like, family 11, member B
11804	3633	15.48	67.31	2.12042	0	Up	0	Aplp2	GO:0043231//intracellular membrane-bounded organelle;GO:0031224//intrinsic component of membrane	GO:0005515//protein binding;GO:0004866//endopeptidase inhibitor activity;GO:0003676//nucleic acid binding	GO:0007618//mating;GO:0007166//cell surface receptor signaling pathway;GO:0043062//extracellular structure organization;GO:0007420//brain development;GO:0030003//cellular cation homeostasis;GO:0007631//feeding behavior;GO:0050905//neuromuscular process;GO:0010469//regulation of receptor activity	K08117//amyloid-like protein 2	gi|156255192|ref|NP_001095925.1|//1;gi|148693392|gb|EDL25339.1|//1	amyloid beta (A4) precursor-like protein 2
244152	2585	5.53	24.02	2.11888	1.75114e-211	Up	2.01628e-212	Tsku	NA	NA	NA	K08130//tsukushi (leucine-rich repeat-containing protein 54)	gi|26330678|dbj|BAC29069.1|//1	tsukushi
52570	1419	0.12	0.52	2.11548	0.00120632	*	0.000781406	Ccdc69	NA	NA	NA	NA	gi|115270981|ref|NP_803422.2|//1	coiled-coil domain containing 69
54204	1466	0.09	0.39	2.11548	0.00566408	*	0.00384772	2019-09-01	GO:0015630//microtubule cytoskeleton;GO:0032156//septin cytoskeleton	GO:0032561//guanyl ribonucleotide binding	GO:0009987//cellular process	K13737//septin 1	gi|148277024|ref|NP_059489.2|//1	septin 1
328657	982	0.03	0.13	2.11548	0.153512	*	0.120885	Gm1968	GO:0043231//intracellular membrane-bounded organelle;GO:0016020//membrane;GO:0044444//cytoplasmic part;GO:0031982//vesicle	GO:0046872//metal ion binding;GO:0019787//ubiquitin-like protein transferase activity	GO:0032446//protein modification by small protein conjugation	K10657//E3 ubiquitin-protein ligase MARCH2 [EC:2.3.2.27]	gi|74192489|dbj|BAE43037.1|//1	predicted gene 1968
381845	3257	0.03	0.13	2.11548	0.0165075	*	0.0115645	2310014L17Rik	NA	NA	NA	K11997//tripartite motif-containing protein 2/3;K14683//solute carrier family 34 (sodium-dependent phosphate cotransporter)	gi|58037477|ref|NP_084085.1|//1	RIKEN cDNA 2310014L17 gene
77017	1309	0.03	0.13	2.11548	0.152963	*	0.119621	E130018N17Rik	NA	NA	NA	NA	gi|148674591|gb|EDL06538.1|//1	RIKEN cDNA E130018N17 gene
237387	4311	0.03	0.13	2.11548	0.00934703	*	0.00642802	Lrrc3	GO:0031224//intrinsic component of membrane	NA	NA	K06839//slit 2	gi|21553121|ref|NP_660134.1|//1	leucine rich repeat containing 3
434179	3166	0.09	0.39	2.11548	3.2637e-05	Up	1.94372e-05	Gm5595	NA	NA	NA	K09228//KRAB domain-containing zinc finger protein	gi|148680477|gb|EDL12424.1|//1	predicted gene 5595
654424	4451	0.09	0.39	2.11548	7.77105e-08	Up	4.18636e-08	A330050B17Rik	NA	NA	NA	NA	gi|26327927|dbj|BAC27704.1|//1	RIKEN cDNA A330050B17 gene
20680	3266	0.06	0.26	2.11548	0.000429115	Up	0.000270634	Sox7	GO:0043231//intracellular membrane-bounded organelle	GO:0000981//RNA polymerase II transcription factor activity, sequence-specific DNA binding;GO:0043565//sequence-specific DNA binding;GO:0030528	GO:0008283//cell proliferation;GO:0006355//regulation of transcription, DNA-templated;GO:0030111//regulation of Wnt signaling pathway;GO:0001704//formation of primary germ layer;GO:0010952//positive regulation of peptidase activity	K09270//transcription factor SOX7/8/10/18 (SOX group E/F)	gi|6755612|ref|NP_035576.1|//1	SRY-box containing gene 7
16416	5795	0.09	0.39	2.11548	3.90741e-09	Up	2.02904e-09	Itgb3	GO:0008305//integrin complex;GO:0030667//secretory granule membrane;GO:0009986//cell surface;GO:0005626	GO:0005172//vascular endothelial growth factor receptor binding;GO:0004871//signal transducer activity;GO:0046983//protein dimerization activity;GO:0032403//protein complex binding	GO:0034329//cell junction assembly;GO:0010941//regulation of cell death;GO:0014909//smooth muscle cell migration;GO:0033627//cell adhesion mediated by integrin;GO:0034109//homotypic cell-cell adhesion;GO:0010594//regulation of endothelial cell migration;GO:0007599//hemostasis;GO:0001935//endothelial cell proliferation;GO:0007193//adenylate cyclase-inhibiting G-protein coupled receptor signaling p…	K06493//integrin beta 3	gi|160358856|ref|NP_058060.2|//1	integrin beta 3
407821	6306	0.09	0.39	2.11548	2.29147e-09	Up	1.18148e-09	Znrf3	GO:0031224//intrinsic component of membrane	GO:0046914//transition metal ion binding	NA	K15694//RING finger protein 43 [EC:2.3.2.27]	gi|124286866|ref|NP_001074393.1|//1	zinc and ring finger 3
69605	8773	0.09	0.39	2.11548	1.84225e-13	Up	8.58258e-14	Lnp	GO:0031224//intrinsic component of membrane	GO:0005488//binding	GO:0030326//embryonic limb morphogenesis;GO:0007599//hemostasis	NA	gi|50511067|dbj|BAD32519.1|//1	limb and neural patterns
381305	11011	0.12	0.52	2.11548	7.36577e-22	Up	2.93146e-22	Rc3h1	GO:0044424//intracellular part	GO:0046914//transition metal ion binding;GO:0003676//nucleic acid binding	GO:0002698//negative regulation of immune effector process	K15690//RING finger and CCCH-type zinc finger domain-containing protein	gi|50511255|dbj|BAD32613.1|//1	RING CCCH (C3H) domains 1
193838	1521	3.12	13.5	2.11334	1.52882e-70	Up	3.63316e-71	Eme2	NA	NA	NA	K10883//crossover junction endonuclease EME2	gi|251823779|ref|NP_001156574.1|//1	essential meiotic endonuclease 1 homolog 2 (S. pombe)
223666	4584	1.08	4.67	2.11239	2.1147e-74	Up	4.86722e-75	Arhgap39	GO:0043231//intracellular membrane-bounded organelle;GO:0043232//intracellular non-membrane-bounded organelle;GO:0044444//cytoplasmic part	GO:0008047//enzyme activator activity	GO:0023052//signaling;GO:0035556//intracellular signal transduction;GO:0009966//regulation of signal transduction;GO:0006935//chemotaxis	K10359//myosin VIIa;K01464//dihydropyrimidinase [EC:3.5.2.2];K07526//SLIT-ROBO Rho GTPase activating protein	gi|50511049|dbj|BAD32510.1|//1;gi|149066065|gb|EDM15938.1|//1	Rho GTPase activating protein 39
14366	3685	0.31	1.34	2.11189	3.2996e-18	Up	1.4014e-18	Fzd4	GO:0044424//intracellular part;GO:0016021//integral component of membrane	GO:0019904//protein domain specific binding;GO:0042802//identical protein binding;GO:0004888//transmembrane signaling receptor activity;GO:0046983//protein dimerization activity	GO:0035567//non-canonical Wnt signaling pathway;GO:0007162//negative regulation of cell adhesion;GO:0007154//cell communication;GO:0032526//response to retinoic acid;GO:0007417//central nervous system development;GO:0006357//regulation of transcription from RNA polymerase II promoter;GO:0007626//locomotory behavior;GO:0048514//blood vessel morphogenesis;GO:0001553//luteinization;GO:0009966//regul…	K02354//frizzled 4	gi|15929645|gb|AAH15256.1|//1	frizzled homolog 4 (Drosophila)
268396	7432	6.4	27.66	2.11166	0	Up	0	Sh3pxd2b	GO:0044459//plasma membrane part;GO:0015629//actin cytoskeleton	GO:0019904//protein domain specific binding;GO:0035091//phosphatidylinositol binding	GO:0009888//tissue development;GO:0007423//sensory organ development;GO:0045597//positive regulation of cell differentiation;GO:0006461//protein complex assembly	K08011//neutrophil cytosolic factor 1	gi|63055065|ref|NP_796338.2|//1	SH3 and PX domains 2B
12484	1825	35.57	153.41	2.10866	0	Up	0	Cd24a	GO:0031253//cell projection membrane;GO:0009986//cell surface;GO:0005626;GO:0046658//anchored component of plasma membrane;GO:0005902//microvillus	GO:0043498;GO:0030295//protein kinase activator activity;GO:0019900//kinase binding	GO:0042102//positive regulation of T cell proliferation;GO:0043405//regulation of MAP kinase activity;GO:0033627//cell adhesion mediated by integrin;GO:0051480//regulation of cytosolic calcium ion concentration;GO:0042130//negative regulation of T cell proliferation;GO:0031294//lymphocyte costimulation;GO:0006917;GO:0030888//regulation of B cell proliferation;GO:0001783//B cell apoptotic process;…	K06469//CD24 antigen	gi|51442|emb|CAA39843.1|//1	CD24a antigen
16478	2878	94.38	406.71	2.10745	0	Up	0	Jund	GO:0043231//intracellular membrane-bounded organelle;GO:0032991//macromolecular complex;GO:0044427//chromosomal part	GO:0043566;GO:0043565//sequence-specific DNA binding;GO:0030528;GO:0005102//receptor binding;GO:0046983//protein dimerization activity;GO:0001071	GO:0009605//response to external stimulus;GO:0001649//osteoblast differentiation;GO:0010551;GO:0048511//rhythmic process;GO:0002237//response to molecule of bacterial origin;GO:0051592//response to calcium ion;GO:0009314//response to radiation;GO:0009725//response to hormone;GO:0045597//positive regulation of cell differentiation	K04449//transcription factor jun-D	gi|20302045|ref|NP_620230.1|//1	Jun proto-oncogene related gene d
109151	11517	0.13	0.56	2.10692	2.24171e-23	Up	8.70792e-24	Chd9	GO:0031981//nuclear lumen;GO:0044427//chromosomal part	GO:0032559//adenyl ribonucleotide binding;GO:0017111//nucleoside-triphosphatase activity;GO:0003676//nucleic acid binding	GO:0006325//chromatin organization;GO:0006629//lipid metabolic process	K14438//chromodomain-helicase-DNA-binding protein 9 [EC:3.6.4.12]	gi|77404417|ref|NP_796198.1|//1	chromodomain helicase DNA binding protein 9
19697	2709	19.71	84.8	2.10514	0	Up	0	Rela	GO:0031981//nuclear lumen;GO:0043234//protein complex;GO:0044444//cytoplasmic part	GO:0000981//RNA polymerase II transcription factor activity, sequence-specific DNA binding;GO:0043168//anion binding;GO:0043565//sequence-specific DNA binding;GO:0030528;GO:0019900//kinase binding;GO:0008134//transcription factor binding	GO:0032494//response to peptidoglycan;GO:0001101//response to acid chemical;GO:0034097//response to cytokine;GO:0009968//negative regulation of signal transduction;GO:0042108//positive regulation of cytokine biosynthetic process;GO:0032496//response to lipopolysaccharide;GO:0007166//cell surface receptor signaling pathway;GO:0000302//response to reactive oxygen species;GO:0014037//Schwann cell di…	K04735//transcription factor p65	gi|6677709|ref|NP_033071.1|//1	v-rel reticuloendotheliosis viral oncogene homolog A (avian)
433470	672	9.16	39.36	2.10331	2.9248e-87	Up	6.17578e-88	AA467197	GO:0043231//intracellular membrane-bounded organelle	NA	NA	K03948//NADH dehydrogenase (ubiquinone) 1 alpha subcomplex subunit 4	gi|51921341|ref|NP_001004174.1|//1	expressed sequence AA467197
214901	3163	2.74	11.77	2.10287	6.07342e-128	Up	9.95438e-129	Chtf18	GO:0043231//intracellular membrane-bounded organelle	GO:0032559//adenyl ribonucleotide binding;GO:0003676//nucleic acid binding	GO:0006259//DNA metabolic process	K11269//chromosome transmission fidelity protein 18	gi|157951666|ref|NP_663384.2|//1	CTF18, chromosome transmission fidelity factor 18
14020	5849	0.34	1.46	2.10236	2.99009e-30	Up	1.05053e-30	Evi5	GO:0043231//intracellular membrane-bounded organelle;GO:0015630//microtubule cytoskeleton	GO:0005099;GO:0005488//binding	GO:0032318;GO:0032501//multicellular organismal process	K10352//myosin heavy chain;K11837//ubiquitin carboxyl-terminal hydrolase 6/32 [EC:3.4.19.12];K11499//centromere protein F	gi|111185905|ref|NP_031990.2|//1	ecotropic viral integration site 5
54391	2482	5.83	25.02	2.10151	4.63389e-211	Up	5.35228e-212	Rfk	GO:0043231//intracellular membrane-bounded organelle;GO:0044444//cytoplasmic part	GO:0043169//cation binding;GO:0032559//adenyl ribonucleotide binding;GO:0016301//kinase activity	GO:0006771//riboflavin metabolic process;GO:0006796//phosphate-containing compound metabolic process	K00861//riboflavin kinase [EC:2.7.1.26]	gi|14149726|ref|NP_062310.1|//1	riboflavin kinase
17886	7371	39.77	170.64	2.1012	0	Up	0	Myh9	GO:0043231//intracellular membrane-bounded organelle;GO:0031252//cell leading edge;GO:0015630//microtubule cytoskeleton;GO:0032991//macromolecular complex;GO:0005887//integral component of plasma membrane;GO:0031254//cell trailing edge;GO:0005911//cell-cell junction;GO:0032155//cell division site part;GO:0032432//actin filament bundle;GO:0045202//synapse;GO:0044444//cytoplasmic part	GO:0003779//actin binding;GO:0042802//identical protein binding;GO:0032559//adenyl ribonucleotide binding;GO:0003774//motor activity;GO:0008556//potassium-transporting ATPase activity	GO:0065008//regulation of biological quality;GO:0007166//cell surface receptor signaling pathway;GO:0043009//chordate embryonic development;GO:0000768//syncytium formation by plasma membrane fusion;GO:0007051//spindle organization;GO:0033619//membrane protein proteolysis;GO:0006935//chemotaxis;GO:0009207//purine ribonucleoside triphosphate catabolic process;GO:0000902//cell morphogenesis;GO:00068…	K10352//myosin heavy chain	gi|74180977|dbj|BAE27768.1|//1	myosin, heavy polypeptide 9, non-muscle
268936	5973	0.62	2.66	2.10109	3.88248e-55	Up	1.05081e-55	Brpf3	GO:0070775//H3 histone acetyltransferase complex;GO:0044444//cytoplasmic part	GO:0046914//transition metal ion binding	GO:0001775//cell activation;GO:0016573//histone acetylation;GO:0007599//hemostasis;GO:0006887//exocytosis	K11350//bromodomain and PHD finger-containing protein 3	gi|124486783|ref|NP_001074784.1|//1	bromodomain and PHD finger containing, 3
223989	7765	0.62	2.66	2.10109	2.94821e-72	Up	6.90128e-73	Marf1	GO:0042579//microbody	GO:0003676//nucleic acid binding	NA	NA	gi|124487213|ref|NP_001074623.1|//1	meiosis arrest female 1
214552	5504	1.15	4.93	2.09995	4.14046e-94	Up	8.3104e-95	Cep164	NA	NA	NA	NA	gi|160420304|ref|NP_001074842.2|//1	centrosomal protein 164
100045469	1554	0.07	0.3	2.09954	0.00986152	*	0.00679434	Gm14204	GO:0043231//intracellular membrane-bounded organelle;GO:0016020//membrane;GO:0044444//cytoplasmic part;GO:0031982//vesicle	GO:0046872//metal ion binding;GO:0019787//ubiquitin-like protein transferase activity	GO:0032446//protein modification by small protein conjugation	K10657//E3 ubiquitin-protein ligase MARCH2 [EC:2.3.2.27]	gi|148674327|gb|EDL06274.1|//1	predicted gene 14204
17217	3589	1.9	8.14	2.09903	2.48673e-100	Up	4.79458e-101	Mcm4	GO:0031981//nuclear lumen;GO:0043234//protein complex	GO:0043566;GO:0032559//adenyl ribonucleotide binding;GO:0003678//DNA helicase activity	GO:0051320//S phase;GO:0006261//DNA-dependent DNA replication;GO:0006351//transcription, DNA-templated;GO:0007050//cell cycle arrest	K02212//DNA replication licensing factor MCM4 [EC:3.6.4.12]	gi|255918149|ref|NP_032591.3|//1	minichromosome maintenance deficient 4 homolog (S. cerevisiae)
18704	8042	0.46	1.97	2.09849	3.94582e-55	Up	1.06819e-55	Pik3c2a	GO:0016020//membrane;GO:0043234//protein complex;GO:0030135//coated vesicle	GO:0016307//phosphatidylinositol phosphate kinase activity;GO:0032559//adenyl ribonucleotide binding;GO:0035004//phosphatidylinositol 3-kinase activity;GO:0005543//phospholipid binding	GO:0048017//inositol lipid-mediated signaling;GO:0046488//phosphatidylinositol metabolic process;GO:0046474//glycerophospholipid biosynthetic process	K00923//phosphatidylinositol-4-phosphate 3-kinase [EC:2.7.1.154]	gi|145279206|ref|NP_035213.2|//1	phosphatidylinositol 3-kinase, C2 domain containing, alpha polypeptide
20877	1957	4.28	18.32	2.09774	9.45818e-122	Up	1.60614e-122	Aurkb	GO:0005875//microtubule associated complex;GO:0000794//condensed nuclear chromosome;GO:0044427//chromosomal part	GO:0043169//cation binding;GO:0032559//adenyl ribonucleotide binding;GO:0004672//protein kinase activity	GO:0034502//protein localization to chromosome;GO:0032502//developmental process;GO:0006464//cellular protein modification process;GO:0000087//mitotic M phase;GO:0006796//phosphate-containing compound metabolic process	K11479//aurora kinase B [EC:2.7.11.1]	gi|51317394|ref|NP_035626.1|//1	aurora kinase B
105445	7879	1.54	6.59	2.09735	2.43069e-179	Up	3.15516e-180	Dock9	GO:0044444//cytoplasmic part	GO:0032561//guanyl ribonucleotide binding;GO:0019899//enzyme binding;GO:0030695//GTPase regulator activity	GO:0007599//hemostasis	K05727//dedicator of cytokinesis protein 3	gi|28972594|dbj|BAC65713.1|//1;gi|124486664|ref|NP_001074508.1|//1;gi|190194397|ref|NP_598835.2|//1	dedicator of cytokinesis 9
109168	6388	2.58	11.04	2.0973	7.54846e-241	Up	7.76666e-242	Atl3	GO:0043231//intracellular membrane-bounded organelle;GO:0031224//intrinsic component of membrane;GO:0031090//organelle membrane	GO:0005515//protein binding;GO:0032561//guanyl ribonucleotide binding;GO:0017111//nucleoside-triphosphatase activity	GO:0048193//Golgi vesicle transport;GO:0006996//organelle organization;GO:0051259//protein oligomerization;GO:0009207//purine ribonucleoside triphosphate catabolic process	NA	gi|148701364|gb|EDL33311.1|//1;gi|254826716|ref|NP_001156977.1|//1	atlastin GTPase 3
333433	4393	2.39	10.22	2.09631	1.14787e-153	Up	1.67356e-154	Gpd1l	GO:0044424//intracellular part;GO:0043234//protein complex	GO:0016616//oxidoreductase activity, acting on the CH-OH group of donors, NAD or NADP as acceptor;GO:0042802//identical protein binding;GO:0000166//nucleotide binding;GO:0048037//cofactor binding	GO:0006072//glycerol-3-phosphate metabolic process	K00006//glycerol-3-phosphate dehydrogenase (NAD+) [EC:1.1.1.8]	gi|22902419|gb|AAH37729.1|//1	glycerol-3-phosphate dehydrogenase 1-like
52679	5476	0.29	1.24	2.09622	4.90545e-24	Up	1.88983e-24	E2f7	GO:0043231//intracellular membrane-bounded organelle;GO:0043234//protein complex	GO:0005515//protein binding;GO:0030528;GO:0003676//nucleic acid binding;GO:0001071	GO:0008283//cell proliferation;GO:0006351//transcription, DNA-templated	K09391//transcription factor E2F7/8	gi|40254337|ref|NP_848724.2|//1	E2F transcription factor 7
51796	3731	8.24	35.22	2.09568	0	Up	0	Srrm1	GO:0005681//spliceosomal complex	NA	GO:0006396//RNA processing	K13171//serine/arginine repetitive matrix protein 1	gi|194440682|ref|NP_058079.2|//1	serine/arginine repetitive matrix 1
12445	1995	35.48	151.64	2.09557	0	Up	0	Ccnd3	GO:0043231//intracellular membrane-bounded organelle;GO:0043234//protein complex	GO:0004674//protein serine/threonine kinase activity;GO:0019900//kinase binding	GO:0042110//T cell activation;GO:0008283//cell proliferation;GO:0009746//response to hexose;GO:0023052//signaling;GO:0009725//response to hormone;GO:0006024//glycosaminoglycan biosynthetic process;GO:0000079//regulation of cyclin-dependent protein serine/threonine kinase activity	K10152//G1/S-specific cyclin-D3	gi|6724313|ref|NP_031658.1|//1;gi|344250708|gb|EGW06812.1|//1	cyclin D3
78757	9328	0.15	0.64	2.09311	1.16046e-21	Up	4.63734e-22	Rictor	GO:0043234//protein complex;GO:0044444//cytoplasmic part	GO:0005488//binding	GO:0048017//inositol lipid-mediated signaling;GO:0007169//transmembrane receptor protein tyrosine kinase signaling pathway;GO:0030036//actin cytoskeleton organization;GO:0010627;GO:0031294//lymphocyte costimulation;GO:0009967//positive regulation of signal transduction;GO:0007275//multicellular organism development	K08267//rapamycin-insensitive companion of mTOR	gi|168480120|ref|NP_084444.3|//1	RPTOR independent companion of MTOR, complex 2
77532	2952	0.15	0.64	2.09311	2.06921e-07	Up	1.13269e-07	Jrkl	GO:0043231//intracellular membrane-bounded organelle;GO:0044427//chromosomal part	GO:0003676//nucleic acid binding	GO:0007399//nervous system development;GO:0006351//transcription, DNA-templated	K11496//centromere protein B	gi|226443095|ref|NP_001028353.1|//1	jerky homolog-like (mouse)
27756	890	15.99	68.2	2.0926	9.57341e-200	Up	1.14678e-200	Lsm2	GO:0031981//nuclear lumen;GO:0005681//spliceosomal complex;GO:0030532//small nuclear ribonucleoprotein complex;GO:0044444//cytoplasmic part	GO:0019900//kinase binding;GO:0017069//snRNA binding	GO:0000291//nuclear-transcribed mRNA catabolic process, exonucleolytic;GO:0000387//spliceosomal snRNP assembly	K12621//U6 snRNA-associated Sm-like protein LSm2	gi|324021709|ref|NP_001191203.1|//1;gi|13994221|ref|NP_085100.1|//1;gi|431921560|gb|ELK18914.1|//1	LSM2 homolog, U6 small nuclear RNA associated (S. cerevisiae)
13078	5128	2.85	12.15	2.09192	3.62968e-212	Up	4.17048e-213	Cyp1b1	GO:0043231//intracellular membrane-bounded organelle;GO:0042598;GO:0031090//organelle membrane	GO:0005506//iron ion binding;GO:0016712//oxidoreductase activity, acting on paired donors, with incorporation or reduction of molecular oxygen, reduced flavin or flavoprotein as one donor, and incorporation of one atom of oxygen	GO:0090136//epithelial cell-cell adhesion;GO:0016477//cell migration;GO:0042221//response to chemical;GO:0008202//steroid metabolic process;GO:0001944//vasculature development;GO:0018904//ether metabolic process;GO:0050953//sensory perception of light stimulus;GO:0044237//cellular metabolic process;GO:0048646//anatomical structure formation involved in morphogenesis;GO:0019748//secondary metaboli…	K07410//cytochrome P450 family 1 subfamily B polypeptide 1 [EC:1.14.14.1]	gi|6753568|ref|NP_034124.1|//1	cytochrome P450, family 1, subfamily b, polypeptide 1
268980	3965	0.46	1.96	2.09115	1.81188e-27	Up	6.62274e-28	Strn	GO:0030425//dendrite;GO:0008287//protein serine/threonine phosphatase complex;GO:0044297//cell body;GO:0044430//cytoskeletal part;GO:0043296//apical junction complex	GO:0035258//steroid hormone receptor binding;GO:0019904//protein domain specific binding;GO:0019903//protein phosphatase binding	GO:0007610//behavior;GO:0007043//cell-cell junction assembly;GO:0008283//cell proliferation;GO:0031175//neuron projection development;GO:0007166//cell surface receptor signaling pathway	K12857//Prp8 binding protein;K12602//WD repeat-containing protein 61;K01062//platelet-activating factor acetylhydrolase [EC:3.1.1.47]	gi|61098078|ref|NP_035630.2|//1	striatin, calmodulin binding protein
252903	2892	0.5	2.13	2.09085	4.38752e-22	Up	1.73954e-22	Ap1s3	GO:0043231//intracellular membrane-bounded organelle;GO:0012505//endomembrane system;GO:0043234//protein complex;GO:0044444//cytoplasmic part;GO:0031982//vesicle	GO:0022892	GO:0048193//Golgi vesicle transport;GO:0015031//protein transport	K12395//AP-1 complex subunit sigma-3	gi|35215317|ref|NP_898848.1|//1	adaptor-related protein complex AP-1, sigma 3
52615	4426	0.5	2.13	2.09085	4.75817e-33	Up	1.61113e-33	Suz12	GO:0031519//PcG protein complex;GO:0000803//sex chromosome	GO:0042393//histone binding;GO:0046914//transition metal ion binding;GO:0008276//protein methyltransferase activity	GO:0006357//regulation of transcription from RNA polymerase II promoter;GO:0008283//cell proliferation;GO:0006325//chromatin organization;GO:0016567//protein ubiquitination;GO:0006479//protein methylation;GO:0045595//regulation of cell differentiation	K11463//polycomb protein SUZ12	gi|148683670|gb|EDL15617.1|//1	suppressor of zeste 12 homolog (Drosophila)
11566	2553	14.93	63.59	2.09059	0	Up	0	Adss	GO:0016020//membrane;GO:0044444//cytoplasmic part	GO:0016879//ligase activity, forming carbon-nitrogen bonds;GO:0046872//metal ion binding;GO:0043168//anion binding;GO:0032561//guanyl ribonucleotide binding	GO:0009112//nucleobase metabolic process;GO:0009168//purine ribonucleoside monophosphate biosynthetic process	K01939//adenylosuccinate synthase [EC:6.3.4.4]	gi|31560737|ref|NP_031448.2|//1	adenylosuccinate synthetase, non muscle
59090	3708	8.7	37.03	2.08961	0	Up	0	Midn	GO:0031981//nuclear lumen	NA	NA	NA	gi|10947008|ref|NP_067540.1|//1	midnolin
72297	2103	17.56	74.73	2.08939	0	Up	0	B3gnt3	GO:0043231//intracellular membrane-bounded organelle;GO:0016021//integral component of membrane	GO:0016758//transferase activity, transferring hexosyl groups	GO:0006464//cellular protein modification process	K07970//beta-1,3-N-acetylglucosaminyltransferase 3 [EC:2.4.1.146 2.4.1.149]	gi|170784852|ref|NP_082465.3|//1	UDP-GlcNAc:betaGal beta-1,3-N-acetylglucosaminyltransferase 3
57259	3994	1.66	7.06	2.08848	1.06471e-96	Up	2.09202e-97	Tob2	GO:0043231//intracellular membrane-bounded organelle	GO:0008134//transcription factor binding	GO:0010467//gene expression;GO:0008283//cell proliferation;GO:0002762//negative regulation of myeloid leukocyte differentiation;GO:0007276//gamete generation;GO:0030278//regulation of ossification	K14443//protein Tob/BTG	gi|28972806|dbj|BAC65819.1|//1	transducer of ERBB2, 2
208795	3239	9.61	40.86	2.08808	0	Up	0	Tmem63a	GO:0031224//intrinsic component of membrane;GO:0005764//lysosome	GO:0005488//binding	NA	K00728//dolichyl-phosphate-mannose-protein mannosyltransferase [EC:2.4.1.109]	gi|148681191|gb|EDL13138.1|//1	transmembrane protein 63a
21389	1731	0.04	0.17	2.08746	0.0489476	*	0.0359656	Tbx6	GO:0043231//intracellular membrane-bounded organelle	GO:0003676//nucleic acid binding;GO:0001071	GO:0045165//cell fate commitment;GO:0006351//transcription, DNA-templated;GO:0001704//formation of primary germ layer	K10180//T-box protein 6	gi|48928035|ref|NP_035668.2|//1	T-box 6
319830	3629	0.04	0.17	2.08746	0.00115332	*	0.000746168	1500004A13Rik	NA	NA	NA	NA	gi|15192730|gb|AAK84686.1|//1	RIKEN cDNA 1500004A13 gene
11686	2347	0.04	0.17	2.08746	0.0272624	*	0.0194873	Alox12b	NA	GO:0016702//oxidoreductase activity, acting on single donors with incorporation of molecular oxygen, incorporation of two atoms of oxygen;GO:0046914//transition metal ion binding	GO:0006691//leukotriene metabolic process;GO:0009888//tissue development	K08021//arachidonate 12-lipoxygenase (R-type) [EC:1.13.11.-]	gi|6753040|ref|NP_033789.1|//1	arachidonate 12-lipoxygenase, 12R type
16001	11978	1.52	6.46	2.08746	2.18006e-263	Up	2.09178e-264	Igf1r	GO:0042995//cell projection;GO:0044459//plasma membrane part;GO:0042598;GO:0016021//integral component of membrane	GO:0005520//insulin-like growth factor binding;GO:0043169//cation binding;GO:0032559//adenyl ribonucleotide binding;GO:0019900//kinase binding;GO:0017046//peptide hormone binding;GO:0005102//receptor binding;GO:0004714//transmembrane receptor protein tyrosine kinase activity	GO:0016477//cell migration;GO:0002009//morphogenesis of an epithelium;GO:0048732//gland development;GO:0045767;GO:0006275//regulation of DNA replication;GO:0007169//transmembrane receptor protein tyrosine kinase signaling pathway;GO:0002376//immune system process;GO:0008283//cell proliferation;GO:0007163//establishment or maintenance of cell polarity;GO:0051259//protein oligomerization;GO:0010741…	K05087//insulin-like growth factor 1 receptor [EC:2.7.10.1]	gi|112983656|ref|NP_034643.2|//1	insulin-like growth factor I receptor
69479	2740	0.08	0.34	2.08746	0.000410477	Up	0.000258706	1700029J07Rik	NA	NA	NA	NA	gi|75677532|ref|NP_001028320.1|//1	RIKEN cDNA 1700029J07 gene
71586	5519	0.2	0.85	2.08746	8.97765e-18	Up	3.84114e-18	Ifih1	GO:0043231//intracellular membrane-bounded organelle;GO:0044444//cytoplasmic part	GO:0032559//adenyl ribonucleotide binding;GO:0046914//transition metal ion binding;GO:0017111//nucleoside-triphosphatase activity;GO:0003676//nucleic acid binding	GO:0006952//defense response;GO:0001818//negative regulation of cytokine production;GO:0051707//response to other organism;GO:0006915//apoptotic process	K12647//interferon-induced helicase C domain-containing protein 1 [EC:3.6.4.13]	gi|257096038|ref|NP_001157949.1|//1;gi|257096036|ref|NP_082111.2|//1	interferon induced with helicase C domain 1
78755	4054	0.24	1.02	2.08746	3.35432e-15	Up	1.50784e-15	Fam122b	NA	NA	NA	NA	gi|21313466|ref|NP_084443.1|//1;gi|148697178|gb|EDL29125.1|//1;gi|42542783|gb|AAH66167.1|//1	family with sequence similarity 122, member B
106707	1703	4.57	19.42	2.08728	1.7269e-111	Up	3.10448e-112	Rpusd1	NA	GO:0016866//intramolecular transferase activity;GO:0003676//nucleic acid binding	GO:0009451//RNA modification	K15454;K01855//tRNA pseudouridine38/39 synthase [EC:5.4.99.45];K01718	gi|28076995|ref|NP_082285.1|//1	RNA pseudouridylate synthase domain containing 1
50817	3288	0.97	4.12	2.08659	8.75143e-47	Up	2.56348e-47	Solh	GO:0044464//cell part	GO:0004197//cysteine-type endopeptidase activity;GO:0046914//transition metal ion binding;GO:0001071	GO:0010467//gene expression;GO:0019538//protein metabolic process	K08582//calpain-15 [EC:3.4.22.-]	gi|7657601|ref|NP_056645.1|//1	small optic lobes homolog (Drosophila)
15205	1487	5.16	21.91	2.08615	2.37003e-109	Up	4.315e-110	Hes1	GO:0043231//intracellular membrane-bounded organelle;GO:0032991//macromolecular complex	GO:0019904//protein domain specific binding;GO:0010843;GO:0030528;GO:0019899//enzyme binding;GO:0003700//DNA binding transcription factor activity	GO:0040034//regulation of development, heterochronic;GO:0021700//developmental maturation;GO:0045168//cell-cell signaling involved in cell fate commitment;GO:0061308//cardiac neural crest cell development involved in heart development;GO:0030323//respiratory tube development;GO:0000122//negative regulation of transcription from RNA polymerase II promoter;GO:0048870//cell motility;GO:0021983//pitu…	K06054//hairy and enhancer of split 1	gi|6680205|ref|NP_032261.1|//1	hairy and enhancer of split 1 (Drosophila)
50722	903	0.41	1.74	2.08539	2.62044e-06	Up	1.49516e-06	Dkkl1	NA	NA	GO:0045597//positive regulation of cell differentiation	NA	gi|31980691|ref|NP_056604.2|//1	dickkopf-like 1
19724	4179	2.05	8.7	2.08539	1.68369e-123	Up	2.82054e-124	Rfx1	GO:0043231//intracellular membrane-bounded organelle	GO:0000981//RNA polymerase II transcription factor activity, sequence-specific DNA binding;GO:0003676//nucleic acid binding	GO:0002376//immune system process;GO:0006351//transcription, DNA-templated	K09173//regulatory factor X 1/2/3	gi|239916007|ref|NP_033081.3|//1	regulatory factor X, 1 (influences HLA class II expression)
69627	1315	1.08	4.58	2.08432	3.12551e-21	Up	1.25937e-21	Fam89a	NA	NA	NA	NA	gi|148679834|gb|EDL11781.1|//1	family with sequence similarity 89, member A
232078	1800	0.38	1.61	2.08299	7.00736e-11	Up	3.4671e-11	Thnsl2	NA	GO:0016838//carbon-oxygen lyase activity, acting on phosphates;GO:0048037//cofactor binding	GO:0006566//threonine metabolic process	K06037	gi|76677922|ref|NP_848500.3|//1	threonine synthase-like 2 (bacterial)
243300	3517	3.26	13.81	2.08277	3.2536e-164	Up	4.51392e-165	Nyap1	NA	NA	NA	K02184//formin 2	gi|148687294|gb|EDL19241.1|//1	neuronal tyrosine-phosphorylated phosphoinositide 3-kinase adaptor 1
15364	4226	24.22	102.42	2.08023	0	Up	0	Hmga2	GO:0043231//intracellular membrane-bounded organelle;GO:0005694//chromosome	GO:0005515//protein binding;GO:0043565//sequence-specific DNA binding	GO:0006357//regulation of transcription from RNA polymerase II promoter;GO:0051276//chromosome organization;GO:0032501//multicellular organismal process;GO:0043388//positive regulation of DNA binding;GO:0010741	K09283//high mobility group AT-hook protein 2	gi|47122781|gb|AAH69985.1|//1	high mobility group AT-hook 2
66395	12428	14.15	59.82	2.07983	0	Up	0	Ahnak	GO:0043231//intracellular membrane-bounded organelle	GO:0005488//binding	GO:0048731//system development	K12567//titin [EC:2.7.11.1];K06792//aggrecan 1	gi|90403607|ref|NP_001035048.1|//1;gi|61743961|ref|NP_033773.1|//1	AHNAK nucleoprotein (desmoyokin)
99371	8777	0.88	3.72	2.07973	1.0278e-111	Up	1.84273e-112	Arfgef2	GO:0012505//endomembrane system;GO:0044431//Golgi apparatus part	GO:0005083;GO:0008092//cytoskeletal protein binding;GO:0005102//receptor binding	GO:0032011//ARF protein signal transduction;GO:0016192//vesicle-mediated transport	K12495//IQ motif and SEC7 domain-containing protein	gi|148229140|ref|NP_001078964.1|//1	ADP-ribosylation factor guanine nucleotide-exchange factor 2 (brefeldin A-inhibited)
27081	6293	0.76	3.21	2.0785	4.43394e-68	Up	1.07698e-68	Zfp275	NA	NA	NA	K09228//KRAB domain-containing zinc finger protein	gi|237681073|ref|NP_113682.2|//1	zinc finger protein 275
319158	562	0.09	0.38	2.078	0.0874496	*	0.0667416	Hist1h4i	NA	NA	NA	K11254//histone H4	gi|194223075|ref|XP_001498098.2|//1	histone cluster 1, H4i
84682	727	0.09	0.38	2.078	0.0811665	*	0.0615006	Cox4i2	GO:0005746//mitochondrial respiratory chain	GO:0015002//heme-copper terminal oxidase activity	GO:0006818//hydrogen transport;GO:0006811//ion transport;GO:0015980//energy derivation by oxidation of organic compounds	K02263//cytochrome c oxidase subunit 4	gi|16716379|ref|NP_444321.1|//1	cytochrome c oxidase subunit IV isoform 2
73451	3385	0.09	0.38	2.078	1.2157e-05	Up	7.11184e-06	Zfp763	NA	NA	NA	K09228//KRAB domain-containing zinc finger protein	gi|58037331|ref|NP_082819.1|//1	zinc finger protein 763
13865	2432	2.39	10.09	2.07784	1.96422e-83	Up	4.26484e-84	Nr2f1	GO:0043231//intracellular membrane-bounded organelle	GO:0003677//DNA binding;GO:0046914//transition metal ion binding;GO:0030528;GO:0004879//nuclear receptor activity;GO:0001071	GO:0016477//cell migration;GO:0006357//regulation of transcription from RNA polymerase II promoter;GO:0009755//hormone-mediated signaling pathway;GO:0007420//brain development	K08547//COUP transcription factor 1	gi|111185902|ref|NP_034281.2|//1	nuclear receptor subfamily 2, group F, member 1
19108	3217	1.72	7.26	2.07756	8.66183e-80	Up	1.92566e-80	Prkx	NA	GO:0032559//adenyl ribonucleotide binding;GO:0004690//cyclic nucleotide-dependent protein kinase activity	GO:0006464//cellular protein modification process	K04345//protein kinase A [EC:2.7.11.11]	gi|23956080|ref|NP_058675.1|//1	protein kinase, X-linked
13731	3440	43.57	183.9	2.07751	0	Up	0	Emp2	GO:0031224//intrinsic component of membrane	NA	NA	K08341//GABA(A) receptor-associated protein	gi|111154059|ref|NP_031955.2|//1	epithelial membrane protein 2
14248	4012	23.1	97.47	2.07707	0	Up	0	Flii	GO:0031981//nuclear lumen;GO:0005815//microtubule organizing center	GO:0008092//cytoskeletal protein binding	GO:0003012//muscle system process;GO:0007010//cytoskeleton organization;GO:0006351//transcription, DNA-templated;GO:0030029//actin filament-based process	K05761//villin 1;K05768//gelsolin	gi|11528490|ref|NP_071292.1|//1	flightless I homolog (Drosophila)
71764	4334	1.37	5.78	2.07689	3.63537e-85	Up	7.78804e-86	C2cd2l	GO:0031224//intrinsic component of membrane	NA	NA	NA	gi|88900515|ref|NP_082185.2|//1	C2 calcium-dependent domain containing 2-like
76707	7634	2.56	10.79	2.07548	1.30355e-277	Up	1.19255e-278	Clasp1	GO:0043231//intracellular membrane-bounded organelle;GO:0005813//centrosome;GO:0000776//kinetochore;GO:0005876//spindle microtubule	GO:0008017//microtubule binding	GO:0007019//microtubule depolymerization;GO:0006935//chemotaxis;GO:0007067	NA	gi|163644249|ref|NP_808216.2|//1;gi|163644247|ref|NP_083985.2|//1;gi|124486879|ref|NP_001074745.1|//1	CLIP associating protein 1
73246	1958	2.66	11.21	2.07529	5.05883e-74	Up	1.16679e-74	Rassf6	NA	GO:0005488//binding	GO:0023052//signaling;GO:0006915//apoptotic process	K09854//Ras association domain-containing protein 6	gi|211830477|gb|AAH39934.2|//1	Ras association (RalGDS/AF-6) domain family member 6
75599	3902	15.63	65.81	2.07399	0	Up	0	Pcdh1	GO:0030054//cell junction;GO:0016021//integral component of membrane	GO:0046872//metal ion binding	GO:0016337;GO:0007154//cell communication;GO:0048731//system development	K04600//cadherin EGF LAG seven-pass G-type receptor 1	gi|148678151|gb|EDL10098.1|//1	protocadherin 1
74868	3644	2.99	12.58	2.07291	2.17747e-154	Up	3.15892e-155	Tmem65	GO:0043231//intracellular membrane-bounded organelle;GO:0031224//intrinsic component of membrane	NA	NA	K01183//chitinase [EC:3.2.1.14]	gi|70778812|ref|NP_780421.2|//1	transmembrane protein 65
15366	3914	0.84	3.53	2.07121	1.21161e-47	Up	3.51688e-48	Hmmr	NA	GO:0005539//glycosaminoglycan binding;GO:0004871//signal transducer activity	GO:0023052//signaling;GO:0009987//cellular process	K06267//hyaluronan-mediated motility receptor	gi|226693396|ref|NP_038580.2|//1	hyaluronan mediated motility receptor (RHAMM)
11932	2959	0.05	0.21	2.07039	0.00529662	*	0.00357924	Atp1b2	GO:0031224//intrinsic component of membrane;GO:0044424//intracellular part;GO:0044459//plasma membrane part	GO:0008556//potassium-transporting ATPase activity;GO:0005488//binding	GO:0002376//immune system process;GO:0009206//purine ribonucleoside triphosphate biosynthetic process;GO:0007599//hemostasis;GO:0009207//purine ribonucleoside triphosphate catabolic process	K01540//sodium/potassium-transporting ATPase subunit beta	gi|7242138|ref|NP_038201.1|//1	ATPase, Na+/K+ transporting, beta 2 polypeptide
320191	12836	0.2	0.84	2.07039	9.6326e-37	Up	3.12154e-37	Hook3	GO:0005774//vacuolar membrane;GO:0043234//protein complex;GO:0005813//centrosome;GO:0044431//Golgi apparatus part	GO:0015631//tubulin binding	GO:0051640//organelle localization;GO:0016197//endosomal transport;GO:0007041//lysosomal transport;GO:0000226//microtubule cytoskeleton organization;GO:0021846//cell proliferation in forebrain;GO:0007033//vacuole organization;GO:0033365//protein localization to organelle;GO:0010721//negative regulation of cell development	K10352//myosin heavy chain;K08408//G protein-coupled receptor 68;K10388//plectin	gi|46559745|ref|NP_997542.1|//1	hook homolog 3 (Drosophila)
56410	4723	0.05	0.21	2.07039	0.000153728	Up	9.45878e-05	Cbln3	GO:0044459//plasma membrane part	GO:0005488//binding	NA	NA	gi|148704285|gb|EDL36232.1|//1	cerebellin 3 precursor protein
234730	3875	5.92	24.86	2.07016	0	Up	0	Fuk	GO:0044424//intracellular part	GO:0032559//adenyl ribonucleotide binding;GO:0016301//kinase activity	GO:0006796//phosphate-containing compound metabolic process	K05305//fucokinase [EC:2.7.1.52]	gi|31981686|ref|NP_758487.2|//1;gi|148679529|gb|EDL11476.1|//1	fucokinase
78885	3518	3.17	13.31	2.06996	3.42734e-157	Up	4.90802e-158	Coro7	GO:0043231//intracellular membrane-bounded organelle;GO:0012505//endomembrane system;GO:0031410//cytoplasmic vesicle;GO:0005624	NA	NA	K13882//coronin-1A;K13887//coronin-2	gi|148747331|ref|NP_084481.3|//1	coronin 7
14924	7673	1.07	4.49	2.0691	6.86627e-117	Up	1.19624e-117	Magi1	GO:0043231//intracellular membrane-bounded organelle;GO:0043296//apical junction complex	GO:0032559//adenyl ribonucleotide binding	NA	K05631//atrophin-1 interacting protein 3 (BAI1-associated protein 1)	gi|74202844|dbj|BAE37498.1|//1;gi|34328051|ref|NP_034497.1|//1;gi|71533173|ref|NP_001025021.1|//1	membrane associated guanylate kinase, WW and PDZ domain containing 1
75475	3970	1.53	6.42	2.06904	2.97711e-86	Up	6.32754e-87	Oplah	NA	GO:0016812//hydrolase activity, acting on carbon-nitrogen (but not peptide) bonds, in cyclic amides;GO:0032559//adenyl ribonucleotide binding	GO:0006790//sulfur compound metabolic process	K01469//5-oxoprolinase (ATP-hydrolysing) [EC:3.5.2.9]	gi|23346557|ref|NP_694762.1|//1	5-oxoprolinase (ATP-hydrolysing)
217310	3237	8.89	37.27	2.06776	0	Up	0	Hid1	GO:0031224//intrinsic component of membrane	GO:0005488//binding	NA	NA	gi|148702530|gb|EDL34477.1|//1	HID1 domain containing
14388	4877	1.04	4.36	2.06774	6.5928e-72	Up	1.54923e-72	Gab1	GO:0044444//cytoplasmic part	GO:0030674//protein binding, bridging;GO:0004871//signal transducer activity	GO:0016477//cell migration;GO:0048513//animal organ development;GO:0000187//activation of MAPK activity;GO:0009888//tissue development;GO:0006950//response to stress;GO:0010740;GO:0007169//transmembrane receptor protein tyrosine kinase signaling pathway;GO:0019221//cytokine-mediated signaling pathway	K09593//GRB2-associated-binding protein 1	gi|31542871|ref|NP_067331.2|//1	growth factor receptor bound protein 2-associated protein 1
77552	1190	17.9	75.01	2.06712	1.32202e-291	Up	1.17196e-292	Shisa4	GO:0016020//membrane	NA	NA	K10135//scotin	gi|148707634|gb|EDL39581.1|//1	shisa homolog 4 (Xenopus laevis)
71306	6337	0.21	0.88	2.06711	3.69272e-20	Up	1.51622e-20	Mfap3l	GO:0031224//intrinsic component of membrane	NA	NA	NA	gi|148696689|gb|EDL28636.1|//1;gi|148696688|gb|EDL28635.1|//1	microfibrillar-associated protein 3-like
233575	1184	15.32	64.17	2.06648	2.62814e-248	Up	2.64226e-249	Pgap2	GO:0043231//intracellular membrane-bounded organelle;GO:0031224//intrinsic component of membrane;GO:0012505//endomembrane system;GO:0031090//organelle membrane	GO:0022892;GO:0005488//binding	GO:0006810//transport;GO:0033554//cellular response to stress;GO:0006497//protein lipidation;GO:0043066//negative regulation of apoptotic process;GO:0035556//intracellular signal transduction	K15263//cell growth-regulating nucleolar protein	gi|74194586|dbj|BAE37322.1|//1	post-GPI attachment to proteins 2
14182	4922	8.01	33.55	2.06644	0	Up	0	Fgfr1	GO:0005626;GO:0016021//integral component of membrane	GO:0042802//identical protein binding;GO:0032559//adenyl ribonucleotide binding;GO:0005539//glycosaminoglycan binding;GO:0019838//growth factor binding;GO:0004714//transmembrane receptor protein tyrosine kinase activity	GO:0035295//tube development;GO:0021700//developmental maturation;GO:0060638//mesenchymal-epithelial cell signaling;GO:0060485//mesenchyme development;GO:0051931//regulation of sensory perception;GO:0043009//chordate embryonic development;GO:0030323//respiratory tube development;GO:0007420//brain development;GO:0003156//regulation of animal organ formation;GO:0007243;GO:0007431//salivary gland de…	K04362//fibroblast growth factor receptor 1 [EC:2.7.10.1]	gi|291327497|ref|NP_001167538.1|//1;gi|120952633|ref|NP_001073378.1|//1	fibroblast growth factor receptor 1
226421	2539	1.6	6.7	2.06609	9.68133e-58	Up	2.5642e-58	5430435G22Rik	GO:0000323//lytic vacuole	GO:0032561//guanyl ribonucleotide binding	GO:0006810//transport;GO:0035556//intracellular signal transduction	K07898//Ras-related protein Rab-7B	gi|148707755|gb|EDL39702.1|//1	RIKEN cDNA 5430435G22 gene
76510	3773	8.89	37.2	2.06505	0	Up	0	Trappc9	GO:0043231//intracellular membrane-bounded organelle	NA	GO:0048869//cellular developmental process	NA	gi|257467582|ref|NP_001158115.1|//1;gi|257467578|ref|NP_001158113.1|//1;gi|257467575|ref|NP_850993.2|//1;gi|30840992|ref|NP_083916.1|//1;gi|257467580|ref|NP_001158114.1|//1	trafficking protein particle complex 9
104831	5384	10.48	43.82	2.06395	0	Up	0	Ptpn23	GO:0005815//microtubule organizing center	GO:0016787//hydrolase activity	GO:0048858//cell projection morphogenesis	K01104//protein-tyrosine phosphatase [EC:3.1.3.48]	gi|124517678|ref|NP_001074512.1|//1	protein tyrosine phosphatase, non-receptor type 23
29875	7377	15.65	65.41	2.06335	0	Up	0	Iqgap1	GO:0032991//macromolecular complex;GO:0031981//nuclear lumen;GO:0042995//cell projection;GO:0030054//cell junction;GO:0015629//actin cytoskeleton	GO:0017048//Rho GTPase binding;GO:0005083;GO:0019902//phosphatase binding;GO:0004857//enzyme inhibitor activity;GO:0008047//enzyme activator activity	GO:0032318;GO:0030073//insulin secretion;GO:0015980//energy derivation by oxidation of organic compounds	K05767//Ras GTPase-activating-like protein IQGAP2/3	gi|37359752|dbj|BAC97854.1|//1	IQ motif containing GTPase activating protein 1
11426	17517	0.91	3.8	2.06206	6.89303e-224	Up	7.5748e-225	Macf1	NA	NA	NA	K10382//dystonin	gi|312433957|ref|NP_001186066.1|//1;gi|312433955|ref|NP_001186065.1|//1	microtubule-actin crosslinking factor 1
64297	4525	4.37	18.24	2.0614	2.40967e-275	Up	2.2263e-276	Gprc5b	GO:0031224//intrinsic component of membrane	GO:0004871//signal transducer activity	GO:0007166//cell surface receptor signaling pathway	K04619//G protein-coupled receptor family C group 5 member B	gi|307746883|ref|NP_001182703.1|//1;gi|187469267|gb|AAI66986.1|//1	G protein-coupled receptor, family C, group 5, member B
216080	1448	7.61	31.76	2.06124	3.10009e-151	Up	4.57408e-152	Ube2d1	GO:0031981//nuclear lumen;GO:0044444//cytoplasmic part	GO:0032559//adenyl ribonucleotide binding;GO:0019787//ubiquitin-like protein transferase activity	GO:0045841//negative regulation of mitotic metaphase/anaphase transition;GO:0043161//proteasome-mediated ubiquitin-dependent protein catabolic process;GO:0051439//regulation of ubiquitin-protein ligase activity involved in mitotic cell cycle;GO:0007178//transmembrane receptor protein serine/threonine kinase signaling pathway;GO:0007050//cell cycle arrest;GO:0000209//protein polyubiquitination	K06689//ubiquitin-conjugating enzyme E2 D [EC:2.3.2.23]	gi|327283514|ref|XP_003226486.1|//1	ubiquitin-conjugating enzyme E2D 1
16009	2456	6.33	26.39	2.05971	1.06606e-214	Up	1.21332e-215	Igfbp3	GO:0043231//intracellular membrane-bounded organelle;GO:0000267;GO:0016942//insulin-like growth factor binding protein complex	GO:0005520//insulin-like growth factor binding;GO:0043169//cation binding	GO:0006006//glucose metabolic process;GO:0045661//regulation of myoblast differentiation;GO:0014909//smooth muscle cell migration;GO:0010740;GO:0016049//cell growth;GO:0001503//ossification;GO:0006915//apoptotic process;GO:0001932//regulation of protein phosphorylation;GO:0008285//negative regulation of cell proliferation	K10138//insulin-like growth factor-binding protein 3	gi|111378400|ref|NP_032369.2|//1	insulin-like growth factor binding protein 3
105348	3560	3.99	16.63	2.05933	2.54781e-197	Up	3.0781e-198	Golm1	GO:0043231//intracellular membrane-bounded organelle;GO:0016021//integral component of membrane	NA	NA	K10352//myosin heavy chain;K14972//PAX-interacting protein 1	gi|78190500|ref|NP_001030294.1|//1	golgi membrane protein 1
639910	1427	0.06	0.25	2.05889	0.0289942	*	0.0207724	Gm20767	NA	NA	NA	NA	gi|393532990|ref|NP_001034737.2|//1	predicted gene, 20767
229521	4585	0.18	0.75	2.05889	7.94253e-13	Up	3.75342e-13	Syt11	GO:0044459//plasma membrane part;GO:0008021//synaptic vesicle;GO:0016021//integral component of membrane	GO:0046872//metal ion binding;GO:0005543//phospholipid binding	GO:0051234//establishment of localization	K15290//synaptotagmin-1	gi|109017506|ref|XP_001113446.1|//1	synaptotagmin XI
234094	5409	1.23	5.12	2.05749	2.43582e-92	Up	4.9419e-93	Arhgef10	GO:0044464//cell part	GO:0005088//Ras guanyl-nucleotide exchange factor activity	GO:0019222//regulation of metabolic process;GO:0007266//Rho protein signal transduction	K08878//breakpoint cluster region protein [EC:2.7.11.1];K04436//mitogen-activated protein kinase 8 interacting protein 3;K05156//tumor necrosis factor receptor superfamily member 19-like	gi|60360312|dbj|BAD90400.1|//1;gi|111378388|ref|NP_766339.2|//1	Rho guanine nucleotide exchange factor (GEF) 10
71878	2280	1.05	4.37	2.05724	6.10866e-34	Up	2.04224e-34	Fam83d	GO:0005856//cytoskeleton	NA	GO:0000087//mitotic M phase	NA	gi|148674335|gb|EDL06282.1|//1	family with sequence similarity 83, member D
11798	6550	1.12	4.66	2.05683	1.3931e-102	Up	2.65824e-103	Xiap	GO:0043231//intracellular membrane-bounded organelle;GO:0044444//cytoplasmic part	GO:0046914//transition metal ion binding;GO:0003824//catalytic activity;GO:0019899//enzyme binding;GO:0004869//cysteine-type endopeptidase inhibitor activity	GO:0033554//cellular response to stress;GO:0010466//negative regulation of peptidase activity;GO:0043066//negative regulation of apoptotic process	K04725//E3 ubiquitin-protein ligase XIAP [EC:2.3.2.27]	gi|157951674|ref|NP_033818.2|//1	X-linked inhibitor of apoptosis
332397	3945	0.25	1.04	2.05658	1.38492e-14	Up	6.30906e-15	Nanos1	GO:0044444//cytoplasmic part	GO:0046914//transition metal ion binding;GO:0003676//nucleic acid binding	GO:0006412//translation	NA	gi|84872196|ref|NP_848508.2|//1	nanos homolog 1 (Drosophila)
18008	6143	16.85	70.08	2.05625	0	Up	0	Nes	GO:0005856//cytoskeleton;GO:0043234//protein complex	GO:0048020//CCR chemokine receptor binding;GO:0032403//protein complex binding	GO:0009991//response to extracellular stimulus;GO:0043010//camera-type eye development;GO:0030154//cell differentiation;GO:0042221//response to chemical;GO:0030842//regulation of intermediate filament depolymerization;GO:0030030//cell projection organization;GO:0007417//central nervous system development;GO:0006915//apoptotic process;GO:0009314//response to radiation;GO:0008284//positive regulati…	K07609//nestin	gi|148683377|gb|EDL15324.1|//1	nestin
66447	635	64.05	266.23	2.0554	0	Up	0	Mgst3	GO:0043231//intracellular membrane-bounded organelle;GO:0031224//intrinsic component of membrane;GO:0042598;GO:0031090//organelle membrane	GO:0016765//transferase activity, transferring alkyl or aryl (other than methyl) groups;GO:0004601//peroxidase activity	GO:0006691//leukotriene metabolic process;GO:0009719//response to endogenous stimulus;GO:0023052//signaling;GO:0002538//arachidonic acid metabolite production involved in inflammatory response	K00799//glutathione S-transferase [EC:2.5.1.18]	gi|13385010|ref|NP_079845.1|//1	microsomal glutathione S-transferase 3
56375	2300	0.78	3.24	2.05445	9.069e-26	Up	3.4019e-26	B4galt4	GO:0031224//intrinsic component of membrane;GO:0000139//Golgi membrane	GO:0043169//cation binding;GO:0035250//UDP-galactosyltransferase activity	GO:0044255//cellular lipid metabolic process;GO:0006487//protein N-linked glycosylation	K07969//beta-1,4-galactosyltransferase 4 [EC:2.4.1.90 2.4.1.275 2.4.1.-]	gi|148665574|gb|EDK97990.1|//1	UDP-Gal:betaGlcNAc beta 1,4-galactosyltransferase, polypeptide 4
225929	4221	1.69	7.02	2.05445	3.70086e-99	Up	7.18018e-100	Patl1	GO:0030529//intracellular ribonucleoprotein complex;GO:0005667//transcription factor complex	GO:0003676//nucleic acid binding	GO:0022618//ribonucleoprotein complex assembly;GO:0000288//nuclear-transcribed mRNA catabolic process, deadenylation-dependent decay	K12617//DNA topoisomerase 2-associated protein PAT1	gi|255522964|ref|NP_766223.2|//1	protein associated with topoisomerase II homolog 1 (yeast)
104732	3371	1.39	5.76	2.05098	1.75814e-65	Up	4.37652e-66	4930427A07Rik	NA	NA	NA	NA	gi|74188956|dbj|BAE39248.1|//1	RIKEN cDNA 4930427A07 gene
100043434	936	0.07	0.29	2.05063	0.0811859	*	0.0615006	Gm4432	GO:0015934//large ribosomal subunit	GO:0003676//nucleic acid binding	GO:0031016//pancreas development;GO:0019080//viral gene expression;GO:0006412//translation	K02915//large subunit ribosomal protein L34e	gi|363746541|ref|XP_003643704.1|//1	predicted gene 4432
109181	6448	0.07	0.29	2.05063	2.06944e-07	Up	1.13269e-07	Trip11	GO:0043231//intracellular membrane-bounded organelle;GO:0043232//intracellular non-membrane-bounded organelle	GO:0003712//transcription cofactor activity;GO:0005488//binding	GO:0006351//transcription, DNA-templated	K11499//centromere protein F	gi|226531227|ref|NP_082722.1|//1	thyroid hormone receptor interactor 11
18541	9530	0.35	1.45	2.05063	2.96196e-47	Up	8.6208e-48	Pcnt	GO:0005813//centrosome	GO:0005515//protein binding	GO:0016477//cell migration;GO:0000226//microtubule cytoskeleton organization;GO:0035107//appendage morphogenesis;GO:0043009//chordate embryonic development;GO:0021988//olfactory lobe development;GO:0010927//cellular component assembly involved in morphogenesis;GO:0009887//animal organ morphogenesis;GO:0008283//cell proliferation;GO:0012501//programmed cell death;GO:0040007//growth	K10352//myosin heavy chain;K10388//plectin	gi|93004085|ref|NP_032813.3|//1	pericentrin (kendrin)
76380	3516	0.07	0.29	2.05063	2.68387e-06	Up	1.53232e-06	Cep112	NA	NA	NA	K04514//Rho-associated protein kinase 1 [EC:2.7.11.1];K06267//hyaluronan-mediated motility receptor;K10421//CAP-Gly domain-containing linker protein 1	gi|21729780|ref|NP_083862.1|//1;gi|148702395|gb|EDL34342.1|//1;gi|125661054|ref|NP_663721.2|//1	centrosomal protein 112
13639	1596	3.12	12.92	2.04999	2.74414e-68	Up	6.65212e-69	Efna4	GO:0016021//integral component of membrane	GO:0005003//ephrin receptor activity;GO:0005102//receptor binding	GO:0007154//cell communication	K05462//ephrin-A	gi|110835739|ref|NP_031936.2|//1	ephrin A4
214239	4716	2.06	8.52	2.04821	1.6535e-133	Up	2.64624e-134	A430105I19Rik	NA	NA	NA	NA	gi|74215754|dbj|BAE23419.1|//1	RIKEN cDNA A430105I19 gene
74343	2647	4.35	17.99	2.04811	4.31883e-157	Up	6.18726e-158	Crtc2	GO:0031981//nuclear lumen	GO:0005488//binding	GO:0006351//transcription, DNA-templated	K15309//CREB-regulated transcription coactivator 1	gi|58037361|ref|NP_083157.1|//1	CREB regulated transcription coactivator 2
12985	1363	3.4	14.05	2.04696	3.77239e-63	Up	9.57952e-64	Csf3	GO:0044421//extracellular region part	GO:0005126//cytokine receptor binding	GO:0008283//cell proliferation;GO:0007166//cell surface receptor signaling pathway;GO:0002573//myeloid leukocyte differentiation	K05423//granulocyte colony-stimulating factor	gi|6753536|ref|NP_034101.1|//1	colony stimulating factor 3 (granulocyte)
230872	6303	0.23	0.95	2.04629	1.20724e-20	Up	4.91462e-21	Crocc	GO:0016020//membrane;GO:0005813//centrosome	GO:0008092//cytoskeletal protein binding	GO:0033036//macromolecule localization;GO:0031023//microtubule organizing center organization	K10352//myosin heavy chain	gi|225543191|ref|NP_742120.2|//1;gi|225543193|ref|NP_001139430.1|//1	ciliary rootlet coiled-coil, rootletin
328967	3234	0.23	0.95	2.04629	2.50012e-11	Up	1.22358e-11	Arhgef37	GO:0044424//intracellular part	GO:0005088//Ras guanyl-nucleotide exchange factor activity	GO:0007266//Rho protein signal transduction	K12365//phosphatidylinositol-3,4,5-trisphosphate-dependent Rac exchanger 1 protein	gi|160333547|ref|NP_808496.2|//1	Rho guanine nucleotide exchange factor (GEF) 37
68539	1943	29.58	122.13	2.04572	0	Up	0	Tmem109	GO:0042175//nuclear outer membrane-endoplasmic reticulum membrane network;GO:0005783//endoplasmic reticulum;GO:0031090//organelle membrane;GO:0005635//nuclear envelope	NA	NA	NA	gi|148709443|gb|EDL41389.1|//1	transmembrane protein 109
13498	4426	8.74	36.06	2.04469	0	Up	0	Atn1	GO:0043231//intracellular membrane-bounded organelle	GO:0003712//transcription cofactor activity;GO:0005102//receptor binding;GO:0019901//protein kinase binding	GO:0050767//regulation of neurogenesis;GO:0019748//secondary metabolic process	K05626//atrophin-1 (dentatorubral-pallidoluysian atrophy protein)	gi|34328110|ref|NP_031907.2|//1	atrophin 1
100037278	2482	0.08	0.33	2.04439	0.000704229	Up	0.000450518	Fam129c	NA	NA	NA	NA	gi|148696999|gb|EDL28946.1|//1	family with sequence similarity 129, member C
80986	2601	2.83	11.67	2.04393	2.83055e-100	Up	5.4592e-101	Ckap2	GO:0015630//microtubule cytoskeleton	NA	GO:0012501//programmed cell death	NA	gi|269315836|ref|NP_001004140.2|//1	cytoskeleton associated protein 2
13191	4172	13.92	57.4	2.04389	0	Up	0	Dctn1	GO:0030286//dynein complex;GO:0005819//spindle;GO:0044444//cytoplasmic part;GO:0000775//chromosome, centromeric region	GO:0015631//tubulin binding;GO:0003774//motor activity	GO:0000087//mitotic M phase;GO:0009987//cellular process;GO:0048731//system development	K04648//dynactin 1	gi|118601017|ref|NP_031861.2|//1;gi|74186248|dbj|BAE42912.1|//1	dynactin 1
225055	4013	1.22	5.03	2.04368	1.86457e-67	Up	4.56156e-68	Fbxo11	GO:0031981//nuclear lumen;GO:0043234//protein complex	GO:0046914//transition metal ion binding;GO:0019787//ubiquitin-like protein transferase activity;GO:0008276//protein methyltransferase activity	GO:0032446//protein modification by small protein conjugation;GO:0019941//modification-dependent protein catabolic process;GO:0018216//peptidyl-arginine methylation	K10297//F-box protein 11	gi|124486644|ref|NP_001074503.1|//1	F-box protein 11
74008	2806	0.25	1.03	2.04264	2.34142e-09	Up	1.20752e-09	Arsg	GO:0044421//extracellular region part;GO:0000323//lytic vacuole	GO:0043169//cation binding;GO:0008484//sulfuric ester hydrolase activity	GO:0044237//cellular metabolic process	K12381//arylsulfatase G [EC:3.1.6.-]	gi|261244942|ref|NP_001159649.1|//1;gi|148702415|gb|EDL34362.1|//1	arylsulfatase G
14252	2629	33.85	139.41	2.04211	0	Up	0	Flot2	GO:0043231//intracellular membrane-bounded organelle;GO:0005901//caveola;GO:0005626	GO:0035254//glutamate receptor binding	GO:0009888//tissue development;GO:0009987//cellular process	K07192//flotillin	gi|402899121|ref|XP_003912552.1|//1;gi|94536791|ref|NP_001035493.1|//1	flotillin 2
22145	2053	27.43	112.96	2.04199	0	Up	0	Tuba4a	GO:0032991//macromolecular complex;GO:0015630//microtubule cytoskeleton;GO:0044444//cytoplasmic part	GO:0032561//guanyl ribonucleotide binding;GO:0017111//nucleoside-triphosphatase activity	GO:0006458//'de novo' protein folding;GO:0001775//cell activation;GO:0022402//cell cycle process;GO:0007017//microtubule-based process;GO:0007599//hemostasis;GO:0006887//exocytosis;GO:0009207//purine ribonucleoside triphosphate catabolic process;GO:0043623//cellular protein complex assembly	K07374//tubulin alpha	gi|6678467|ref|NP_033473.1|//1	tubulin, alpha 4A
72495	1717	0.17	0.7	2.04182	5.30671e-05	Up	3.19184e-05	2610206C17Rik	NA	NA	NA	K04006//decay accelerating factor	gi|12848305|dbj|BAB27903.1|//1	RIKEN cDNA 2610206C17 gene
75914	5440	1.38	5.68	2.04122	1.89389e-102	Up	3.61726e-103	Exoc6b	GO:0043234//protein complex	NA	GO:0006887//exocytosis	NA	gi|226371698|ref|NP_796051.2|//1	exocyst complex component 6B
212706	2593	6.69	27.52	2.0404	2.61307e-233	Up	2.77376e-234	N4bp3	GO:0016020//membrane;GO:0044424//intracellular part;GO:0031982//vesicle	NA	NA	NA	gi|52632423|gb|AAH06740.2|//1	NEDD4 binding protein 3
230815	4715	0.09	0.37	2.03953	5.65925e-07	Up	3.15082e-07	Man1c1	GO:0031228//intrinsic component of Golgi membrane	GO:0046872//metal ion binding;GO:0015924//mannosyl-oligosaccharide mannosidase activity	GO:0006487//protein N-linked glycosylation;GO:0006029//proteoglycan metabolic process;GO:0019318//hexose metabolic process	K01230//mannosyl-oligosaccharide alpha-1,2-mannosidase [EC:3.2.1.113]	gi|46402229|ref|NP_997120.1|//1	mannosidase, alpha, class 1C, member 1
110095	2821	0.46	1.89	2.03868	1.79455e-18	Up	7.59688e-19	Pygl	GO:0000267;GO:0044444//cytoplasmic part	GO:0002054//nucleobase binding;GO:0048029//monosaccharide binding;GO:0042802//identical protein binding;GO:0032559//adenyl ribonucleotide binding;GO:0048037//cofactor binding;GO:0005496//steroid binding;GO:0004645//phosphorylase activity	GO:0046390//ribose phosphate biosynthetic process;GO:0033500//carbohydrate homeostasis;GO:0005977//glycogen metabolic process;GO:0019318//hexose metabolic process	K00688//glycogen phosphorylase [EC:2.4.1.1]	gi|268836255|ref|NP_573461.2|//1	liver glycogen phosphorylase
211945	6451	0.28	1.15	2.03814	5.60598e-26	Up	2.09442e-26	Plekhh1	GO:0043232//intracellular non-membrane-bounded organelle	NA	NA	K12559//myosin X	gi|28972660|dbj|BAC65746.1|//1	pleckstrin homology domain containing, family H (with MyTH4 domain) member 1
218977	2966	1.59	6.53	2.03806	1.16751e-64	Up	2.92812e-65	Dlgap5	GO:0043231//intracellular membrane-bounded organelle;GO:0000922//spindle pole	GO:0016791//phosphatase activity	GO:0000278//mitotic cell cycle;GO:0007154//cell communication;GO:0006796//phosphate-containing compound metabolic process	K15008//discs, large-associated protein 1	gi|148688799|gb|EDL20746.1|//1	discs, large (Drosophila) homolog-associated protein 5
103554	6454	1.8	7.39	2.03758	2.16933e-157	Up	3.1026e-158	Psme4	GO:0043234//protein complex;GO:0016604//nuclear body	NA	GO:0030330//DNA damage response, signal transduction by p53 class mediator;GO:0016070//RNA metabolic process;GO:0051320//S phase;GO:0006520//cellular amino acid metabolic process;GO:0048232//male gamete generation;GO:0007050//cell cycle arrest;GO:0048869//cellular developmental process;GO:0006915//apoptotic process;GO:0043161//proteasome-mediated ubiquitin-dependent protein catabolic process;GO:0…	K06699//proteasome activator subunit 4	gi|117956381|ref|NP_598774.2|//1	proteasome (prosome, macropain) activator subunit 4
217980	4707	1.62	6.64	2.03519	2.5465e-103	Up	4.82684e-104	Larp4b	NA	GO:0003676//nucleic acid binding	NA	K14000//ribosome-binding protein 1	gi|50510417|dbj|BAD32194.1|//1	La ribonucleoprotein domain family, member 4B
73847	1785	13.15	53.88	2.03469	0	Up	0	Fam110a	NA	NA	NA	NA	gi|148673996|gb|EDL05943.1|//1;gi|148673997|gb|EDL05944.1|//1	family with sequence similarity 110, member A
110147	3863	49.49	202.72	2.03428	0	Up	0	Ehmt2	GO:0043231//intracellular membrane-bounded organelle	GO:0005515//protein binding;GO:0046914//transition metal ion binding;GO:0018024//histone-lysine N-methyltransferase activity	GO:0007129//synapsis;GO:0007281//germ cell development;GO:0006357//regulation of transcription from RNA polymerase II promoter;GO:0006305//DNA alkylation;GO:0040007//growth;GO:0034968//histone lysine methylation;GO:0018022//peptidyl-lysine methylation;GO:0007128//meiotic prophase I	K11420//euchromatic histone-lysine N-methyltransferase [EC:2.1.1.43]	gi|22164772|ref|NP_665829.1|//1;gi|22219432|ref|NP_671493.1|//1	euchromatic histone lysine N-methyltransferase 2
231724	1593	0.21	0.86	2.03395	1.17952e-05	Up	6.89734e-06	Rad9b	GO:0031981//nuclear lumen	GO:0005488//binding	GO:0006259//DNA metabolic process	K10995//cell cycle checkpoint control protein RAD9B	gi|83649727|ref|NP_659161.2|//1	RAD9 homolog B
268417	4057	8.29	33.94	2.03354	0	Up	0	Zkscan17	GO:0044451//nucleoplasm part	GO:0005515//protein binding;GO:0046914//transition metal ion binding;GO:0003676//nucleic acid binding;GO:0001071	GO:0006357//regulation of transcription from RNA polymerase II promoter	K09229//KRAB and SCAN domains-containing zinc finger protein	gi|25955549|gb|AAH40205.1|//1	zinc finger with KRAB and SCAN domains 17
227613	1600	157.1	642.57	2.03217	0	Up	0	Tubb4b	GO:0043234//protein complex;GO:0015630//microtubule cytoskeleton;GO:0044444//cytoplasmic part	GO:0042287//MHC protein binding;GO:0032561//guanyl ribonucleotide binding;GO:0017111//nucleoside-triphosphatase activity	GO:0006458//'de novo' protein folding;GO:0022402//cell cycle process;GO:0001909//leukocyte mediated cytotoxicity;GO:0007017//microtubule-based process;GO:0043623//cellular protein complex assembly;GO:0009207//purine ribonucleoside triphosphate catabolic process	K07375//tubulin beta	gi|395844458|ref|XP_003794978.1|//1	tubulin, beta 4B class IVB
56441	2020	4.87	19.91	2.0315	5.1845e-131	Up	8.3848e-132	Nat6	NA	GO:0016407//acetyltransferase activity	NA	NA	gi|9789957|ref|NP_062724.1|//1	N-acetyltransferase 6
68463	672	78.83	322.1	2.03069	0	Up	0	Mrpl14	GO:0043231//intracellular membrane-bounded organelle;GO:0030529//intracellular ribonucleoprotein complex	GO:0005198//structural molecule activity	GO:0010467//gene expression	NA	gi|21312028|ref|NP_081008.1|//1	mitochondrial ribosomal protein L14
17218	3422	7.88	32.19	2.03035	0	Up	0	Mcm5	GO:0031981//nuclear lumen;GO:0043234//protein complex	GO:0032559//adenyl ribonucleotide binding;GO:0003676//nucleic acid binding	GO:0010467//gene expression;GO:0051320//S phase;GO:0006261//DNA-dependent DNA replication;GO:0007050//cell cycle arrest	K02209//DNA replication licensing factor MCM5 [EC:3.6.4.12]	gi|112293273|ref|NP_032592.2|//1	minichromosome maintenance deficient 5, cell division cycle 46 (S. cerevisiae)
103213	2867	1.95	7.96	2.02929	5.13159e-75	Up	1.1749e-75	Traf3ip2	NA	GO:0005488//binding	GO:0009306//protein secretion;GO:0007249//I-kappaB kinase/NF-kappaB signaling;GO:0006955//immune response;GO:0070227//lymphocyte apoptotic process	NA	gi|31542077|ref|NP_598761.2|//1	TRAF3 interacting protein 2
72080	3121	1.51	6.16	2.02838	1.99002e-63	Up	5.0414e-64	Sapcd2	GO:0043231//intracellular membrane-bounded organelle	NA	NA	NA	gi|124487325|ref|NP_001074554.1|//1	suppressor APC domain containing 2
378431	4457	0.13	0.53	2.02748	3.83492e-09	Up	1.99048e-09	Txlnb	GO:0044424//intracellular part	NA	NA	K06106//cortactin	gi|148277080|ref|NP_619534.2|//1	taxilin beta
14183	4939	0.13	0.53	2.02748	1.99669e-09	Up	1.02781e-09	Fgfr2	GO:0043231//intracellular membrane-bounded organelle;GO:0031224//intrinsic component of membrane;GO:0044421//extracellular region part;GO:0045202//synapse;GO:0044444//cytoplasmic part	GO:0032559//adenyl ribonucleotide binding;GO:0017134//fibroblast growth factor binding;GO:0005539//glycosaminoglycan binding;GO:0004714//transmembrane receptor protein tyrosine kinase activity	GO:0060602//branch elongation of an epithelium;GO:0043009//chordate embryonic development;GO:0030323//respiratory tube development;GO:0021761//limbic system development;GO:0008543//fibroblast growth factor receptor signaling pathway;GO:0007224//smoothened signaling pathway;GO:0060688//regulation of morphogenesis of a branching structure;GO:0008285//negative regulation of cell proliferation;GO:004…	K05093//fibroblast growth factor receptor 2 [EC:2.7.10.1]	gi|116089355|ref|NP_963895.2|//1;gi|116089349|ref|NP_034337.2|//1	fibroblast growth factor receptor 2
330662	6815	1.44	5.87	2.02729	1.80559e-131	Up	2.91252e-132	Dock1	GO:0044444//cytoplasmic part	GO:0019904//protein domain specific binding;GO:0032561//guanyl ribonucleotide binding;GO:0019899//enzyme binding;GO:0008047//enzyme activator activity;GO:0030695//GTPase regulator activity	GO:0048870//cell motility;GO:0012501//programmed cell death;GO:0035556//intracellular signal transduction;GO:0007166//cell surface receptor signaling pathway;GO:0006935//chemotaxis;GO:0007599//hemostasis;GO:0006909//phagocytosis	K13708//dedicator of cytokinesis protein 1	gi|88853584|ref|NP_001028592.1|//1	dedicator of cytokinesis 1
66853	2635	16.66	67.91	2.02724	0	Up	0	Pnpla2	GO:0031224//intrinsic component of membrane;GO:0044444//cytoplasmic part	GO:0004091	GO:0010896//regulation of triglyceride catabolic process;GO:0010888//negative regulation of lipid storage	K13534//patatin-like phospholipase domain-containing protein 3 [EC:3.1.1.3 2.3.1.-]	gi|116284059|gb|AAH44781.1|//1;gi|254826782|ref|NP_080078.2|//1;gi|254826780|ref|NP_001157161.1|//1	patatin-like phospholipase domain containing 2
18557	3061	20.21	82.33	2.02635	0	Up	0	Cdk18	NA	GO:0060089//molecular transducer activity;GO:0004674//protein serine/threonine kinase activity;GO:0032559//adenyl ribonucleotide binding	GO:0006464//cellular protein modification process;GO:0023052//signaling	K15596//cyclin-dependent kinase 18 [EC:2.7.11.22]	gi|6679233|ref|NP_032821.1|//1	cyclin-dependent kinase 18
223978	2663	5.09	20.73	2.02598	2.37235e-179	Up	3.078e-180	Cpped1	NA	GO:0043169//cation binding;GO:0003824//catalytic activity	NA	NA	gi|148664938|gb|EDK97354.1|//1	calcineurin-like phosphoesterase domain containing 1
110094	4466	1.24	5.05	2.02594	2.21969e-74	Up	5.1102e-75	Phka2	GO:0016020//membrane	GO:0015926//glucosidase activity;GO:0005515//protein binding;GO:0016772//transferase activity, transferring phosphorus-containing groups	GO:0006073//cellular glucan metabolic process;GO:0006796//phosphate-containing compound metabolic process	K07190//phosphorylase kinase alpha/beta subunit	gi|295424152|ref|NP_001171349.1|//1;gi|29477071|gb|AAH50040.1|//1	phosphorylase kinase alpha 2
110639	3638	1.66	6.76	2.02584	8.0249e-81	Up	1.77099e-81	Prps2	GO:0032991//macromolecular complex;GO:0000267	GO:0046872//metal ion binding;GO:0030246//carbohydrate binding;GO:0016778//diphosphotransferase activity;GO:0042802//identical protein binding;GO:0032561//guanyl ribonucleotide binding;GO:0032559//adenyl ribonucleotide binding	GO:0009887//animal organ morphogenesis;GO:0009168//purine ribonucleoside monophosphate biosynthetic process;GO:0006796//phosphate-containing compound metabolic process;GO:0006014//D-ribose metabolic process	K00948//ribose-phosphate pyrophosphokinase [EC:2.7.6.1]	gi|13386146|ref|NP_080938.1|//1	phosphoribosyl pyrophosphate synthetase 2
22678	3113	0.14	0.57	2.02554	3.48399e-07	Up	1.92186e-07	Zfp2	GO:0043231//intracellular membrane-bounded organelle	GO:0046914//transition metal ion binding;GO:0003676//nucleic acid binding	GO:0010467//gene expression	K09228//KRAB domain-containing zinc finger protein	gi|113374176|ref|NP_001038162.1|//1	zinc finger protein 2
227696	1297	13.04	53.09	2.0255	1.48695e-219	Up	1.66274e-220	Phyhd1	NA	GO:0043169//cation binding;GO:0016701//oxidoreductase activity, acting on single donors with incorporation of molecular oxygen	GO:0008152//metabolic process	K00477//phytanoyl-CoA hydroxylase [EC:1.14.11.18]	gi|26986561|ref|NP_758471.1|//1;gi|357588425|ref|NP_001239497.1|//1	phytanoyl-CoA dioxygenase domain containing 1
66830	4332	16.38	66.67	2.0251	0	Up	0	Nacc1	GO:0044451//nucleoplasm part	GO:0016564	GO:0012502//induction of programmed cell death;GO:0008283//cell proliferation;GO:0006351//transcription, DNA-templated;GO:0051259//protein oligomerization	K10486//BTB/POZ domain-containing protein 14	gi|268837281|ref|NP_080064.3|//1	nucleus accumbens associated 1, BEN and BTB (POZ) domain containing
16641	735	0.15	0.61	2.02385	0.0165061	*	0.0115645	Klrc1	GO:0016020//membrane;GO:0009986//cell surface	GO:0004871//signal transducer activity	GO:0023052//signaling	K06541//killer cell lectin-like receptor subfamily C	gi|6754466|ref|NP_034782.1|//1;gi|209862943|ref|NP_001129540.1|//1	killer cell lectin-like receptor subfamily C, member 1
18810	14859	8.47	34.44	2.02365	0	Up	0	Plec	NA	NA	NA	K10388//plectin	gi|256418964|ref|NP_958788.2|//1	plectin
109361	3607	0.16	0.65	2.02237	6.23653e-09	Up	3.26034e-09	D730005E14Rik	NA	NA	NA	NA	gi|74180681|dbj|BAE25568.1|//1	RIKEN cDNA D730005E14 gene
94192	2084	0.81	3.29	2.02209	3.1432e-23	Up	1.22534e-23	C1galt1	GO:0031224//intrinsic component of membrane	GO:0043169//cation binding;GO:0048531//beta-1,3-galactosyltransferase activity	GO:0048513//animal organ development;GO:0048646//anatomical structure formation involved in morphogenesis;GO:0048869//cellular developmental process;GO:0016266//O-glycan processing	K00731//glycoprotein-N-acetylgalactosamine 3-beta-galactosyltransferase [EC:2.4.1.122]	gi|282396086|ref|NP_443719.3|//1	core 1 synthase, glycoprotein-N-acetylgalactosamine 3-beta-galactosyltransferase, 1
59026	14637	2.62	10.64	2.02186	0	Up	0	Huwe1	GO:0031981//nuclear lumen	GO:0019787//ubiquitin-like protein transferase activity;GO:0003676//nucleic acid binding	GO:0006281//DNA repair;GO:0016567//protein ubiquitination;GO:0048869//cellular developmental process	K10592//E3 ubiquitin-protein ligase HUWE1 [EC:2.3.2.26]	gi|146231996|ref|NP_067498.4|//1	HECT, UBA and WWE domain containing 1
21987	1267	13.95	56.6	2.02054	3.73296e-228	Up	4.05262e-229	Tpd52l1	GO:0044444//cytoplasmic part	GO:0042802//identical protein binding;GO:0016505//peptidase activator activity involved in apoptotic process;GO:0046983//protein dimerization activity	GO:0012502//induction of programmed cell death;GO:0022402//cell cycle process;GO:0043410//positive regulation of MAPK cascade;GO:0051345//positive regulation of hydrolase activity;GO:0000737//DNA catabolic process, endonucleolytic;GO:0043405//regulation of MAP kinase activity;GO:0042981//regulation of apoptotic process	NA	gi|6678409|ref|NP_033439.1|//1	tumor protein D52-like 1
19294	2480	37.5	152.11	2.02015	0	Up	0	Pvrl2	GO:0031224//intrinsic component of membrane;GO:0005913//cell-cell adherens junction	GO:0042802//identical protein binding;GO:0004872//receptor activity;GO:0004871//signal transducer activity	GO:0006997//nucleus organization;GO:0002696//positive regulation of leukocyte activation;GO:0016337;GO:0051649//establishment of localization in cell;GO:0002420//natural killer cell mediated cytotoxicity directed against tumor cell target;GO:0030030//cell projection organization;GO:0007005//mitochondrion organization;GO:0045216//cell-cell junction organization;GO:0032989//cellular component morph…	K06531//poliovirus receptor-related protein 2	gi|228480275|ref|NP_001153196.1|//1;gi|228480273|ref|NP_033016.3|//1	poliovirus receptor-related 2
65962	2111	6.3	25.54	2.01933	1.94872e-173	Up	2.6001e-174	Slc9a3r2	GO:0043231//intracellular membrane-bounded organelle;GO:0044459//plasma membrane part	GO:0019904//protein domain specific binding;GO:0019899//enzyme binding	GO:0009968//negative regulation of signal transduction;GO:0048856//anatomical structure development;GO:0065003//macromolecular complex assembly;GO:0042391//regulation of membrane potential	K13358//Na(+)/H(+) exchange regulatory cofactor NHE-RF2	gi|148690402|gb|EDL22349.1|//1;gi|226246650|ref|NP_075938.2|//1	solute carrier family 9 (sodium/hydrogen exchanger), member 3 regulator 2
57783	2775	18.78	76.11	2.01889	0	Up	0	Tnip1	GO:0044424//intracellular part	GO:0005488//binding	GO:0009100//glycoprotein metabolic process;GO:0010467//gene expression;GO:0045069//regulation of viral genome replication;GO:0006950//response to stress	K10352//myosin heavy chain;K06669//structural maintenance of chromosome 3 (chondroitin sulfate proteoglycan 6)	gi|20139295|sp|Q9WUU8.1|TNIP1_MOUSE//1;gi|148701565|gb|EDL33512.1|//1;gi|148701566|gb|EDL33513.1|//1;gi|407027874|ref|NP_001258385.1|//1	TNFAIP3 interacting protein 1
628900	2193	0.38	1.54	2.01886	3.38863e-12	Up	1.62714e-12	Serpina3i	GO:0044464//cell part	GO:0004866//endopeptidase inhibitor activity	GO:0010466//negative regulation of peptidase activity;GO:0006508//proteolysis;GO:0009725//response to hormone	K04525//serpin peptidase inhibitor, clade A	gi|315709504|ref|NP_001186869.1|//1	serine (or cysteine) peptidase inhibitor, clade A, member 3I
232798	5094	1.33	5.39	2.01886	4.49286e-90	Up	9.28342e-91	Leng8	NA	GO:0004871//signal transducer activity;GO:0005488//binding	NA	NA	gi|199561284|ref|NP_001032879.2|//1	leukocyte receptor cluster (LRC) member 8
18591	2956	7.85	31.81	2.01872	2.38883e-303	Up	2.0528e-304	Pdgfb	GO:0012505//endomembrane system;GO:0031091//platelet alpha granule;GO:0044432//endoplasmic reticulum part	GO:0043498;GO:0070851//growth factor receptor binding;GO:0042802//identical protein binding;GO:0019838//growth factor binding;GO:0046983//protein dimerization activity	GO:0006275//regulation of DNA replication;GO:0003093//regulation of glomerular filtration;GO:0014909//smooth muscle cell migration;GO:0010595//positive regulation of endothelial cell migration;GO:0006661//phosphatidylinositol biosynthetic process;GO:0072144//glomerular mesangial cell development;GO:0043627//response to estrogen;GO:0043405//regulation of MAP kinase activity;GO:0071398//cellular re…	K04359//platelet-derived growth factor subunit A	gi|40538817|ref|NP_035187.2|//1	platelet derived growth factor, B polypeptide
114893	4474	0.39	1.58	2.01838	4.32223e-24	Up	1.6641e-24	Dcun1d1	GO:0043234//protein complex	GO:0005488//binding	NA	K10624//E3 ubiquitin-protein ligase RBBP6 [EC:2.3.2.27]	gi|329299048|ref|NP_001192290.1|//1;gi|148703109|gb|EDL35056.1|//1	DCN1, defective in cullin neddylation 1, domain containing 1 (S. cerevisiae)
94284	3302	0.2	0.81	2.01792	5.01553e-10	Up	2.54e-10	Ugt1a6a	GO:0043231//intracellular membrane-bounded organelle;GO:0032991//macromolecular complex;GO:0031224//intrinsic component of membrane;GO:0042598;GO:0019866//organelle inner membrane	GO:0008194//UDP-glycosyltransferase activity;GO:0042802//identical protein binding;GO:0046983//protein dimerization activity;GO:0005501//retinoid binding	GO:0018879//biphenyl metabolic process;GO:0051384//response to glucocorticoid;GO:0006063//uronic acid metabolic process;GO:0002237//response to molecule of bacterial origin	K00699//glucuronosyltransferase [EC:2.4.1.17]	gi|33186906|ref|NP_659545.2|//1	UDP glucuronosyltransferase 1 family, polypeptide A6A
231769	3319	3.51	14.21	2.01736	5.19854e-153	Up	7.60754e-154	Sfswap	NA	NA	NA	K13168//splicing factor, arginine/serine-rich 16	gi|78217391|ref|NP_758480.2|//1	splicing factor, suppressor of white-apricot homolog (Drosophila)
56690	2116	5.52	22.34	2.01689	2.24781e-152	Up	3.29894e-153	Mlycd	GO:0042579//microbody	GO:0016831//carboxy-lyase activity	GO:0019217//regulation of fatty acid metabolic process;GO:0006635//fatty acid beta-oxidation;GO:0006084//acetyl-CoA metabolic process	K01578//malonyl-CoA decarboxylase [EC:4.1.1.9]	gi|56797739|ref|NP_064350.2|//1	malonyl-CoA decarboxylase
230991	2169	2.28	9.22	2.01573	3.54565e-65	Up	8.84968e-66	B930041F14Rik	NA	NA	NA	NA	gi|325995130|ref|NP_848814.3|//1	RIKEN cDNA B930041F14 gene
75259	2039	0.71	2.87	2.01516	5.45793e-20	Up	2.24628e-20	4930556M19Rik	NA	NA	NA	NA	gi|148671345|gb|EDL03292.1|//1;gi|148671346|gb|EDL03293.1|//1	RIKEN cDNA 4930556M19 gene
232976	4173	2.24	9.05	2.01442	9.33229e-123	Up	1.57519e-123	Zfp574	GO:0043231//intracellular membrane-bounded organelle	GO:0046914//transition metal ion binding;GO:0003676//nucleic acid binding	GO:0010467//gene expression	K09228//KRAB domain-containing zinc finger protein	gi|30425222|ref|NP_780686.1|//1	zinc finger protein 574
224796	5870	0.53	2.14	2.01355	3.72725e-42	Up	1.14577e-42	Clic5	GO:0043231//intracellular membrane-bounded organelle;GO:0034702//ion channel complex;GO:0000267;GO:0015630//microtubule cytoskeleton;GO:0044444//cytoplasmic part;GO:0005902//microvillus	GO:0005254//chloride channel activity;GO:0005488//binding	GO:0034220//ion transmembrane transport;GO:0022414//reproductive process;GO:0043269//regulation of ion transport;GO:0060122//inner ear receptor cell stereocilium organization;GO:0033036//macromolecule localization;GO:0050905//neuromuscular process;GO:0015698//inorganic anion transport;GO:0050954//sensory perception of mechanical stimulus	K05025//chloride intracellular channel protein 5	gi|27369886|ref|NP_766209.1|//1	chloride intracellular channel 5
67972	7130	1.66	6.7	2.01298	3.20292e-155	Up	4.6311e-156	Atp2b1	GO:0044459//plasma membrane part;GO:0016021//integral component of membrane	GO:0046873//metal ion transmembrane transporter activity;GO:0043169//cation binding;GO:0019904//protein domain specific binding;GO:0032559//adenyl ribonucleotide binding;GO:0019829//cation-transporting ATPase activity	GO:0001775//cell activation;GO:0009206//purine ribonucleoside triphosphate biosynthetic process;GO:0006816//calcium ion transport;GO:0007599//hemostasis;GO:0008285//negative regulation of cell proliferation	K05850//Ca2+ transporting ATPase, plasma membrane [EC:3.6.3.8]	gi|62234487|ref|NP_080758.1|//1	ATPase, Ca++ transporting, plasma membrane 1
66832	1960	7.82	31.56	2.01286	3.72798e-198	Up	4.4904e-199	Rsph3a	NA	NA	NA	NA	gi|165377232|ref|NP_080065.4|//1	radial spoke 3A homolog (Chlamydomonas)
107328	1165	4.75	19.17	2.01285	1.29596e-71	Up	3.05162e-72	Trpt1	NA	GO:0008665	GO:0000394//RNA splicing, via endonucleolytic cleavage and ligation;GO:0006399//tRNA metabolic process	K10669//2'-phosphotransferase [EC:2.7.1.160]	gi|224994263|ref|NP_705825.2|//1;gi|20380650|gb|AAH27575.1|//1	tRNA phosphotransferase 1
75739	4354	0.29	1.17	2.01238	3.64412e-20	Up	1.49604e-20	Mpp7	GO:0032991//macromolecular complex;GO:0043296//apical junction complex;GO:0070161//anchoring junction	GO:0060090//molecular adaptor activity;GO:0046983//protein dimerization activity	GO:0007043//cell-cell junction assembly;GO:0007163//establishment or maintenance of cell polarity;GO:0008104//protein localization;GO:0006461//protein complex assembly	K06091//MAGUK p55 subfamily member 5	gi|148691076|gb|EDL23023.1|//1;gi|239051572|ref|NP_001074756.2|//1	membrane protein, palmitoylated 7 (MAGUK p55 subfamily member 7)
108857	8251	1.18	4.76	2.01217	6.36265e-128	Up	1.04361e-128	Ankhd1	GO:0031981//nuclear lumen	GO:0003676//nucleic acid binding	NA	K15503//serine/threonine-protein phosphatase 6 regulatory ankyrin repeat subunit B	gi|158749543|ref|NP_780584.2|//1	ankyrin repeat and KH domain containing 1
70584	2898	11.04	44.53	2.01204	0	Up	0	Pak4	GO:0043231//intracellular membrane-bounded organelle	GO:0032559//adenyl ribonucleotide binding;GO:0004672//protein kinase activity	GO:0006464//cellular protein modification process;GO:0023052//signaling	K05734//p21-activated kinase 4 [EC:2.7.11.1]	gi|60115461|dbj|BAC98108.2|//1	p21 protein (Cdc42/Rac)-activated kinase 4
56188	558	0.31	1.25	2.01159	0.00324911	*	0.0021715	Fxyd1	GO:0016021//integral component of membrane	GO:0005216//ion channel activity;GO:0005488//binding	GO:0006875//cellular metal ion homeostasis;GO:0003012//muscle system process;GO:0006811//ion transport	K13360//FXYD domain-containing ion transport regulator 1	gi|148692014|gb|EDL23961.1|//1;gi|148692015|gb|EDL23962.1|//1	FXYD domain-containing ion transport regulator 1
18984	2457	84.76	341.7	2.01127	0	Up	0	Por	GO:0043231//intracellular membrane-bounded organelle;GO:0042598;GO:0031090//organelle membrane	GO:0005515//protein binding;GO:0000166//nucleotide binding;GO:0046914//transition metal ion binding;GO:0016675//oxidoreductase activity, acting on a heme group of donors;GO:0016653//oxidoreductase activity, acting on NAD(P)H, heme protein as acceptor;GO:0050662//coenzyme binding	GO:0090345//cellular organohalogen metabolic process;GO:0008589//regulation of smoothened signaling pathway;GO:0008203//cholesterol metabolic process;GO:0006475//internal protein amino acid acetylation;GO:0042126//nitrate metabolic process;GO:0006631//fatty acid metabolic process;GO:0009698//phenylpropanoid metabolic process;GO:0003419//growth plate cartilage chondrocyte proliferation;GO:0044270/…	K00327//NADPH-ferrihemoprotein reductase [EC:1.6.2.4]	gi|6679421|ref|NP_032924.1|//1	P450 (cytochrome) oxidoreductase
54126	4490	4.47	18.01	2.01045	9.96027e-261	Up	9.67116e-262	Arhgef7	GO:0030427//site of polarized growth;GO:0044444//cytoplasmic part;GO:0005924//cell-substrate adherens junction	GO:0005088//Ras guanyl-nucleotide exchange factor activity;GO:0005488//binding	GO:0019222//regulation of metabolic process;GO:0007266//Rho protein signal transduction;GO:0008347//glial cell migration;GO:0007173//epidermal growth factor receptor signaling pathway;GO:0006917;GO:0009966//regulation of signal transduction	K13710//Rho guanine nucleotide exchange factor 7	gi|40788881|dbj|BAA09763.2|//1;gi|125987791|sp|Q9ES28.2|ARHG7_MOUSE//1;gi|37359792|dbj|BAC97874.1|//1	Rho guanine nucleotide exchange factor (GEF7)
57748	8780	0.36	1.45	2.00998	2.15002e-42	Up	6.5872e-43	Jmy	GO:0043231//intracellular membrane-bounded organelle;GO:0043232//intracellular non-membrane-bounded organelle	GO:0008092//cytoskeletal protein binding;GO:0003712//transcription cofactor activity	GO:0012502//induction of programmed cell death;GO:0033554//cellular response to stress;GO:0006355//regulation of transcription, DNA-templated;GO:0006259//DNA metabolic process;GO:0045010//actin nucleation;GO:0006915//apoptotic process;GO:0048870//cell motility;GO:0022402//cell cycle process;GO:0043388//positive regulation of DNA binding	K10392//kinesin family member 1	gi|81869425|sp|Q9QXM1.1|JMY_MOUSE//1	junction-mediating and regulatory protein
239319	4531	0.38	1.53	2.00946	1.1669e-23	Up	4.51522e-24	Card6	NA	NA	NA	K12797//caspase recruitment domain-containing protein 6	gi|253314487|ref|NP_001156610.1|//1	caspase recruitment domain family, member 6
12752	2398	5.43	21.86	2.00927	6.98997e-163	Up	9.75668e-164	Cln3	GO:0042995//cell projection;GO:0044459//plasma membrane part;GO:0005626;GO:0030136//clathrin-coated vesicle;GO:0005764//lysosome;GO:0044431//Golgi apparatus part;GO:0031227//intrinsic component of endoplasmic reticulum membrane;GO:0005768//endosome;GO:0016021//integral component of membrane	GO:0005515//protein binding	GO:0046907//intracellular transport;GO:0001505//regulation of neurotransmitter levels;GO:0006516//glycoprotein catabolic process;GO:0044267//cellular protein metabolic process;GO:0030162//regulation of proteolysis;GO:0006677//glycosylceramide metabolic process;GO:0006897//endocytosis;GO:0006874//cellular calcium ion homeostasis;GO:0042391//regulation of membrane potential;GO:0007215//glutamate re…	K12389//battenin	gi|226423881|ref|NP_034037.3|//1	ceroid lipofuscinosis, neuronal 3, juvenile (Batten, Spielmeyer-Vogt disease)
11504	4904	0.45	1.81	2.00799	1.63105e-29	Up	5.7915e-30	Adamts1	GO:0031982//vesicle;GO:0005578//proteinaceous extracellular matrix	GO:0004175//endopeptidase activity;GO:0046914//transition metal ion binding;GO:0005539//glycosaminoglycan binding	GO:0022602//ovulation cycle process;GO:0001525//angiogenesis;GO:0019538//protein metabolic process;GO:0007166//cell surface receptor signaling pathway;GO:0060343//trabecula formation	K08617//a disintegrin and metalloproteinase with thrombospondin motifs 1 [EC:3.4.24.-]	gi|157951646|ref|NP_033751.3|//1	a disintegrin-like and metallopeptidase (reprolysin type) with thrombospondin type 1 motif, 1
68964	4180	9.25	37.16	2.00623	0	Up	0	Ctc1	GO:0000783//nuclear telomere cap complex	GO:0043566	GO:0006259//DNA metabolic process	NA	gi|219689066|ref|NP_001137262.1|//1;gi|219689064|ref|NP_001013274.2|//1;gi|148678523|gb|EDL10470.1|//1	CTS telomere maintenance complex component 1
53621	3652	0.59	2.37	2.0061	1.80383e-28	Up	6.50732e-29	Cnot4	GO:0043231//intracellular membrane-bounded organelle;GO:0044444//cytoplasmic part	GO:0046914//transition metal ion binding;GO:0019787//ubiquitin-like protein transferase activity;GO:0003676//nucleic acid binding	GO:0016567//protein ubiquitination;GO:0000288//nuclear-transcribed mRNA catabolic process, deadenylation-dependent decay;GO:0006351//transcription, DNA-templated	K10643//CCR4-NOT transcription complex subunit 4 [EC:2.3.2.27]	gi|148681723|gb|EDL13670.1|//1;gi|256985134|ref|NP_001157886.1|//1;gi|256985130|ref|NP_001157884.1|//1;gi|256985132|ref|NP_001157885.1|//1;gi|256985126|ref|NP_058573.3|//1	CCR4-NOT transcription complex, subunit 4
63953	2712	2.26	9.07	2.00478	1.28973e-79	Up	2.86884e-80	Dusp10	GO:0031981//nuclear lumen	GO:0008138//protein tyrosine/serine/threonine phosphatase activity	GO:0043409//negative regulation of MAPK cascade;GO:0002698//negative regulation of immune effector process;GO:0032872//regulation of stress-activated MAPK cascade;GO:0043407//negative regulation of MAP kinase activity;GO:0031347//regulation of defense response;GO:0006470//protein dephosphorylation;GO:0002237//response to molecule of bacterial origin;GO:0050776//regulation of immune response	K04459//dual specificity MAP kinase phosphatase [EC:3.1.3.16 3.1.3.48]	gi|148681139|gb|EDL13086.1|//1	dual specificity phosphatase 10
270110	4530	2.7	10.83	2.004	6.98374e-158	Up	9.97978e-159	Irf2bp2	GO:0043231//intracellular membrane-bounded organelle	NA	NA	NA	gi|257196179|ref|NP_001158070.1|//1	interferon regulatory factor 2 binding protein 2
269593	7529	0.95	3.81	2.00379	2.29075e-93	Up	4.61716e-94	Luzp1	GO:0043231//intracellular membrane-bounded organelle	NA	NA	K10352//myosin heavy chain	gi|119433663|ref|NP_077772.2|//1	leucine zipper protein 1
71770	5376	20.49	82.14	2.00316	0	Up	0	Ap2b1	GO:0012505//endomembrane system;GO:0030139//endocytic vesicle;GO:0030119//AP-type membrane coat adaptor complex;GO:0030136//clathrin-coated vesicle;GO:0044431//Golgi apparatus part	GO:0022892;GO:0005515//protein binding	GO:0006901//vesicle coating;GO:0050688//regulation of defense response to virus;GO:0007173//epidermal growth factor receptor signaling pathway;GO:0007267//cell-cell signaling;GO:0006935//chemotaxis;GO:0015031//protein transport	K11825//AP-2 complex subunit beta-1	gi|21313640|ref|NP_082191.1|//1;gi|78711838|ref|NP_001030931.1|//1	adaptor-related protein complex 2, beta 1 subunit
72565	4428	1.94	7.77	2.00186	7.94582e-111	Up	1.43323e-111	Uaca	GO:0043231//intracellular membrane-bounded organelle;GO:0012505//endomembrane system;GO:0005626;GO:0043234//protein complex;GO:0043232//intracellular non-membrane-bounded organelle;GO:0044444//cytoplasmic part	GO:0005488//binding	GO:0008629;GO:0009416//response to light stimulus;GO:0042345//regulation of NF-kappaB import into nucleus;GO:0010952//positive regulation of peptidase activity;GO:0031348//negative regulation of defense response	K10352//myosin heavy chain;K12478//early endosome antigen 1	gi|148694057|gb|EDL26004.1|//1	uveal autoantigen with coiled-coil domains and ankyrin repeats
15901	911	18.72	74.97	2.00173	2.87799e-212	Up	3.30506e-213	Id1	GO:0043231//intracellular membrane-bounded organelle;GO:0000267	GO:0030528;GO:0005488//binding;GO:0001071	GO:0010627;GO:0001944//vasculature development;GO:0006357//regulation of transcription from RNA polymerase II promoter;GO:0010033//response to organic substance;GO:0043542//endothelial cell migration;GO:0007178//transmembrane receptor protein serine/threonine kinase signaling pathway;GO:0001885//endothelial cell development;GO:0022603//regulation of anatomical structure morphogenesis;GO:0009887//…	K04680//DNA-binding protein inhibitor ID1	gi|194091|gb|AAA37879.1|//1	inhibitor of DNA binding 1
70503	3002	0.01	0.04	2	0.257552	*	0.211034	Ddo	GO:0042579//microbody	GO:0015922//aspartate oxidase activity	GO:0007620//copulation;GO:0007610//behavior;GO:0006531//aspartate metabolic process	K00272//D-aspartate oxidase [EC:1.4.3.1]	gi|148673010|gb|EDL04957.1|//1	D-aspartate oxidase
108089	5089	0.01	0.04	2	0.0874703	*	0.0667416	Rnf144a	GO:0043231//intracellular membrane-bounded organelle;GO:0031224//intrinsic component of membrane	GO:0046914//transition metal ion binding;GO:0003824//catalytic activity	NA	K11975//E3 ubiquitin-protein ligase RNF144 [EC:2.3.2.27]	gi|50510393|dbj|BAD32182.1|//1	ring finger protein 144A
12983	4776	0.01	0.04	2	0.153069	*	0.119621	Csf2rb	GO:0016020//membrane	GO:0004888//transmembrane signaling receptor activity;GO:0005488//binding	GO:0007166//cell surface receptor signaling pathway;GO:0002237//response to molecule of bacterial origin	K04738//cytokine receptor common subunit beta	gi|86577678|gb|AAI13203.1|//1	colony stimulating factor 2 receptor, beta, low-affinity (granulocyte-macrophage)
19683	3208	0.01	0.04	2	0.418516	*	0.36467	Rdh16	GO:0042598;GO:0044432//endoplasmic reticulum part;GO:0016021//integral component of membrane	GO:0016616//oxidoreductase activity, acting on the CH-OH group of donors, NAD or NADP as acceptor;GO:0042802//identical protein binding	GO:0001523//retinoid metabolic process;GO:0035238//vitamin A biosynthetic process	K11154//retinol dehydrogenase 16 [EC:1.1.1.-]	gi|6677697|ref|NP_033066.1|//1	retinol dehydrogenase 16
19354	3036	0.04	0.16	2	0.0244488	*	0.0174377	Rac2	GO:0016020//membrane;GO:0012505//endomembrane system;GO:0005626;GO:0044444//cytoplasmic part	GO:0032561//guanyl ribonucleotide binding;GO:0017111//nucleoside-triphosphatase activity	GO:0042743//hydrogen peroxide metabolic process;GO:0035556//intracellular signal transduction;GO:0030030//cell projection organization;GO:0001894//tissue homeostasis;GO:0019222//regulation of metabolic process;GO:0001775//cell activation;GO:0008283//cell proliferation;GO:0007010//cytoskeleton organization;GO:0006935//chemotaxis;GO:0009966//regulation of signal transduction;GO:0007599//hemostasis;…	K07860//Ras-related C3 botulinum toxin substrate 2	gi|6679601|ref|NP_033034.1|//1	RAS-related C3 botulinum substrate 2
70550	812	0.01	0.04	2	0.551992	*	0.4917	5730416F02Rik	GO:0031981//nuclear lumen;GO:0005635//nuclear envelope;GO:0048770//pigment granule	GO:0008092//cytoskeletal protein binding	GO:0030835//negative regulation of actin filament depolymerization;GO:0030030//cell projection organization	K10368//capping protein (actin filament), gelsolin-like	gi|74144652|dbj|BAE27311.1|//1	capping protein (actin filament), gelsolin-like pseudogene
433426	2409	0.01	0.04	2	0.294485	*	0.243802	Gm13490	NA	NA	NA	NA	gi|148694947|gb|EDL26894.1|//1	predicted gene 13490
107477	1681	0.01	0.04	2	0.294442	*	0.243802	Guca1b	GO:0016020//membrane	GO:0046872//metal ion binding;GO:0030250//guanylate cyclase activator activity	GO:0050953//sensory perception of light stimulus;GO:0007154//cell communication;GO:0030826//regulation of cGMP biosynthetic process;GO:0007167//enzyme linked receptor protein signaling pathway;GO:0046903//secretion	K08328//guanylate cyclase activator 1	gi|22122571|ref|NP_666191.1|//1	guanylate cyclase activator 1B
70370	2922	0.02	0.08	2	0.133314	*	0.103636	Fbln7	GO:0031012//extracellular matrix	GO:0046872//metal ion binding;GO:0005539//glycosaminoglycan binding	NA	K08023//latent transforming growth factor beta binding protein 2/3/4	gi|148696273|gb|EDL28220.1|//1	fibulin 7
192113	3954	0.01	0.04	2	0.0410574	*	0.0297196	Atp12a	GO:0031224//intrinsic component of membrane;GO:0044459//plasma membrane part	GO:0043169//cation binding;GO:0032559//adenyl ribonucleotide binding;GO:0008556//potassium-transporting ATPase activity	GO:0055065//metal ion homeostasis;GO:0010035//response to inorganic substance;GO:0010033//response to organic substance;GO:0009206//purine ribonucleoside triphosphate biosynthetic process;GO:0030001//metal ion transport;GO:0006818//hydrogen transport;GO:0009207//purine ribonucleoside triphosphate catabolic process	K01544//non-gastric H+/K+-exchanging ATPase [EC:3.6.3.10]	gi|148704253|gb|EDL36200.1|//1	ATPase, H+/K+ transporting, nongastric, alpha polypeptide
399548	4244	0.01	0.04	2	0.0410506	*	0.0297196	Scn4b	GO:0005887//integral component of plasma membrane	GO:0005272//sodium channel activity	GO:0034220//ion transmembrane transport;GO:0006814//sodium ion transport	K04848//voltage-gated sodium channel type IV beta	gi|61656194|ref|NP_001013408.1|//1	sodium channel, type IV, beta
78706	2168	0.01	0.04	2	0.294249	*	0.243802	C430002E04Rik	NA	NA	NA	NA	gi|148703216|gb|EDL35163.1|//1	RIKEN cDNA C430002E04 gene
16876	2387	0.08	0.32	2	0.0494068	*	0.0363388	Lhx9	GO:0043231//intracellular membrane-bounded organelle	GO:0003677//DNA binding;GO:0046914//transition metal ion binding;GO:0001071	GO:0008406//gonad development;GO:0006351//transcription, DNA-templated	K09373//LIM homeobox protein 2/9	gi|70909340|ref|NP_001020736.1|//1;gi|6754542|ref|NP_034844.1|//1;gi|110611159|ref|NP_001036042.1|//1	LIM homeobox protein 9
56635	886	0.01	0.04	2	0.550538	*	0.4917	Prl2a1	NA	NA	GO:0048522//positive regulation of cellular process;GO:0048731//system development;GO:2000026//regulation of multicellular organismal development	K05439//prolactin	gi|9910514|ref|NP_064375.1|//1	prolactin family 2, subfamily a, member 1
235636	2460	0.01	0.04	2	0.418487	*	0.36467	Rtp3	GO:0031224//intrinsic component of membrane;GO:0044424//intracellular part	GO:0004871//signal transducer activity;GO:0005488//binding	GO:0006605//protein targeting;GO:0023052//signaling;GO:0050912//detection of chemical stimulus involved in sensory perception of taste	K10955//mucin-2;K03006//DNA-directed RNA polymerase II subunit RPB1 [EC:2.7.7.6]	gi|148677036|gb|EDL08983.1|//1	receptor transporter protein 3
26972	1602	0.01	0.04	2	0.294014	*	0.243802	Spo11	GO:0043231//intracellular membrane-bounded organelle;GO:0043232//intracellular non-membrane-bounded organelle	GO:0032559//adenyl ribonucleotide binding;GO:0003824//catalytic activity;GO:0003676//nucleic acid binding	GO:0022602//ovulation cycle process;GO:0007281//germ cell development;GO:0033365//protein localization to organelle;GO:0048232//male gamete generation;GO:0006310//DNA recombination;GO:0007128//meiotic prophase I	K10878//meiotic recombination protein SPO11	gi|145312248|ref|NP_001077429.1|//1;gi|6755624|ref|NP_036176.1|//1;gi|145312272|ref|NP_001077428.1|//1	SPO11 meiotic protein covalently bound to DSB homolog (S. cerevisiae)
19737	1809	0.01	0.04	2	0.293928	*	0.243802	Rgs5	GO:0016020//membrane;GO:0044424//intracellular part	GO:0060089//molecular transducer activity;GO:0008047//enzyme activator activity	GO:0007186//G-protein coupled receptor signaling pathway;GO:0043087//regulation of GTPase activity	K07524//regulator of G-protein signalling 3	gi|1911239|gb|AAB50618.1|//1	regulator of G-protein signaling 5
22269	890	0.01	0.04	2	0.549906	*	0.4917	Upk2	GO:0044459//plasma membrane part;GO:0016021//integral component of membrane;GO:0031227//intrinsic component of endoplasmic reticulum membrane	NA	GO:0030154//cell differentiation;GO:0032501//multicellular organismal process	NA	gi|586160|sp|P38575.1|UPK2_MOUSE//1	uroplakin 2
83961	1952	0.01	0.04	2	0.293843	*	0.243802	Nrg4	GO:0016020//membrane;GO:0000267	NA	NA	K05458//neuregulin 4	gi|300798035|ref|NP_001178038.1|//1	neuregulin 4
320026	1836	0.01	0.04	2	0.293757	*	0.243802	A330076H08Rik	NA	NA	NA	NA	gi|148682829|gb|EDL14776.1|//1	RIKEN cDNA A330076H08 gene
15234	2755	0.01	0.04	2	0.4184	*	0.36467	Hgf	GO:0044421//extracellular region part	GO:0004175//endopeptidase activity;GO:0070851//growth factor receptor binding;GO:0046983//protein dimerization activity	GO:0000165//MAPK cascade;GO:0060638//mesenchymal-epithelial cell signaling;GO:0043066//negative regulation of apoptotic process;GO:0007169//transmembrane receptor protein tyrosine kinase signaling pathway;GO:0009887//animal organ morphogenesis;GO:0032989//cellular component morphogenesis;GO:0008283//cell proliferation;GO:0019538//protein metabolic process	K05460//hepatocyte growth factor	gi|433431|emb|CAA51054.1|//1	hepatocyte growth factor
230459	4374	0.01	0.04	2	0.0410198	*	0.0297196	Cyp2j13	GO:0043231//intracellular membrane-bounded organelle;GO:0042598;GO:0031090//organelle membrane	GO:0005506//iron ion binding;GO:0016653//oxidoreductase activity, acting on NAD(P)H, heme protein as acceptor;GO:0016712//oxidoreductase activity, acting on paired donors, with incorporation or reduction of molecular oxygen, reduced flavin or flavoprotein as one donor, and incorporation of one atom of oxygen;GO:0008392//arachidonic acid epoxygenase activity	GO:0019369//arachidonic acid metabolic process;GO:0016101//diterpenoid metabolic process;GO:0010033//response to organic substance;GO:0001676//long-chain fatty acid metabolic process	K07418//cytochrome P450 family 2 subfamily J [EC:1.14.14.1]	gi|84370264|ref|NP_663523.2|//1	cytochrome P450, family 2, subfamily j, polypeptide 13
213783	7356	0.01	0.04	2	0.00535588	*	0.00362284	Plekhg1	NA	NA	NA	K08810//triple functional domain protein [EC:2.7.11.1];K15048//kalirin [EC:2.7.11.1];K05769//Rho guanine nucleotide exchange factor 4/29	gi|84794546|ref|NP_001028425.1|//1	pleckstrin homology domain containing, family G (with RhoGef domain) member 1
332579	1611	0.01	0.04	2	0.29365	*	0.243802	Card9	GO:0044424//intracellular part	GO:0019904//protein domain specific binding;GO:0042802//identical protein binding	GO:0032494//response to peptidoglycan;GO:0032872//regulation of stress-activated MAPK cascade;GO:0031349//positive regulation of defense response;GO:0042742//defense response to bacterium;GO:0032680//regulation of tumor necrosis factor production;GO:0002252//immune effector process;GO:0032663//regulation of interleukin-2 production;GO:0001819//positive regulation of cytokine production;GO:0006915…	K12794//caspase recruitment domain-containing protein 9	gi|147904864|ref|NP_001032836.1|//1	caspase recruitment domain family, member 9
21426	1779	0.01	0.04	2	0.293565	*	0.243802	Tfec	GO:0043231//intracellular membrane-bounded organelle	GO:0003676//nucleic acid binding	GO:0006351//transcription, DNA-templated;GO:0009408//response to heat	K15591//transcription factor EC	gi|13654264|ref|NP_112475.1|//1	transcription factor EC
217012	3677	0.01	0.04	2	0.0798683	*	0.0599386	Unc45b	NA	NA	GO:0048513//animal organ development;GO:0048869//cellular developmental process	K04460//serine/threonine-protein phosphatase 5 [EC:3.1.3.16]	gi|264681528|ref|NP_848795.3|//1	unc-45 homolog B (C. elegans)
14428	1957	0.03	0.12	2	0.133304	*	0.103636	Galr2	GO:0031224//intrinsic component of membrane	GO:0008188//neuropeptide receptor activity	GO:0007610//behavior;GO:0006650//glycerophospholipid metabolic process;GO:0003012//muscle system process;GO:0007267//cell-cell signaling;GO:0030030//cell projection organization;GO:0051480//regulation of cytosolic calcium ion concentration;GO:0007188//adenylate cyclase-modulating G-protein coupled receptor signaling pathway	K04231//galanin receptor 2	gi|161353471|ref|NP_034384.3|//1	galanin receptor 2
19293	904	0.01	0.04	2	0.548315	*	0.4917	Pvalb	GO:0044424//intracellular part;GO:0043005//neuron projection	GO:0046872//metal ion binding	NA	NA	gi|148697718|gb|EDL29665.1|//1	parvalbumin
654449	792	0.01	0.04	2	0.994306	*	0.991666	Klra14	GO:0016020//membrane	NA	GO:0051707//response to other organism	K10074//C-type lectin domain family 7 member A;K10069//C-type lectin domain family 1 member A	gi|356460993|ref|NP_032487.2|//1;gi|356460997|ref|NP_001239078.1|//1	killer cell lectin-like receptor subfamily A, member 14
240726	8526	0.01	0.04	2	0.0444164	*	0.03247	Slco5a1	GO:0031224//intrinsic component of membrane	NA	GO:0051234//establishment of localization	K14356//solute carrier organic anion transporter family, member 5A	gi|124378011|ref|NP_766429.2|//1	solute carrier organic anion transporter family, member 5A1
72045	2285	0.03	0.12	2	0.081173	*	0.0615006	2010001E11Rik	GO:0031224//intrinsic component of membrane;GO:0005886//plasma membrane	GO:0015291//secondary active transmembrane transporter activity	GO:0030001//metal ion transport;GO:0008645//hexose transport	K08175//MFS transporter, FHS family, Na+ dependent glucose transporter 1	gi|392338456|ref|XP_001062835.3|//1	RIKEN cDNA 2010001E11 gene
12427	1581	0.01	0.04	2	0.293352	*	0.243802	Ccna1	GO:0043231//intracellular membrane-bounded organelle;GO:0005856//cytoskeleton	GO:0005488//binding	GO:0000087//mitotic M phase;GO:0051789;GO:0048232//male gamete generation;GO:0048869//cellular developmental process	K06627//cyclin-A	gi|148703343|gb|EDL35290.1|//1	cyclin A1
16904	1286	0.13	0.52	2	0.00324882	*	0.0021715	Gzmm	NA	GO:0004175//endopeptidase activity	GO:0019538//protein metabolic process;GO:0012501//programmed cell death;GO:0006952//defense response	K08649//granzyme M [EC:3.4.21.-]	gi|6678700|ref|NP_032530.1|//1	granzyme M (lymphocyte met-ase 1)
241612	5104	0.01	0.04	2	0.0409925	*	0.0297196	Slc5a12	GO:0031224//intrinsic component of membrane;GO:0044459//plasma membrane part	GO:0015291//secondary active transmembrane transporter activity	GO:0030001//metal ion transport	K14388//solute carrier family 5 (sodium-coupled monocarboxylate transporter), member 8/12	gi|294979183|ref|NP_001171095.1|//1;gi|51491856|ref|NP_001003915.1|//1	solute carrier family 5 (sodium/glucose cotransporter), member 12
12628	4365	0.02	0.08	2	0.0289991	*	0.0207724	Cfh	GO:0043231//intracellular membrane-bounded organelle;GO:0016020//membrane;GO:0044421//extracellular region part	GO:0043498;GO:0005539//glycosaminoglycan binding;GO:0001846//opsonin binding	GO:0006956//complement activation;GO:0002673//regulation of acute inflammatory response;GO:0034341//response to interferon-gamma;GO:0032496//response to lipopolysaccharide	K04004//complement factor H	gi|109627652|ref|NP_034018.2|//1	complement component factor h
69631	1122	0.01	0.04	2	0.547541	*	0.4917	2310014F07Rik	NA	NA	NA	NA	gi|148693787|gb|EDL25734.1|//1	RIKEN cDNA 2310014F07 gene
632671	2385	0.01	0.04	2	0.153972	*	0.120885	Vmn2r18	NA	NA	NA	K04613//vomeronasal 2 receptor	gi|156938267|ref|NP_001096052.1|//1	vomeronasal 2, receptor 18
17182	3014	0.01	0.04	2	0.0798555	*	0.0599386	Matn3	GO:0031012//extracellular matrix	GO:0005198//structural molecule activity;GO:0005488//binding	GO:0048731//system development	K08133//collagen, type XIV, alpha	gi|306518578|ref|NP_034900.4|//1	matrilin 3
74284	836	0.01	0.04	2	0.54699	*	0.4917	1700086L19Rik	NA	NA	NA	NA	gi|148704546|gb|EDL36493.1|//1	RIKEN cDNA 1700086L19 gene
11720	3486	0.04	0.16	2	0.00566458	*	0.00384772	Mat1a	GO:0044444//cytoplasmic part	GO:0016765//transferase activity, transferring alkyl or aryl (other than methyl) groups;GO:0046872//metal ion binding;GO:0042802//identical protein binding;GO:0032559//adenyl ribonucleotide binding;GO:0031406//carboxylic acid binding	GO:0019752//carboxylic acid metabolic process;GO:0009108//coenzyme biosynthetic process;GO:0006730//one-carbon metabolic process;GO:0051260//protein homooligomerization	K00789//S-adenosylmethionine synthetase [EC:2.5.1.6]	gi|19526790|ref|NP_598414.1|//1	methionine adenosyltransferase I, alpha
28194	1618	0.01	0.04	2	0.293075	*	0.243802	Apon	GO:0044421//extracellular region part	NA	NA	NA	gi|19527214|ref|NP_598757.1|//1	apolipoprotein N
380878	886	0.01	0.04	2	0.54677	*	0.4917	AF067063	NA	NA	NA	NA	gi|407263912|ref|XP_003945569.1|//1	cDNA sequence AF067063
210933	5522	0.01	0.04	2	0.0208477	*	0.0147359	Bai3	GO:0031224//intrinsic component of membrane	GO:0004888//transmembrane signaling receptor activity	GO:0007186//G-protein coupled receptor signaling pathway;GO:0001525//angiogenesis	K04598//brain-specific angiogenesis inhibitor 3	gi|169790905|ref|NP_783573.4|//1	brain-specific angiogenesis inhibitor 3
67080	834	0.01	0.04	2	0.546733	*	0.4917	1700019D03Rik	NA	NA	NA	NA	gi|21450635|ref|NP_659202.1|//1	RIKEN cDNA 1700019D03 gene
64293	3458	0.01	0.04	2	0.0798426	*	0.0599386	Stk32b	NA	GO:0043169//cation binding;GO:0032559//adenyl ribonucleotide binding;GO:0004672//protein kinase activity	GO:0006464//cellular protein modification process	K08793//serine/threonine kinase 32 [EC:2.7.11.1]	gi|33468971|ref|NP_071861.1|//1	serine/threonine kinase 32B
18526	5081	0.01	0.04	2	0.0208459	*	0.0147359	Pcdh10	GO:0016021//integral component of membrane	GO:0046872//metal ion binding	GO:0016337	K04602//cadherin EGF LAG seven-pass G-type receptor 3	gi|28972738|dbj|BAC65785.1|//1	protocadherin 10
385354	4647	0.01	0.04	2	0.0409822	*	0.0297196	Frmd7	GO:0044297//cell body;GO:0042995//cell projection;GO:0043232//intracellular non-membrane-bounded organelle;GO:0030427//site of polarized growth	NA	GO:0031175//neuron projection development	K06082//FERM, RhoGEF and pleckstrin domain protein 2	gi|298358799|ref|NP_001177261.1|//1	FERM domain containing 7
100043254	860	0.01	0.04	2	0.546403	*	0.4917	Nps	NA	NA	GO:0007186//G-protein coupled receptor signaling pathway	NA	gi|254692839|ref|NP_001157083.1|//1	neuropeptide S
319556	1843	0.01	0.04	2	0.292948	*	0.243802	A330041J22Rik	NA	NA	NA	NA	gi|26333251|dbj|BAC30343.1|//1	RIKEN cDNA A330041J22 gene
665205	1101	0.01	0.04	2	0.545854	*	0.4917	Gm14327	NA	NA	NA	NA	NA	predicted gene 14327
20754	820	0.01	0.04	2	0.545817	*	0.4917	Sprr1b	GO:0005856//cytoskeleton	GO:0005515//protein binding;GO:0005198//structural molecule activity	GO:0065008//regulation of biological quality;GO:0006464//cellular protein modification process;GO:0030216//keratinocyte differentiation	K15601//lysine-specific demethylase 3 [EC:1.14.11.-]	gi|6678117|ref|NP_033291.1|//1	small proline-rich protein 1B
17441	1725	0.01	0.04	2	0.29282	*	0.243802	Mog	GO:0031224//intrinsic component of membrane	NA	GO:0007399//nervous system development;GO:0002755//MyD88-dependent toll-like receptor signaling pathway	K06712//butyrophilin	gi|29747959|gb|AAH50763.1|//1	myelin oligodendrocyte glycoprotein
271844	3125	0.01	0.04	2	0.0797913	*	0.0599386	Pla2g4f	GO:0001726//ruffle;GO:0005764//lysosome	GO:0043169//cation binding;GO:0004623//phospholipase A2 activity	GO:0046677//response to antibiotic;GO:0015909//long-chain fatty acid transport;GO:0014070//response to organic cyclic compound;GO:0006693//prostaglandin metabolic process;GO:0006644//phospholipid metabolic process	K01047//secretory phospholipase A2 [EC:3.1.1.4]	gi|67972423|ref|NP_001019316.1|//1	phospholipase A2, group IVF
633947	1700	0.01	0.04	2	0.292566	*	0.243802	Gm6225	NA	NA	NA	NA	gi|74177823|dbj|BAE39001.1|//1	predicted gene 6225
77590	4265	0.01	0.04	2	0.0409516	*	0.0297196	Chst15	GO:0043231//intracellular membrane-bounded organelle;GO:0031224//intrinsic component of membrane;GO:0012505//endomembrane system	GO:0008146//sulfotransferase activity;GO:0030554//adenyl nucleotide binding	GO:0019318//hexose metabolic process	K08106//N-acetylgalactosamine 4-sulfate 6-O-sulfotransferase [EC:2.8.2.33]	gi|28972305|dbj|BAC65606.1|//1	carbohydrate (N-acetylgalactosamine 4-sulfate 6-O) sulfotransferase 15
80910	1611	0.01	0.04	2	0.292375	*	0.243802	Gpr84	GO:0031224//intrinsic component of membrane	GO:0004888//transmembrane signaling receptor activity	GO:0007166//cell surface receptor signaling pathway	K08421//G protein-coupled receptor 84	gi|13507672|ref|NP_109645.1|//1	G protein-coupled receptor 84
258405	930	0.01	0.04	2	0.544941	*	0.4917	Olfr1420	GO:0031224//intrinsic component of membrane	GO:0004930//G-protein coupled receptor activity	GO:0007166//cell surface receptor signaling pathway;GO:0007606//sensory perception of chemical stimulus	K04257//olfactory receptor	gi|33238900|ref|NP_666522.1|//1	olfactory receptor 1420
14396	3727	0.01	0.04	2	0.0797465	*	0.0599386	Gabra3	GO:0034702//ion channel complex;GO:0044459//plasma membrane part	GO:0015276//ligand-gated ion channel activity;GO:0005253//anion channel activity;GO:0016917//GABA receptor activity;GO:0030594//neurotransmitter receptor activity	GO:0007186//G-protein coupled receptor signaling pathway;GO:0007267//cell-cell signaling;GO:0015698//inorganic anion transport	K05175//gamma-aminobutyric acid receptor subunit alpha	gi|149027091|gb|EDL82833.1|//1	gamma-aminobutyric acid (GABA) A receptor, subunit alpha 3
69511	930	0.01	0.04	2	0.544541	*	0.4917	Klk12	GO:0000267	GO:0004175//endopeptidase activity	GO:0019538//protein metabolic process	K09621//kallikrein 12 [EC:3.4.21.-]	gi|198278577|ref|NP_081373.1|//1	kallikrein related-peptidase 12
78102	823	0.01	0.04	2	0.544468	*	0.4917	8430426J06Rik	NA	NA	NA	NA	gi|148672637|gb|EDL04584.1|//1	RIKEN cDNA 8430426J06 gene
545055	947	0.01	0.04	2	0.544032	*	0.4917	Cma2	GO:0044464//cell part	GO:0004175//endopeptidase activity;GO:0005539//glycosaminoglycan binding	GO:0019538//protein metabolic process	K08662//mast cell peptidase 2 [EC:3.4.21.-];K01362//ovochymase [EC:3.4.21.-];K08661//mast cell peptidase 1 [EC:3.4.21.-]	gi|67010053|ref|NP_001019885.1|//1	chymase 2, mast cell
233081	903	0.01	0.04	2	0.543886	*	0.4917	Ffar1	GO:0016021//integral component of membrane	GO:0008289//lipid binding;GO:0004888//transmembrane signaling receptor activity;GO:0030695//GTPase regulator activity	GO:0010522//regulation of calcium ion transport into cytosol;GO:0033500//carbohydrate homeostasis;GO:0007166//cell surface receptor signaling pathway;GO:0050796//regulation of insulin secretion;GO:0015980//energy derivation by oxidation of organic compounds	K04325//free fatty acid receptor 1	gi|110835701|ref|NP_918946.2|//1	free fatty acid receptor 1
237847	3308	0.01	0.04	2	0.257457	*	0.211034	Rtn4rl1	GO:0009986//cell surface;GO:0031225//anchored component of membrane	GO:0004871//signal transducer activity	GO:0007165//signal transduction;GO:0007409//axonogenesis	K07523//netrin-G1 ligand;K08129//nyctalopin	gi|29244160|ref|NP_808376.1|//1	reticulon 4 receptor-like 1
16814	864	0.01	0.04	2	0.543415	*	0.4917	Lbx1	GO:0043231//intracellular membrane-bounded organelle;GO:0043234//protein complex	GO:0003677//DNA binding;GO:0001071	GO:0001709//cell fate determination;GO:0008283//cell proliferation;GO:0003143//embryonic heart tube morphogenesis;GO:0045596//negative regulation of cell differentiation;GO:0010551	K09353//homeobox protein LBX	gi|47059020|ref|NP_034821.2|//1	ladybird homeobox homolog 1 (Drosophila)
278507	3392	0.01	0.04	2	0.0796506	*	0.0599386	Wfikkn2	NA	GO:0004866//endopeptidase inhibitor activity;GO:0005488//binding	GO:0007178//transmembrane receptor protein serine/threonine kinase signaling pathway;GO:0051346//negative regulation of hydrolase activity	K03909//tissue factor pathway inhibitor	gi|267844918|ref|NP_861540.2|//1	WAP, follistatin/kazal, immunoglobulin, kunitz and netrin domain containing 2
69816	928	0.01	0.04	2	0.543053	*	0.4917	Mzb1	GO:0043231//intracellular membrane-bounded organelle;GO:0043234//protein complex	GO:0005488//binding	GO:0002378//immunoglobulin biosynthetic process;GO:0012501//programmed cell death	K14611//solute carrier family 23 (nucleobase transporter), member 1/2	gi|257467474|ref|NP_081498.2|//1	marginal zone B and B1 cell-specific protein 1
330149	1438	0.01	0.04	2	0.543016	*	0.4917	Hfm1	NA	GO:0032559//adenyl ribonucleotide binding;GO:0000166//nucleotide binding;GO:0017111//nucleoside-triphosphatase activity;GO:0042623//ATPase activity, coupled	NA	K15271//ATP-dependent DNA helicase HFM1/MER3 [EC:3.6.4.12]	gi|357394930|ref|NP_001239445.1|//1;gi|257467650|ref|NP_808541.2|//1	HFM1, ATP-dependent DNA helicase homolog (S. cerevisiae)
244646	6456	0.01	0.04	2	0.0053492	*	0.00362284	Pkd1l3	GO:0031224//intrinsic component of membrane	GO:0046872//metal ion binding;GO:0030246//carbohydrate binding;GO:0015075//ion transmembrane transporter activity	GO:0007186//G-protein coupled receptor signaling pathway;GO:0006810//transport	K04989//polycystin 1L3	gi|115583681|ref|NP_001034789.2|//1;gi|115583672|ref|NP_853522.2|//1	polycystic kidney disease 1 like 3
113850	840	0.01	0.04	2	0.542763	*	0.4917	V1ra8	GO:0031224//intrinsic component of membrane	GO:0004930//G-protein coupled receptor activity	GO:0007600//sensory perception;GO:0010033//response to organic substance;GO:0007166//cell surface receptor signaling pathway	K04614//vomeronasal1 receptor	gi|21361228|ref|NP_444453.1|//1	vomeronasal 1 receptor, A8
93689	3942	0.01	0.04	2	0.0409073	*	0.0297196	Lmod1	GO:0005626;GO:0044444//cytoplasmic part	NA	GO:0003012//muscle system process	K10370//tropomodulin	gi|134948541|ref|NP_444336.2|//1	leiomodin 1 (smooth muscle)
170574	2284	0.01	0.04	2	0.153571	*	0.120885	Sp7	GO:0043231//intracellular membrane-bounded organelle	GO:0046872//metal ion binding;GO:0003676//nucleic acid binding	GO:0006355//regulation of transcription, DNA-templated;GO:0001503//ossification	K09197//transcription factor Sp7	gi|18485518|ref|NP_569725.1|//1	Sp7 transcription factor 7
18740	2448	0.01	0.04	2	0.153559	*	0.120885	Pitx1	GO:0031981//nuclear lumen;GO:0043234//protein complex	GO:0003677//DNA binding;GO:0001071	GO:0045165//cell fate commitment;GO:0006357//regulation of transcription from RNA polymerase II promoter;GO:0007519//skeletal muscle tissue development;GO:0030326//embryonic limb morphogenesis;GO:0021536//diencephalon development	K09356//paired-like homeodomain transcription factor 1	gi|6755070|ref|NP_035227.1|//1	paired-like homeodomain transcription factor 1
93806	1936	0.01	0.04	2	0.291742	*	0.243802	Serpinb9g	GO:0043231//intracellular membrane-bounded organelle;GO:0044421//extracellular region part;GO:0044444//cytoplasmic part	GO:0019899//enzyme binding;GO:0004869//cysteine-type endopeptidase inhibitor activity	GO:0070229//negative regulation of lymphocyte apoptotic process;GO:0010466//negative regulation of peptidase activity;GO:0006508//proteolysis;GO:0001909//leukocyte mediated cytotoxicity;GO:0043627//response to estrogen;GO:0002444//myeloid leukocyte mediated immunity;GO:0002437//inflammatory response to antigenic stimulus	K13963//serpin B	gi|254675225|ref|NP_035585.2|//1	serine (or cysteine) peptidase inhibitor, clade B, member 9g
100043102	2428	0.03	0.12	2	0.0489396	*	0.0359656	4632428C04Rik	NA	NA	NA	NA	gi|148665299|gb|EDK97715.1|//1	RIKEN cDNA 4632428C04 gene
67289	837	0.01	0.04	2	0.542221	*	0.4917	3110021A11Rik	NA	NA	NA	NA	gi|12851709|dbj|BAB29140.1|//1	RIKEN cDNA 3110021A11 gene
404238	939	0.01	0.04	2	0.541753	*	0.4917	Mrgprb3	GO:0031224//intrinsic component of membrane	GO:0004871//signal transducer activity	GO:0007166//cell surface receptor signaling pathway	K08396//Mas-related G protein-coupled receptor member X	gi|46430530|ref|NP_997420.1|//1	MAS-related GPR, member B3
29866	775	0.01	0.04	2	0.541321	*	0.4917	Cabp2	GO:0043231//intracellular membrane-bounded organelle;GO:0016020//membrane;GO:0044444//cytoplasmic part	GO:0046872//metal ion binding	GO:0023052//signaling	K13448//calcium-binding protein CML;K02183//calmodulin	gi|237681160|ref|NP_001153725.1|//1;gi|237681156|ref|NP_038906.2|//1;gi|237681158|ref|NP_001153724.1|//1	calcium binding protein 2
73713	6607	0.01	0.04	2	0.0489355	*	0.0359656	Rbm20	GO:0043231//intracellular membrane-bounded organelle	GO:0046914//transition metal ion binding;GO:0003676//nucleic acid binding	NA	K13213//matrin 3	gi|283046745|ref|NP_001164318.1|//1	RNA binding motif protein 20
70891	1891	0.01	0.04	2	0.291489	*	0.243802	Spdya	GO:0043231//intracellular membrane-bounded organelle	GO:0019900//kinase binding	GO:0033554//cellular response to stress;GO:0008283//cell proliferation;GO:0022402//cell cycle process;GO:0032501//multicellular organismal process;GO:0000079//regulation of cyclin-dependent protein serine/threonine kinase activity	K08694//speedy	gi|148706440|gb|EDL38387.1|//1	speedy homolog A (Xenopus laevis)
100038602	712	0.01	0.04	2	0.993344	*	0.991666	Gm10865	NA	NA	NA	NA	gi|74137735|dbj|BAE24054.1|//1	predicted gene 10865
14699	963	0.01	0.04	2	0.541213	*	0.4917	Gngt1	GO:0031234//extrinsic component of cytoplasmic side of plasma membrane	GO:0060089//molecular transducer activity;GO:0017111//nucleoside-triphosphatase activity	GO:0033036//macromolecule localization;GO:0007267//cell-cell signaling;GO:0007166//cell surface receptor signaling pathway;GO:0001754//eye photoreceptor cell differentiation;GO:0010658//striated muscle cell apoptotic process;GO:0009207//purine ribonucleoside triphosphate catabolic process;GO:0001666//response to hypoxia	K04548//guanine nucleotide-binding protein G(T) subunit gamma-T1	gi|33563258|ref|NP_034444.1|//1	guanine nucleotide binding protein (G protein), gamma transducing activity polypeptide 1
73673	883	0.01	0.04	2	0.541141	*	0.4917	2410076I21Rik	NA	NA	NA	NA	gi|259906436|ref|NP_082874.1|//1	RIKEN cDNA 2410076I21 gene
72823	8409	0.01	0.04	2	0.00270879	*	0.00179632	Pard3b	GO:0043296//apical junction complex	NA	GO:0009987//cellular process	K04237//partitioning defective protein 3	gi|163310767|ref|NP_001074519.2|//1	par-3 partitioning defective 3 homolog B (C. elegans)
677156	2642	0.02	0.08	2	0.0874081	*	0.0667416	Gm9705	GO:0043231//intracellular membrane-bounded organelle;GO:0042598;GO:0031090//organelle membrane	GO:0005506//iron ion binding;GO:0016712//oxidoreductase activity, acting on paired donors, with incorporation or reduction of molecular oxygen, reduced flavin or flavoprotein as one donor, and incorporation of one atom of oxygen	GO:0006952//defense response;GO:0006690//icosanoid metabolic process	K00490//cytochrome P450 family 4 subfamily F [EC:1.14.14.1]	gi|148708355|gb|EDL40302.1|//1	predicted gene 9705
73526	1977	0.02	0.08	2	0.257401	*	0.211034	Speer4b	NA	NA	NA	NA	gi|21735469|ref|NP_082837.1|//1	spermatogenesis associated glutamate (E)-rich protein 4b
16821	774	0.01	0.04	2	0.540387	*	0.4917	Lcn4	NA	GO:0005549//odorant binding	NA	NA	gi|6754516|ref|NP_034825.1|//1	lipocalin 4
54376	1540	0.01	0.04	2	0.291132	*	0.243802	Cacng3	GO:0030139//endocytic vesicle;GO:0034704//calcium channel complex	GO:0005262//calcium channel activity	GO:0032412//regulation of ion transmembrane transporter activity;GO:0007267//cell-cell signaling;GO:0006816//calcium ion transport	K04868//voltage-dependent calcium channel gamma-3	gi|21687008|ref|NP_542422.1|//1	calcium channel, voltage-dependent, gamma subunit 3
93705	4645	0.01	0.04	2	0.323719	*	0.27826	Pcdhgb8	GO:0031224//intrinsic component of membrane;GO:0005626;GO:0030427//site of polarized growth	GO:0046872//metal ion binding	GO:0016337	K04600//cadherin EGF LAG seven-pass G-type receptor 1	gi|18087745|ref|NP_291058.1|//1	protocadherin gamma subfamily B, 8
15446	1719	0.01	0.04	2	0.290986	*	0.243802	Hpgd	GO:0031981//nuclear lumen;GO:0044444//cytoplasmic part	GO:0016616//oxidoreductase activity, acting on the CH-OH group of donors, NAD or NADP as acceptor;GO:0042802//identical protein binding;GO:0004955//prostaglandin receptor activity;GO:0051287//NAD binding	GO:0000038//very long-chain fatty acid metabolic process;GO:0051726//regulation of cell cycle;GO:0022414//reproductive process;GO:0007178//transmembrane receptor protein serine/threonine kinase signaling pathway;GO:0006692//prostanoid metabolic process	K00069//15-hydroxyprostaglandin dehydrogenase (NAD) [EC:1.1.1.141]	gi|124486706|ref|NP_032304.2|//1	hydroxyprostaglandin dehydrogenase 15 (NAD)
12879	1767	0.01	0.04	2	0.290902	*	0.243802	Cys1	GO:0043232//intracellular non-membrane-bounded organelle;GO:0005930//axoneme	NA	NA	NA	gi|148705044|gb|EDL36991.1|//1	cystin 1
94222	2086	0.01	0.04	2	0.290839	*	0.243802	Olig3	GO:0043231//intracellular membrane-bounded organelle;GO:0016020//membrane	GO:0003676//nucleic acid binding	GO:0006351//transcription, DNA-templated	K09085//class B basic helix-loop-helix protein 1/6/7	gi|157820277|ref|NP_001099739.1|//1	oligodendrocyte transcription factor 3
20510	3708	0.01	0.04	2	0.040887	*	0.0297196	Slc1a1	GO:0005626;GO:0016021//integral component of membrane	GO:0005313//L-glutamate transmembrane transporter activity;GO:0005310//dicarboxylic acid transmembrane transporter activity;GO:0005283//sodium:amino acid symporter activity;GO:0016597//amino acid binding	GO:0015813//L-glutamate transport;GO:0007267//cell-cell signaling;GO:0051259//protein oligomerization;GO:0043090//amino acid import	K05612//solute carrier family 1 (neuronal/epithelial high affinity glutamate transporter), member 1	gi|6678001|ref|NP_033225.1|//1	solute carrier family 1 (neuronal/epithelial high affinity glutamate transporter, system Xag), member 1
15478	3933	0.01	0.04	2	0.0408836	*	0.0297196	Hs3st3a1	GO:0043231//intracellular membrane-bounded organelle;GO:0031224//intrinsic component of membrane	GO:0034483//heparan sulfate sulfotransferase activity	NA	K07809//[heparan sulfate]-glucosamine 3-sulfotransferase 3 [EC:2.8.2.30]	gi|30725857|ref|NP_849201.1|//1	heparan sulfate (glucosamine) 3-O-sulfotransferase 3A1
18584	2683	0.01	0.04	2	0.153242	*	0.120885	Pde8a	GO:0044444//cytoplasmic part	GO:0043169//cation binding;GO:0004114//3',5'-cyclic-nucleotide phosphodiesterase activity;GO:0004871//signal transducer activity	GO:0007165//signal transduction;GO:0006351//transcription, DNA-templated;GO:0009123//nucleoside monophosphate metabolic process	K01120	gi|6679249|ref|NP_032829.1|//1	phosphodiesterase 8A
19265	853	0.04	0.16	2	0.257306	*	0.211034	Ptprcap	GO:0016020//membrane	NA	NA	NA	gi|18640746|ref|NP_058629.2|//1	protein tyrosine phosphatase, receptor type, C polypeptide-associated protein
75173	818	0.01	0.04	2	0.538815	*	0.4917	Tex38	GO:0044464//cell part	NA	NA	NA	gi|268370036|ref|NP_083472.1|//1	testis expressed 38
266645	2303	0.01	0.04	2	0.290609	*	0.243802	Acmsd	GO:0000267;GO:0044444//cytoplasmic part	GO:0016831//carboxy-lyase activity;GO:0043169//cation binding	GO:0043648//dicarboxylic acid metabolic process;GO:0006568//tryptophan metabolic process;GO:0009820//alkaloid metabolic process	K03392//aminocarboxymuconate-semialdehyde decarboxylase [EC:4.1.1.45]	gi|74315894|ref|NP_001028213.1|//1	amino carboxymuconate semialdehyde decarboxylase
100038371	934	0.01	0.04	2	0.538708	*	0.4917	Zfp389	NA	NA	NA	K09229//KRAB and SCAN domains-containing zinc finger protein	gi|426352061|ref|XP_004043539.1|//1	zinc finger protein 389
258459	936	0.01	0.04	2	0.538459	*	0.4917	Olfr1388	GO:0016020//membrane	GO:0004888//transmembrane signaling receptor activity	GO:0007166//cell surface receptor signaling pathway	K04257//olfactory receptor	gi|33238932|ref|NP_666678.1|//1	olfactory receptor 1388
214593	4554	0.01	0.04	2	0.0794785	*	0.0599386	Duox2	GO:0031224//intrinsic component of membrane;GO:0044459//plasma membrane part	GO:0016209//antioxidant activity;GO:0050664//oxidoreductase activity, acting on NAD(P)H, oxygen as acceptor;GO:0005506//iron ion binding;GO:0050662//coenzyme binding	GO:0009653//anatomical structure morphogenesis;GO:0042743//hydrogen peroxide metabolic process;GO:0006950//response to stress;GO:0007166//cell surface receptor signaling pathway;GO:0001503//ossification;GO:0035270//endocrine system development;GO:0019953//sexual reproduction;GO:0009058//biosynthetic process;GO:0010033//response to organic substance;GO:0051707//response to other organism;GO:004000…	K13411//dual oxidase [EC:1.6.3.1 1.11.1.-]	gi|125628640|ref|NP_808278.2|//1	dual oxidase 2
212892	3650	0.01	0.04	2	0.079453	*	0.0599386	Rsph4a	GO:0005929//cilium;GO:0043234//protein complex;GO:0043232//intracellular non-membrane-bounded organelle;GO:0005930//axoneme	NA	GO:0010927//cellular component assembly involved in morphogenesis;GO:0006928//movement of cell or subcellular component	NA	gi|242397427|ref|NP_001156429.1|//1	radial spoke head 4 homolog A (Chlamydomonas)
380653	2245	0.01	0.04	2	0.153113	*	0.120885	Gm872	NA	NA	NA	NA	gi|354478547|ref|XP_003501476.1|//1	predicted gene 872
634104	1776	0.01	0.04	2	0.290483	*	0.243802	Olfr287	NA	NA	NA	K04257//olfactory receptor	gi|74210629|dbj|BAE23666.1|//1	olfactory receptor 287
71884	1711	0.01	0.04	2	0.290421	*	0.243802	Chit1	GO:0044421//extracellular region part;GO:0000323//lytic vacuole	GO:0030247//polysaccharide binding;GO:0004568//chitinase activity;GO:0043167//ion binding	GO:0002376//immune system process;GO:0051707//response to other organism;GO:0006026//aminoglycan catabolic process	K01183//chitinase [EC:3.2.1.14]	gi|58037265|ref|NP_082255.1|//1	chitinase 1 (chitotriosidase)
271375	1750	0.01	0.04	2	0.290379	*	0.243802	Cd200r2	GO:0031224//intrinsic component of membrane;GO:0009986//cell surface	GO:0004871//signal transducer activity;GO:0005488//binding	GO:0002682//regulation of immune system process	K06531//poliovirus receptor-related protein 2;K11290//template-activating factor I;K06592//poliovirus receptor-related protein 3	gi|45504373|ref|NP_996258.1|//1	Cd200 receptor 2
239134	2672	0.01	0.04	2	0.153043	*	0.120885	Gucy1b2	GO:0044444//cytoplasmic part	GO:0032561//guanyl ribonucleotide binding;GO:0009975//cyclase activity;GO:0005506//iron ion binding	GO:0007165//signal transduction	K12319//guanylate cyclase soluble subunit beta [EC:4.6.1.2]	gi|27370208|ref|NP_766398.1|//1;gi|324120991|ref|NP_001191269.1|//1	guanylate cyclase 1, soluble, beta 2
100039436	3482	0.01	0.04	2	0.153031	*	0.120885	Mageb16-ps1	NA	NA	NA	K12464//melanoma-associated antigen D1;K04976//transient receptor potential cation channel subfamily M member 1	gi|148682773|gb|EDL14720.1|//1	melanoma antigen family B, 16, pseudogene 1
319555	7732	0.01	0.04	2	0.00270657	*	0.00179632	Nwd1	NA	GO:0032559//adenyl ribonucleotide binding	NA	K11127//telomerase protein component 1;K11887//proteasomal ATPase-associated factor 1;K14555//U3 small nucleolar RNA-associated protein 13;K14855//ribosome assembly protein 4	gi|295391943|ref|NP_795914.3|//1	NACHT and WD repeat domain containing 1
217682	3527	0.01	0.04	2	0.0794467	*	0.0599386	Plekhd1	NA	NA	NA	NA	gi|294610655|ref|NP_001170974.1|//1	pleckstrin homology domain containing, family D (with coiled-coil domains) member 1
319562	3406	0.01	0.04	2	0.257268	*	0.211034	9630028B13Rik	NA	NA	NA	K14697//solute carrier family 30 (zinc transporter), member 10	gi|148681119|gb|EDL13066.1|//1	RIKEN cDNA 9630028B13 gene
71122	1582	0.01	0.04	2	0.290129	*	0.243802	4933408N05Rik	NA	NA	NA	NA	NA	RIKEN cDNA 4933408N05 gene
69308	823	0.01	0.04	2	0.537323	*	0.4917	1700007P06Rik	NA	NA	NA	NA	gi|148681105|gb|EDL13052.1|//1	RIKEN cDNA 1700007P06 gene
320590	2382	0.01	0.04	2	0.643828	*	0.612552	Svopl	GO:0031224//intrinsic component of membrane	GO:0005215//transporter activity	GO:0006810//transport	K06258//MFS transporter, VNT family, synaptic vesicle glycoprotein 2	gi|37590471|gb|AAH58741.1|//1	SV2 related protein homolog (rat)-like
19279	2817	0.03	0.12	2	0.0289869	*	0.0207724	Ptprr	GO:0043231//intracellular membrane-bounded organelle;GO:0031224//intrinsic component of membrane;GO:0044444//cytoplasmic part	GO:0019900//kinase binding;GO:0004871//signal transducer activity;GO:0004725//protein tyrosine phosphatase activity	GO:0030154//cell differentiation;GO:0023052//signaling;GO:0006470//protein dephosphorylation;GO:0048731//system development;GO:0043009//chordate embryonic development	K04458//receptor-type tyrosine-protein phosphatase R [EC:3.1.3.48]	gi|320461570|ref|NP_001155309.1|//1;gi|6755248|ref|NP_035347.1|//1;gi|149066942|gb|EDM16675.1|//1;gi|56792340|tpe|CAF21737.1|//1;gi|1083475|pir||S53427//1	protein tyrosine phosphatase, receptor type, R
20609	2581	0.01	0.04	2	0.152938	*	0.120885	Sstr5	GO:0031224//intrinsic component of membrane;GO:0044424//intracellular part	GO:0008188//neuropeptide receptor activity	GO:0033500//carbohydrate homeostasis;GO:0051384//response to glucocorticoid;GO:0030073//insulin secretion;GO:0007188//adenylate cyclase-modulating G-protein coupled receptor signaling pathway	K04221//somatostatin receptor 5	gi|8101115|gb|AAF72547.1|AF268067_1//1	somatostatin receptor 5
16764	6010	0.01	0.04	2	0.0105569	*	0.00730658	Aff3	NA	NA	GO:0032501//multicellular organismal process	K15195//AF4/FMR2 family member 3	gi|169234621|ref|NP_034808.2|//1	AF4/FMR2 family, member 3
67315	1899	0.01	0.04	2	0.290004	*	0.243802	Ceacam12	NA	NA	NA	K06499//carcinoembryonic antigen-related cell adhesion molecule	gi|148691127|gb|EDL23074.1|//1	carcinoembryonic antigen-related cell adhesion molecule 12
26879	1901	0.01	0.04	2	0.289921	*	0.243802	B3galnt1	GO:0043231//intracellular membrane-bounded organelle;GO:0031224//intrinsic component of membrane;GO:0012505//endomembrane system	GO:0035250//UDP-galactosyltransferase activity;GO:0008376//acetylgalactosaminyltransferase activity	GO:0006464//cellular protein modification process;GO:0009311//oligosaccharide metabolic process	K00719//galactosylgalactosylglucosylceramide beta-D-acetylgalactosaminyltransferase [EC:2.4.1.79]	gi|9910138|ref|NP_064410.1|//1	UDP-GalNAc:betaGlcNAc beta 1,3-galactosaminyltransferase, polypeptide 1
56734	1760	0.01	0.04	2	0.289837	*	0.243802	Tulp2	NA	NA	NA	K09448//transcriptional enhancer factor	gi|113930722|ref|NP_032833.2|//1;gi|113930728|ref|NP_001039020.1|//1	tubby-like protein 2
108078	3581	0.01	0.04	2	0.0794022	*	0.0599386	Olr1	GO:0031224//intrinsic component of membrane	GO:0030169//low-density lipoprotein particle binding	GO:0044260//cellular macromolecule metabolic process;GO:0016337;GO:0006952//defense response;GO:0000302//response to reactive oxygen species	K08763//oxidised low-density lipoprotein receptor 1	gi|148667512|gb|EDK99928.1|//1	oxidized low density lipoprotein (lectin-like) receptor 1
209692	3535	0.05	0.2	2	0.00479658	*	0.00323554	Dhtkd1	GO:0043231//intracellular membrane-bounded organelle	GO:0019842//vitamin binding;GO:0016624//oxidoreductase activity, acting on the aldehyde or oxo group of donors, disulfide as acceptor	GO:0006007//glucose catabolic process	K15791//probable 2-oxoglutarate dehydrogenase E1 component DHKTD1 [EC:1.2.4.2]	gi|124487485|ref|NP_001074600.1|//1	dehydrogenase E1 and transketolase domain containing 1
16869	2750	0.01	0.04	2	0.152833	*	0.120885	Lhx1	GO:0043231//intracellular membrane-bounded organelle;GO:0043234//protein complex	GO:0003677//DNA binding;GO:0046914//transition metal ion binding;GO:0030528;GO:0001071	GO:0007267//cell-cell signaling;GO:0003002//regionalization;GO:0001704//formation of primary germ layer;GO:0048568//embryonic organ development;GO:0009792//embryo development ending in birth or egg hatching;GO:0001667//ameboidal-type cell migration;GO:0006357//regulation of transcription from RNA polymerase II promoter;GO:0021533//cell differentiation in hindbrain;GO:0022037//metencephalon develo…	K09372//LIM homeobox protein 1	gi|6678688|ref|NP_032524.1|//1	LIM homeobox protein 1
231396	1888	0.01	0.04	2	0.289526	*	0.243802	Ugt2b36	GO:0031224//intrinsic component of membrane;GO:0042598;GO:0019866//organelle inner membrane	GO:0008194//UDP-glycosyltransferase activity;GO:0005501//retinoid binding	GO:0033574//response to testosterone;GO:0060416//response to growth hormone;GO:0006725//cellular aromatic compound metabolic process;GO:0051384//response to glucocorticoid;GO:0002237//response to molecule of bacterial origin;GO:0045471//response to ethanol	K00699//glucuronosyltransferase [EC:2.4.1.17]	gi|71274184|ref|NP_001025038.1|//1	UDP glucuronosyltransferase 2 family, polypeptide B36
232386	2496	0.01	0.04	2	0.152775	*	0.120885	D130058E03	NA	NA	NA	NA	gi|148667442|gb|EDK99858.1|//1	uncharacterized D130058E03
224419	1652	0.01	0.04	2	0.289484	*	0.243802	Map3k7cl	GO:0043231//intracellular membrane-bounded organelle;GO:0044444//cytoplasmic part	NA	NA	K04427//mitogen-activated protein kinase kinase kinase 7 [EC:2.7.11.25]	gi|7717312|emb|CAB90434.1|//1	Map3k7 C-terminal like
330164	1838	0.01	0.04	2	0.289401	*	0.243802	C130026L21Rik	NA	NA	NA	NA	gi|148688044|gb|EDL19991.1|//1	RIKEN cDNA C130026L21 gene
66473	887	0.01	0.04	2	0.536015	*	0.4917	Ctrb1	GO:0044421//extracellular region part;GO:0000323//lytic vacuole	GO:0004175//endopeptidase activity;GO:0005488//binding	GO:0031667//response to nutrient levels;GO:0019538//protein metabolic process;GO:0009725//response to hormone;GO:0032501//multicellular organismal process;GO:0009057//macromolecule catabolic process;GO:0006915//apoptotic process	K01310//chymotrypsin [EC:3.4.21.1]	gi|255522937|ref|NP_079859.2|//1	chymotrypsinogen B1
211378	2638	0.06	0.24	2	0.00529615	*	0.00357924	6720489N17Rik	NA	NA	NA	K09228//KRAB domain-containing zinc finger protein	gi|242332534|ref|NP_001156382.1|//1	RIKEN cDNA 6720489N17 gene
74435	2650	0.01	0.04	2	0.152682	*	0.120885	Lrriq3	NA	NA	NA	K10392//kinesin family member 1;K10434//microtubule-associated protein 9	gi|110347523|ref|NP_083214.2|//1	leucine-rich repeats and IQ motif containing 3
545637	936	0.01	0.04	2	0.535416	*	0.4917	Gm11758	NA	NA	NA	NA	gi|147904589|ref|NP_001091447.1|//1	predicted gene 11758
100039240	889	0.01	0.04	2	0.535346	*	0.4917	Gm10058	NA	NA	NA	NA	gi|6678607|ref|NP_033555.1|//1	predicted gene 10058
78176	865	0.01	0.04	2	0.535205	*	0.4917	4930471C04Rik	NA	NA	NA	NA	gi|148704105|gb|EDL36052.1|//1	RIKEN cDNA 4930471C04 gene
72609	1746	0.01	0.04	2	0.289111	*	0.243802	2700070H01Rik	NA	NA	NA	NA	gi|148704125|gb|EDL36072.1|//1	RIKEN cDNA 2700070H01 gene
329547	1779	0.01	0.04	2	0.289091	*	0.243802	Bpi	GO:0044424//intracellular part;GO:0016021//integral component of membrane	GO:0051635	GO:0006952//defense response;GO:0002695//negative regulation of leukocyte activation;GO:0001818//negative regulation of cytokine production	K05399//lipopolysaccharide-binding protein	gi|29244434|ref|NP_808518.1|//1	bactericidal permeablility increasing protein
320116	2263	0.01	0.04	2	0.152612	*	0.120885	Fndc9	GO:0031224//intrinsic component of membrane	NA	NA	K06252//tenascin	gi|148701878|gb|EDL33825.1|//1	fibronectin type III domain containing 9
381350	1651	0.01	0.04	2	0.289029	*	0.243802	BC061194	GO:0043231//intracellular membrane-bounded organelle;GO:0042995//cell projection;GO:0015630//microtubule cytoskeleton	NA	GO:0007281//germ cell development;GO:0048870//cell motility;GO:0048232//male gamete generation;GO:0071842	K15043//importin subunit alpha-2	gi|110625692|ref|NP_001001334.2|//1	cDNA sequence BC061194
100504710	1395	0.01	0.04	2	0.534924	*	0.4917	Gm11128	GO:0019866//organelle inner membrane	GO:0016740//transferase activity	NA	NA	gi|319402139|ref|NP_001188318.1|//1	predicted gene 11128
68243	819	0.01	0.04	2	0.534889	*	0.4917	A930018P22Rik	NA	NA	NA	NA	gi|13386126|ref|NP_080910.1|//1	RIKEN cDNA A930018P22 gene
240063	3549	0.01	0.04	2	0.257249	*	0.211034	Zfp811	NA	NA	NA	K09228//KRAB domain-containing zinc finger protein	gi|148708343|gb|EDL40290.1|//1;gi|148708342|gb|EDL40289.1|//1	zinc finger protein 811
331535	2368	0.01	0.04	2	0.152542	*	0.120885	Serpina7	GO:0044421//extracellular region part	GO:0015291//secondary active transmembrane transporter activity;GO:0004866//endopeptidase inhibitor activity;GO:0005488//binding	GO:0010466//negative regulation of peptidase activity;GO:0009914//hormone transport;GO:0006508//proteolysis;GO:0007275//multicellular organism development;GO:0051384//response to glucocorticoid;GO:0034694//response to prostaglandin;GO:0033273//response to vitamin	K03984//alpha-1-antitrypsin;K04525//serpin peptidase inhibitor, clade A	gi|274321952|ref|NP_808588.3|//1	serine (or cysteine) peptidase inhibitor, clade A (alpha-1 antiproteinase, antitrypsin), member 7
13094	1877	0.01	0.04	2	0.288863	*	0.243802	Cyp2b9	GO:0042598;GO:0031090//organelle membrane	GO:0008391//arachidonic acid monooxygenase activity;GO:0005506//iron ion binding;GO:0016712//oxidoreductase activity, acting on paired donors, with incorporation or reduction of molecular oxygen, reduced flavin or flavoprotein as one donor, and incorporation of one atom of oxygen	GO:0042493//response to drug;GO:0019369//arachidonic acid metabolic process;GO:0043434//response to peptide hormone;GO:0010038//response to metal ion	K07412//cytochrome P450 family 2 subfamily B [EC:1.14.14.1]	gi|6753578|ref|NP_034130.1|//1	cytochrome P450, family 2, subfamily b, polypeptide 9
19193	1774	0.01	0.04	2	0.288781	*	0.243802	Pipox	GO:0042579//microbody	GO:0016647//oxidoreductase activity, acting on the CH-NH group of donors, oxygen as acceptor	GO:0006760//folic acid-containing compound metabolic process	K00306//sarcosine oxidase / L-pipecolate oxidase [EC:1.5.3.1 1.5.3.7]	gi|158854014|ref|NP_032978.2|//1	pipecolic acid oxidase
192651	3006	0.01	0.04	2	0.0792881	*	0.0599386	Zfp286	GO:0043231//intracellular membrane-bounded organelle	GO:0046914//transition metal ion binding;GO:0003676//nucleic acid binding	GO:0006351//transcription, DNA-templated	K09228//KRAB domain-containing zinc finger protein	gi|31543186|ref|NP_620399.3|//1	zinc finger protein 286
96875	2800	0.01	0.04	2	0.41785	*	0.36467	Prg4	NA	NA	NA	K06251//vitronectin	gi|83288394|sp|Q9JM99.2|PRG4_MOUSE//1;gi|158711681|ref|NP_001103616.1|//1	proteoglycan 4 (megakaryocyte stimulating factor, articular superficial zone protein)
66643	3124	0.02	0.08	2	0.133252	*	0.103636	Lix1	NA	NA	NA	NA	gi|118403302|ref|NP_079957.2|//1	limb expression 1 homolog (chicken)
27411	1633	0.02	0.08	2	0.497884	*	0.439566	Slc14a2	GO:0031224//intrinsic component of membrane;GO:0044459//plasma membrane part;GO:0005626	GO:0042887//amide transmembrane transporter activity;GO:0005488//binding	GO:0006950//response to stress;GO:0015840//urea transport	K08716//solute carrier family 14 (urea transporter)	gi|159131880|ref|NP_997534.2|//1;gi|13507605|ref|NP_109608.1|//1	solute carrier family 14 (urea transporter), member 2
69974	1549	0.01	0.04	2	0.288595	*	0.243802	2810405F15Rik	NA	NA	NA	NA	gi|148695938|gb|EDL27885.1|//1	RIKEN cDNA 2810405F15 gene
56544	2739	0.01	0.04	2	0.152438	*	0.120885	Vmn2r1	GO:0031224//intrinsic component of membrane;GO:0044444//cytoplasmic part;GO:0043005//neuron projection	GO:0004888//transmembrane signaling receptor activity	GO:0010033//response to organic substance;GO:0023052//signaling	K04613//vomeronasal 2 receptor	gi|114145503|ref|NP_064302.2|//1	vomeronasal 2, receptor 1
76815	2029	0.01	0.04	2	0.288513	*	0.243802	Calcoco2	GO:0000267;GO:0043232//intracellular non-membrane-bounded organelle;GO:0016604//nuclear body;GO:0044444//cytoplasmic part	GO:0042802//identical protein binding	NA	K01106//inositol-1,4,5-trisphosphate 5-phosphatase [EC:3.1.3.56]	gi|148684067|gb|EDL16014.1|//1	calcium binding and coiled-coil domain 2
434778	1536	0.01	0.04	2	0.288492	*	0.243802	Ccdc160	NA	NA	NA	NA	gi|85702181|ref|NP_001029231.1|//1	coiled-coil domain containing 160
66696	2695	0.01	0.04	2	0.417763	*	0.36467	Snx31	NA	GO:0005543//phospholipid binding	GO:0006810//transport;GO:0009987//cellular process	NA	gi|31981209|ref|NP_079988.3|//1	sorting nexin 31
399675	1113	0.03	0.12	2	0.257192	*	0.211034	Tdpoz4	NA	NA	NA	K10523//speckle-type POZ protein	gi|130492354|ref|NP_997155.2|//1	TD and POZ domain containing 4
320355	1492	0.01	0.04	2	0.288369	*	0.243802	Lipi	NA	NA	NA	K01066;K13618//phospholipase A1 member A [EC:3.1.1.-]	gi|357394898|ref|NP_001239442.1|//1	lipase, member I
13524	2361	0.01	0.04	2	0.152333	*	0.120885	Adam18	GO:0016020//membrane;GO:0005626	GO:0070011//peptidase activity, acting on L-amino acid peptides	GO:0032502//developmental process;GO:0032501//multicellular organismal process	K16070//disintegrin and metalloproteinase domain-containing protein 32 [EC:3.4.24.-]	gi|242332494|ref|NP_034214.2|//1	a disintegrin and metallopeptidase domain 18
18071	2506	0.01	0.04	2	0.152287	*	0.120885	Nhlh1	NA	NA	GO:0032502//developmental process	K09075//nescient helix-loop-helix protein	gi|6754852|ref|NP_035046.1|//1	nescient helix loop helix 1
106407	1544	0.01	0.04	2	0.288307	*	0.243802	Slc51a	GO:0031224//intrinsic component of membrane	NA	GO:0051234//establishment of localization	K14360//organic solute transporter subunit alpha	gi|22122353|ref|NP_666044.1|//1	solute carrier family 51, alpha subunit
380669	5420	0.01	0.04	2	0.087346	*	0.0667416	Lin28b	GO:0043231//intracellular membrane-bounded organelle	GO:0046914//transition metal ion binding;GO:0003676//nucleic acid binding	GO:0035196//production of miRNAs involved in gene silencing by miRNA;GO:0010586//miRNA metabolic process;GO:0006351//transcription, DNA-templated	K09276//Y-box-binding protein 1;K09277//Y-box-binding protein 2	gi|78042603|ref|NP_001026942.1|//1	lin-28 homolog B (C. elegans)
75467	847	0.01	0.04	2	0.532233	*	0.4917	1700011E24Rik	NA	NA	NA	NA	gi|254675147|ref|NP_083574.1|//1	RIKEN cDNA 1700011E24 gene
269902	2592	0.01	0.04	2	0.152241	*	0.120885	Vmn2r57	NA	NA	NA	K04613//vomeronasal 2 receptor	gi|157278032|ref|NP_808432.2|//1	vomeronasal 2, receptor 57
330355	12652	0.01	0.04	2	1.1247e-05	Up	6.56248e-06	Dnahc6	GO:0005875//microtubule associated complex;GO:0005930//axoneme	GO:0032559//adenyl ribonucleotide binding;GO:0003774//motor activity	GO:0007017//microtubule-based process	K10408//dynein heavy chain, axonemal	gi|257467659|ref|NP_001158141.1|//1	dynein, axonemal, heavy chain 6
19215	806	0.33	1.32	2	0.000238064	Up	0.000148232	Ptgds	GO:0044421//extracellular region part;GO:0005783//endoplasmic reticulum;GO:0005635//nuclear envelope	GO:0019840//isoprenoid binding;GO:0016860//intramolecular oxidoreductase activity	GO:0031960//response to corticosteroid;GO:0006693//prostaglandin metabolic process;GO:0042749//regulation of circadian sleep/wake cycle;GO:0051234//establishment of localization	K01830//prostaglandin-H2 D-isomerase [EC:5.3.99.2]	gi|148676301|gb|EDL08248.1|//1	prostaglandin D2 synthase (brain)
103988	2245	0.2	0.8	2	8.70004e-07	Up	4.8816e-07	Gck	GO:0031981//nuclear lumen;GO:0000267;GO:0015629//actin cytoskeleton;GO:0016023	GO:0046872//metal ion binding;GO:0048029//monosaccharide binding;GO:0032559//adenyl ribonucleotide binding;GO:0019902//phosphatase binding;GO:0004396//hexokinase activity	GO:0016310//phosphorylation;GO:0009267//cellular response to starvation;GO:0006111//regulation of gluconeogenesis;GO:0046496//nicotinamide nucleotide metabolic process;GO:0035556//intracellular signal transduction;GO:0006110//regulation of glycolytic process;GO:0051480//regulation of cytosolic calcium ion concentration;GO:0050796//regulation of insulin secretion;GO:0042593//glucose homeostasis;GO…	K12407//glucokinase [EC:2.7.1.2]	gi|31982798|ref|NP_034422.2|//1	glucokinase
171170	8671	0.09	0.36	2	5.83807e-12	Up	2.81528e-12	Mbnl3	GO:0043231//intracellular membrane-bounded organelle	GO:0046914//transition metal ion binding	GO:0006396//RNA processing;GO:0010468//regulation of gene expression;GO:0045661//regulation of myoblast differentiation	K14943//muscleblind	gi|19527398|ref|NP_598924.1|//1	muscleblind-like 3 (Drosophila)
104271	8408	0.01	0.04	2	0.000691634	Up	0.000441626	Tex15	NA	NA	NA	NA	gi|118722338|ref|NP_113551.2|//1	testis expressed gene 15
320365	10753	0.03	0.12	2	4.99431e-05	Up	3.00002e-05	Fry	GO:0031224//intrinsic component of membrane	NA	NA	NA	gi|255069717|ref|NP_766475.2|//1	furry homolog (Drosophila)
67120	10506	0.04	0.16	2	2.387e-06	Up	1.36038e-06	Ttc14	NA	GO:0003676//nucleic acid binding	NA	NA	gi|26334203|dbj|BAC30819.1|//1	tetratricopeptide repeat domain 14
65969	11339	0.04	0.16	2	5.4114e-07	Up	3.00956e-07	Cubn	GO:0009897//external side of plasma membrane;GO:0005903//brush border;GO:0005626;GO:0031090//organelle membrane;GO:0005764//lysosome;GO:0012505//endomembrane system;GO:0032991//macromolecular complex;GO:0030139//endocytic vesicle	GO:0042802//identical protein binding;GO:0004871//signal transducer activity	GO:0006775//fat-soluble vitamin metabolic process;GO:0051260//protein homooligomerization;GO:0017038//protein import;GO:0008202//steroid metabolic process;GO:0044260//cellular macromolecule metabolic process;GO:0051180//vitamin transport;GO:0009058//biosynthetic process;GO:0031667//response to nutrient levels;GO:0006897//endocytosis;GO:0048871//multicellular organismal homeostasis	K14616//cubilin	gi|124487348|ref|NP_001074553.1|//1	cubilin (intrinsic factor-cobalamin receptor)
329650	10275	0.01	0.04	2	0.000348704	Up	0.000218974	Med12l	GO:0043231//intracellular membrane-bounded organelle;GO:0043234//protein complex	GO:0016251	GO:0006355//regulation of transcription, DNA-templated	K15162//mediator of RNA polymerase II transcription subunit 12	gi|242397421|ref|NP_808523.2|//1	mediator of RNA polymerase II transcription, subunit 12 homolog (yeast)-like
16500	11153	0.01	0.04	2	4.45538e-05	Up	2.6693e-05	Kcnb1	GO:0005887//integral component of plasma membrane;GO:0032589//neuron projection membrane;GO:0043025//neuronal cell body	GO:0005249//voltage-gated potassium channel activity;GO:0005515//protein binding	GO:0034220//ion transmembrane transport;GO:0030073//insulin secretion;GO:0030001//metal ion transport;GO:0006461//protein complex assembly;GO:0015980//energy derivation by oxidation of organic compounds	K04885//potassium voltage-gated channel Shab-related subfamily B member 1	gi|31560819|ref|NP_032446.2|//1	potassium voltage gated channel, Shab-related subfamily, member 1
14065	1762	0.04	0.01	-2	0.302269	*	0.256302	F2rl3	GO:0016021//integral component of membrane	GO:0008528//G-protein coupled peptide receptor activity;GO:0016787//hydrolase activity	GO:0007186//G-protein coupled receptor signaling pathway;GO:0001775//cell activation;GO:0010524//positive regulation of calcium ion transport into cytosol;GO:0006950//response to stress;GO:0033363//secretory granule organization;GO:0007599//hemostasis	K04236//coagulation factor II (thrombin) receptor-like 3	gi|31982379|ref|NP_032001.2|//1	coagulation factor II (thrombin) receptor-like 3
22127	842	0.04	0.01	-2	0.548806	*	0.508368	Tsx	GO:0043231//intracellular membrane-bounded organelle	NA	NA	NA	gi|6678451|ref|NP_033466.1|//1	testis specific X-linked gene
14686	1643	0.48	0.12	-2	0.00158081	*	0.001032	Gnat2	GO:0005626;GO:0031234//extrinsic component of cytoplasmic side of plasma membrane;GO:0001750//photoreceptor outer segment	GO:0032561//guanyl ribonucleotide binding;GO:0017111//nucleoside-triphosphatase activity;GO:0005102//receptor binding;GO:0032403//protein complex binding;GO:0004930//G-protein coupled receptor activity	GO:0007603//phototransduction, visible light;GO:0050953//sensory perception of light stimulus;GO:0042462//eye photoreceptor cell development;GO:0051480//regulation of cytosolic calcium ion concentration;GO:0050912//detection of chemical stimulus involved in sensory perception of taste;GO:0009207//purine ribonucleoside triphosphate catabolic process;GO:0007187//G-protein coupled receptor signaling…	K04631//guanine nucleotide-binding protein G(t) subunit alpha 1/2	gi|148670000|gb|EDL01947.1|//1	guanine nucleotide binding protein, alpha transducing 2
117606	4428	0.08	0.02	-2	0.0516185	*	0.0380278	Boc	GO:0031224//intrinsic component of membrane;GO:0044297//cell body;GO:0030427//site of polarized growth;GO:0043005//neuron projection	GO:0005488//binding	GO:0010033//response to organic substance;GO:0045661//regulation of myoblast differentiation;GO:0007166//cell surface receptor signaling pathway;GO:0006935//chemotaxis;GO:0071842;GO:0045597//positive regulation of cell differentiation	K06766//neogenin	gi|27777681|ref|NP_766094.1|//1	biregional cell adhesion molecule-related/down-regulated by oncogenes (Cdon) binding protein
100306944	205	0.76	0.19	-2	0.275206	*	0.226662	Snora73a	NA	NA	NA	NA	NA	small nucleolar RNA, H/ACA box 73a
330737	2553	0.04	0.01	-2	0.162305	*	0.129219	5430403N17Rik	NA	NA	NA	NA	gi|148703515|gb|EDL35462.1|//1	RIKEN cDNA 5430403N17 gene
75745	3584	0.04	0.01	-2	0.0857892	*	0.0651482	Rian	NA	NA	NA	NA	gi|148686742|gb|EDL18689.1|//1	RNA imprinted and accumulated in nucleus
18211	2606	0.04	0.01	-2	0.162232	*	0.129219	Ntrk1	GO:0043231//intracellular membrane-bounded organelle;GO:0016021//integral component of membrane	GO:0004713//protein tyrosine kinase activity;GO:0004674//protein serine/threonine kinase activity;GO:0032559//adenyl ribonucleotide binding;GO:0004872//receptor activity;GO:0019838//growth factor binding	GO:0048017//inositol lipid-mediated signaling;GO:0030098//lymphocyte differentiation;GO:0030182//neuron differentiation;GO:0000165//MAPK cascade;GO:0006468//protein phosphorylation;GO:0043066//negative regulation of apoptotic process;GO:0045762//positive regulation of adenylate cyclase activity;GO:0010863//positive regulation of phospholipase C activity;GO:0007169//transmembrane receptor protein …	K03176//neurotrophic tyrosine kinase receptor type 1 [EC:2.7.10.1]	gi|169234626|ref|NP_001028296.1|//1	neurotrophic tyrosine kinase, receptor, type 1
229613	2828	0.16	0.04	-2	0.019866	*	0.0139881	6330549D23Rik	NA	NA	NA	NA	gi|74212019|dbj|BAE40176.1|//1	RIKEN cDNA 6330549D23 gene
67747	1652	0.04	0.01	-2	0.302054	*	0.256302	Ribc2	NA	NA	NA	NA	gi|241666436|ref|NP_080633.2|//1	RIB43A domain with coiled-coils 2
50490	3503	0.04	0.01	-2	0.0857823	*	0.0651482	Nox4	GO:0043231//intracellular membrane-bounded organelle;GO:0005887//integral component of plasma membrane;GO:0031090//organelle membrane;GO:0032432//actin filament bundle;GO:0005924//cell-substrate adherens junction	GO:0050664//oxidoreductase activity, acting on NAD(P)H, oxygen as acceptor;GO:0005506//iron ion binding;GO:0019825//oxygen binding;GO:0050662//coenzyme binding	GO:0006801//superoxide metabolic process;GO:0007507//heart development;GO:0051591//response to cAMP;GO:0014909//smooth muscle cell migration;GO:0010332//response to gamma radiation;GO:0007568//aging;GO:0006915//apoptotic process;GO:0001894//tissue homeostasis;GO:0032989//cellular component morphogenesis;GO:0008283//cell proliferation;GO:0071363//cellular response to growth factor stimulus;GO:0032…	K08008//NADPH oxidase 1	gi|7657389|ref|NP_056575.1|//1	NADPH oxidase 4
338346	2297	0.04	0.01	-2	0.162182	*	0.129219	Gpr21	GO:0016021//integral component of membrane	GO:0004888//transmembrane signaling receptor activity	GO:0007166//cell surface receptor signaling pathway	K04318//G protein-coupled receptor 21	gi|28893547|ref|NP_796357.1|//1	G protein-coupled receptor 21
17201	2623	0.04	0.01	-2	0.16217	*	0.129219	Mc3r	GO:0016021//integral component of membrane	GO:0004977//melanocortin receptor activity	GO:0007187//G-protein coupled receptor signaling pathway, coupled to cyclic nucleotide second messenger;GO:0006171//cAMP biosynthetic process	K04201//melanocortin 3 receptor	gi|6678822|ref|NP_032587.1|//1	melanocortin 3 receptor
114875	2182	0.04	0.01	-2	0.162158	*	0.129219	Plcz1	GO:0043231//intracellular membrane-bounded organelle;GO:0044444//cytoplasmic part	GO:0046872//metal ion binding;GO:0060089//molecular transducer activity;GO:0004629//phospholipase C activity	GO:0001775//cell activation;GO:0009566//fertilization;GO:0007165//signal transduction;GO:0032501//multicellular organismal process;GO:0070838//divalent metal ion transport;GO:0006629//lipid metabolic process	K05861//phosphatidylinositol phospholipase C, zeta [EC:3.1.4.11]	gi|22550102|ref|NP_473407.2|//1	phospholipase C, zeta 1
26564	3987	0.04	0.01	-2	0.163014	*	0.130561	Ror2	GO:0016021//integral component of membrane	GO:0004713//protein tyrosine kinase activity;GO:0001664//G-protein coupled receptor binding;GO:0032559//adenyl ribonucleotide binding;GO:0004871//signal transducer activity	GO:0035567//non-canonical Wnt signaling pathway;GO:0009952//anterior/posterior pattern specification;GO:0016477//cell migration;GO:0000165//MAPK cascade;GO:0016337;GO:0030178//negative regulation of Wnt signaling pathway;GO:0006355//regulation of transcription, DNA-templated;GO:0035112//genitalia morphogenesis;GO:0048869//cellular developmental process;GO:0042471//ear morphogenesis;GO:0030177//po…	K05123//receptor tyrosine kinase-like orphan receptor 2 [EC:2.7.10.1]	gi|47271533|ref|NP_038874.3|//1	receptor tyrosine kinase-like orphan receptor 2
18072	3353	0.04	0.01	-2	0.162096	*	0.129219	Nhlh2	NA	NA	GO:0007399//nervous system development;GO:0009987//cellular process;GO:0007618//mating;GO:0048511//rhythmic process	K09075//nescient helix-loop-helix protein	gi|30520253|ref|NP_848892.1|//1	nescient helix loop helix 2
13654	2972	0.12	0.03	-2	0.0516058	*	0.0380278	Egr2	GO:0043231//intracellular membrane-bounded organelle	GO:0046872//metal ion binding;GO:0019899//enzyme binding;GO:0001085//RNA polymerase II transcription factor binding;GO:0003676//nucleic acid binding;GO:0001071	GO:0007610//behavior;GO:0043434//response to peptide hormone;GO:0001503//ossification;GO:0021604//cranial nerve structural organization;GO:0008366//axon ensheathment;GO:0006357//regulation of transcription from RNA polymerase II promoter;GO:0021594//rhombomere formation;GO:0007422//peripheral nervous system development;GO:0007411//axon guidance;GO:0048167//regulation of synaptic plasticity	K12496//early growth response protein 2	gi|183583542|ref|NP_034248.2|//1	early growth response 2
100504235	3401	0.04	0.01	-2	0.0857415	*	0.0651482	Gm20125	NA	NA	NA	NA	gi|148671535|gb|EDL03482.1|//1	predicted gene, 20125
381536	847	0.04	0.01	-2	0.547557	*	0.508368	Gm12789	NA	NA	NA	NA	gi|148234120|ref|NP_001078989.1|//1	predicted gene 12789
29865	1745	0.04	0.01	-2	0.301753	*	0.256302	Cabp5	GO:0044424//intracellular part	GO:0046872//metal ion binding	GO:0023052//signaling	K02183//calmodulin	gi|7304943|ref|NP_038905.1|//1	calcium binding protein 5
12919	1697	0.04	0.01	-2	0.301668	*	0.256302	Crhbp	GO:0044421//extracellular region part;GO:0000267	GO:0017046//peptide hormone binding	GO:0007610//behavior;GO:0008152//metabolic process;GO:0023052//signaling;GO:0022414//reproductive process	NA	gi|38259188|ref|NP_940800.1|//1	corticotropin releasing hormone binding protein
330721	2404	0.04	0.01	-2	0.161998	*	0.129219	Nek5	NA	GO:0043169//cation binding;GO:0032559//adenyl ribonucleotide binding;GO:0004672//protein kinase activity	GO:0006464//cellular protein modification process	K08857//NIMA (never in mitosis gene a)-related kinase 1/4/5 [EC:2.7.11.1]	gi|31559852|ref|NP_808566.2|//1	NIMA (never in mitosis gene a)-related expressed kinase 5
15233	1619	0.04	0.01	-2	0.301646	*	0.256302	Hgd	GO:0044444//cytoplasmic part	GO:0016702//oxidoreductase activity, acting on single donors with incorporation of molecular oxygen, incorporation of two atoms of oxygen;GO:0043169//cation binding	GO:0006558//L-phenylalanine metabolic process;GO:0006570//tyrosine metabolic process	K00451//homogentisate 1,2-dioxygenase [EC:1.13.11.5]	gi|240120123|ref|NP_038575.2|//1;gi|148665546|gb|EDK97962.1|//1	homogentisate 1, 2-dioxygenase
66784	1563	0.04	0.01	-2	0.301518	*	0.256302	Fam187a	GO:0031224//intrinsic component of membrane	NA	NA	NA	gi|13385234|ref|NP_080042.1|//1	family with sequence similarity 187, member A
171382	3869	0.04	0.01	-2	0.0448709	*	0.0328456	Trpm8	GO:0031224//intrinsic component of membrane;GO:0009986//cell surface	GO:0042802//identical protein binding;GO:0004871//signal transducer activity;GO:0005261//cation channel activity	GO:0006875//cellular metal ion homeostasis;GO:0050951//sensory perception of temperature stimulus;GO:0023052//signaling;GO:0006950//response to stress;GO:0051260//protein homooligomerization;GO:0006816//calcium ion transport;GO:0009628//response to abiotic stimulus	K04983//transient receptor potential cation channel subfamily M member 8	gi|148708166|gb|EDL40113.1|//1	transient receptor potential cation channel, subfamily M, member 8
12288	8224	0.04	0.01	-2	0.0559578	*	0.0413394	Cacna1c	GO:0043231//intracellular membrane-bounded organelle;GO:0030425//dendrite;GO:0005626;GO:0044430//cytoskeletal part;GO:0005901//caveola;GO:0044297//cell body;GO:0031674//I band;GO:0042383//sarcolemma;GO:0034704//calcium channel complex	GO:0019903//protein phosphatase binding;GO:0005262//calcium channel activity	GO:0030072//peptide hormone secretion;GO:0040008//regulation of growth;GO:0042310//vasoconstriction;GO:0008344//adult locomotory behavior;GO:0007632//visual behavior;GO:0006816//calcium ion transport;GO:0014832//urinary bladder smooth muscle contraction;GO:0051480//regulation of cytosolic calcium ion concentration;GO:0033500//carbohydrate homeostasis;GO:0032412//regulation of ion transmembrane tr…	K04850//voltage-dependent calcium channel L type alpha-1C	gi|113930699|ref|NP_033911.2|//1;gi|364502987|ref|NP_001242928.1|//1;gi|364502991|ref|NP_001242930.1|//1;gi|226958556|ref|NP_001153005.1|//1;gi|226958564|ref|NP_001153007.1|//1;gi|364502985|ref|NP_001242927.1|//1;gi|364502989|ref|NP_001242929.1|//1;gi|364502983|ref|NP_001242926.1|//1;gi|364502993|ref|NP_001242931.1|//1;gi|226958560|ref|NP_001153006.1|//1	calcium channel, voltage-dependent, L type, alpha 1C subunit
241226	5782	0.04	0.01	-2	0.147796	*	0.115358	Itga8	GO:0005887//integral component of plasma membrane;GO:0044430//cytoskeletal part;GO:0032589//neuron projection membrane;GO:0043025//neuronal cell body	GO:0004871//signal transducer activity	GO:0042471//ear morphogenesis;GO:0007179//transforming growth factor beta receptor signaling pathway;GO:0001822//kidney development;GO:0031589//cell-substrate adhesion;GO:0043062//extracellular structure organization;GO:0007611//learning or memory;GO:0007417//central nervous system development;GO:0048869//cellular developmental process	K06584//integrin alpha 8	gi|47717127|ref|NP_001001309.1|//1	integrin alpha 8
108760	3920	0.04	0.01	-2	0.162953	*	0.130561	Galnt16	GO:0043231//intracellular membrane-bounded organelle;GO:0031224//intrinsic component of membrane	GO:0030246//carbohydrate binding;GO:0008376//acetylgalactosaminyltransferase activity	NA	K00710//polypeptide N-acetylgalactosaminyltransferase [EC:2.4.1.41]	gi|50510795|dbj|BAD32383.1|//1	UDP-N-acetyl-alpha-D-galactosamine:polypeptide N-acetylgalactosaminyltransferase 16
20681	2999	0.04	0.01	-2	0.0856666	*	0.0651482	Sox8	GO:0043231//intracellular membrane-bounded organelle	GO:0003677//DNA binding;GO:0030528;GO:0001071	GO:0010001//glial cell differentiation;GO:0065008//regulation of biological quality;GO:0021700//developmental maturation;GO:0048232//male gamete generation;GO:0045661//regulation of myoblast differentiation;GO:0043009//chordate embryonic development;GO:0001503//ossification;GO:0008406//gonad development;GO:0006357//regulation of transcription from RNA polymerase II promoter;GO:0008284//positive r…	K09270//transcription factor SOX7/8/10/18 (SOX group E/F)	gi|33563276|ref|NP_035577.1|//1	SRY-box containing gene 8
269693	2582	0.04	0.01	-2	0.1619	*	0.129219	Ccdc60	NA	NA	NA	NA	gi|29244264|ref|NP_808427.1|//1	coiled-coil domain containing 60
74511	2204	0.04	0.01	-2	0.301347	*	0.256302	Lrrc17	GO:0044421//extracellular region part	NA	GO:0008283//cell proliferation;GO:0002762//negative regulation of myeloid leukocyte differentiation;GO:0001503//ossification	K06839//slit 2	gi|161333856|ref|NP_083253.1|//1	leucine rich repeat containing 17
52855	3182	0.04	0.01	-2	0.0856598	*	0.0651482	Lair1	GO:0016020//membrane	GO:0004871//signal transducer activity	GO:0023052//signaling	K06725//leukocyte-associated Ig-like receptor	gi|30519937|ref|NP_848726.1|//1;gi|164698422|ref|NP_001106945.1|//1	leukocyte-associated Ig-like receptor 1
12395	5862	0.04	0.01	-2	0.0120219	*	0.00834882	Runx1t1	GO:0043231//intracellular membrane-bounded organelle	GO:0042802//identical protein binding;GO:0046914//transition metal ion binding;GO:0030528;GO:0003676//nucleic acid binding;GO:0001071	GO:0051098//regulation of binding;GO:0030154//cell differentiation;GO:0006351//transcription, DNA-templated	K10053//runt-related transcription factor 1; translocated to, 1	gi|161333809|ref|NP_001104497.1|//1;gi|6753300|ref|NP_033952.1|//1;gi|161333807|ref|NP_001104496.1|//1	runt-related transcription factor 1; translocated to, 1 (cyclin D-related)
16631	815	0.04	0.01	-2	0.546421	*	0.508368	Klra13-ps	GO:0031224//intrinsic component of membrane;GO:0009986//cell surface	GO:0030246//carbohydrate binding;GO:0004871//signal transducer activity	GO:0023052//signaling;GO:0009987//cellular process	K06541//killer cell lectin-like receptor subfamily C;K10069//C-type lectin domain family 1 member A	gi|13021834|gb|AAK11559.1|AF283252_1//1	killer cell lectin-like receptor subfamily A, member 13, pseudogene
11606	1856	0.04	0.01	-2	0.301261	*	0.256302	Agt	GO:0044424//intracellular part;GO:0044421//extracellular region part	GO:0031701//angiotensin receptor binding;GO:0004866//endopeptidase inhibitor activity;GO:0008047//enzyme activator activity;GO:0004936//alpha-adrenergic receptor activity	GO:0009968//negative regulation of signal transduction;GO:0007166//cell surface receptor signaling pathway;GO:0014850//response to muscle activity;GO:0002034//regulation of blood vessel diameter by renin-angiotensin;GO:0010594//regulation of endothelial cell migration;GO:0048754//branching morphogenesis of an epithelial tube;GO:0045927//positive regulation of growth;GO:0048243//norepinephrine sec…	K09821//angiotensinogen	gi|113461998|ref|NP_031454.3|//1	angiotensinogen (serpin peptidase inhibitor, clade A, member 8)
75693	911	0.04	0.01	-2	0.545854	*	0.508368	3010001F23Rik	NA	NA	NA	NA	NA	RIKEN cDNA 3010001F23 gene
74050	3272	0.04	0.01	-2	0.0856259	*	0.0651482	4921525O09Rik	NA	NA	NA	NA	gi|148709165|gb|EDL41111.1|//1	RIKEN cDNA 4921525O09 gene
53314	904	0.04	0.01	-2	0.545783	*	0.508368	Batf	GO:0043231//intracellular membrane-bounded organelle	GO:0003677//DNA binding;GO:0005515//protein binding;GO:0030528;GO:0001071	GO:0006351//transcription, DNA-templated	K09034//ATF-like basic leucine zipper transcriptional factor	gi|148670929|gb|EDL02876.1|//1	basic leucine zipper transcription factor, ATF-like
228778	1682	0.08	0.02	-2	0.274944	*	0.226662	6820408C15Rik	NA	NA	NA	K04514//Rho-associated protein kinase 1 [EC:2.7.11.1];K11547//kinetochore protein NDC80;K11498//centromeric protein E;K07847//Rad and Gem related GTP binding protein 1	gi|29244072|ref|NP_808324.1|//1	RIKEN cDNA 6820408C15 gene
625347	1001	0.04	0.01	-2	0.545324	*	0.508368	Gm6578	GO:0043231//intracellular membrane-bounded organelle;GO:0000315//organellar large ribosomal subunit	GO:0005198//structural molecule activity	GO:0010467//gene expression	NA	gi|157820155|ref|NP_001099586.1|//1	mitochondrial ribosomal protein L32 pseudogene
67552	1911	0.04	0.01	-2	0.300621	*	0.256302	H2afy3	GO:0000228//nuclear chromosome;GO:0000785//chromatin	GO:0003676//nucleic acid binding	GO:0040029//regulation of gene expression, epigenetic;GO:0034728//nucleosome organization	K11251//histone H2A	gi|194205965|ref|XP_001503760.2|//1	H2A histone family, member Y3
239217	6076	0.08	0.02	-2	0.0022424	*	0.00147662	Kctd12	GO:0005887//integral component of plasma membrane	GO:0005267//potassium channel activity;GO:0005488//binding	GO:0034220//ion transmembrane transport;GO:0030001//metal ion transport	NA	gi|123701966|ref|NP_808383.3|//1	potassium channel tetramerisation domain containing 12
407789	2260	0.04	0.01	-2	0.161656	*	0.129219	BC048644	GO:0043231//intracellular membrane-bounded organelle	GO:0016836//hydro-lyase activity;GO:0046914//transition metal ion binding	GO:0006006//glucose metabolic process	K01672//carbonic anhydrase [EC:4.2.1.1]	gi|85702019|ref|NP_001028657.1|//1	cDNA sequence BC048644
70924	1463	0.04	0.01	-2	0.300451	*	0.256302	4921511C10Rik	NA	NA	NA	NA	gi|148683518|gb|EDL15465.1|//1	RIKEN cDNA 4921511C10 gene
12671	3168	0.04	0.01	-2	0.0855783	*	0.0651482	Chrm3	GO:0044459//plasma membrane part;GO:0016021//integral component of membrane;GO:0033267//axon part;GO:0045202//synapse	GO:0016907//G-protein coupled acetylcholine receptor activity;GO:0004629//phospholipase C activity	GO:0007200//phospholipase C-activating G-protein coupled receptor signaling pathway;GO:0042310//vasoconstriction;GO:0048731//system development;GO:0030073//insulin secretion;GO:0015980//energy derivation by oxidation of organic compounds;GO:0006940//regulation of smooth muscle contraction;GO:0007268//chemical synaptic transmission;GO:0043412//macromolecule modification	K04131//muscarinic acetylcholine receptor M3	gi|15149489|ref|NP_150372.1|//1	cholinergic receptor, muscarinic 3, cardiac
629147	1472	0.04	0.01	-2	0.300388	*	0.256302	Ctxn3	GO:0031224//intrinsic component of membrane	NA	NA	NA	gi|197927416|ref|NP_001128168.1|//1	cortexin 3
20703	1442	0.04	0.01	-2	0.54381	*	0.508368	Serpina1d	GO:0044421//extracellular region part	GO:0004866//endopeptidase inhibitor activity;GO:0019899//enzyme binding	GO:0010466//negative regulation of peptidase activity;GO:0006486//protein glycosylation;GO:0006508//proteolysis;GO:0009725//response to hormone;GO:0043009//chordate embryonic development;GO:0010038//response to metal ion	K03984//alpha-1-antitrypsin	gi|6678085|ref|NP_033272.1|//1	serine (or cysteine) peptidase inhibitor, clade A, member 1D
20202	488	0.28	0.07	-2	0.274844	*	0.226662	S100a9	GO:0031981//nuclear lumen;GO:0016020//membrane;GO:0044421//extracellular region part;GO:0043232//intracellular non-membrane-bounded organelle	GO:0046872//metal ion binding;GO:0060089//molecular transducer activity	GO:0030036//actin cytoskeleton organization;GO:0050900//leukocyte migration;GO:0007154//cell communication;GO:0002237//response to molecule of bacterial origin;GO:0010556//regulation of macromolecule biosynthetic process;GO:0006952//defense response;GO:0023052//signaling;GO:0010038//response to metal ion	K10384//filaggrin	gi|6677837|ref|NP_033140.1|//1	S100 calcium binding protein A9 (calgranulin B)
74530	1859	0.04	0.01	-2	0.30026	*	0.256302	9030612E09Rik	NA	NA	NA	NA	gi|148673067|gb|EDL05014.1|//1	RIKEN cDNA 9030612E09 gene
68515	2325	0.04	0.01	-2	0.161595	*	0.129219	Myadml2	GO:0031224//intrinsic component of membrane	NA	NA	NA	gi|325651911|ref|NP_001191749.1|//1;gi|223278372|ref|NP_081027.1|//1	myeloid-associated differentiation marker-like 2
100503545	2567	0.04	0.01	-2	0.4402	*	0.385504	Nuggc	GO:0031981//nuclear lumen	GO:0032561//guanyl ribonucleotide binding	NA	NA	gi|345842386|ref|NP_001182603.2|//1	nuclear GTPase, germinal center associated
380780	1461	0.04	0.01	-2	0.300197	*	0.256302	Serpina11	NA	GO:0004866//endopeptidase inhibitor activity	GO:0010466//negative regulation of peptidase activity;GO:0006508//proteolysis	K03984//alpha-1-antitrypsin;K04525//serpin peptidase inhibitor, clade A	gi|261599049|ref|NP_001159822.1|//1;gi|148686862|gb|EDL18809.1|//1	serine (or cysteine) peptidase inhibitor, clade A (alpha-1 antiproteinase, antitrypsin), member 11
15360	3294	0.16	0.04	-2	0.0116054	*	0.00804766	Hmgcs2	GO:0044429//mitochondrial part;GO:0019866//organelle inner membrane	GO:0046912//transferase activity, transferring acyl groups, acyl groups converted into alkyl on transfer	GO:0043200//response to amino acid;GO:0014070//response to organic cyclic compound;GO:0008203//cholesterol metabolic process;GO:0006720//isoprenoid metabolic process;GO:0009888//tissue development;GO:0006950//response to stress;GO:0032496//response to lipopolysaccharide;GO:0034694//response to prostaglandin;GO:0030323//respiratory tube development;GO:0009628//response to abiotic stimulus;GO:00513…	K01641//hydroxymethylglutaryl-CoA synthase [EC:2.3.3.10]	gi|148707009|gb|EDL38956.1|//1	3-hydroxy-3-methylglutaryl-Coenzyme A synthase 2
110135	1575	0.04	0.01	-2	0.299921	*	0.256302	Fgb	GO:0016020//membrane;GO:0009986//cell surface;GO:0005615//extracellular space;GO:0031091//platelet alpha granule;GO:0000267	GO:0043498;GO:0005515//protein binding	GO:0009611//response to wounding;GO:0001775//cell activation;GO:0023052//signaling;GO:0010038//response to metal ion;GO:0007599//hemostasis;GO:0043623//cellular protein complex assembly;GO:0006887//exocytosis	K03904//fibrinogen beta chain	gi|33859809|ref|NP_862897.1|//1	fibrinogen beta chain
268747	4620	0.04	0.01	-2	0.230443	*	0.188029	Lrrc16b	NA	NA	NA	K11147//dehydrogenase/reductase SDR family member 4 [EC:1.1.-.-]	gi|66912205|ref|NP_001019816.1|//1	leucine rich repeat containing 16B
18948	888	0.04	0.01	-2	0.543179	*	0.508368	Pnmt	GO:0000267;GO:0044444//cytoplasmic part	GO:0008170//N-methyltransferase activity	GO:0006790//sulfur compound metabolic process;GO:0042414//epinephrine metabolic process;GO:0006730//one-carbon metabolic process;GO:0006575//cellular modified amino acid metabolic process	K00553//phenylethanolamine N-methyltransferase [EC:2.1.1.28]	gi|6679405|ref|NP_032916.1|//1	phenylethanolamine-N-methyltransferase
74218	787	0.04	0.01	-2	0.542934	*	0.508368	1700016H13Rik	NA	NA	NA	NA	gi|148688297|gb|EDL20244.1|//1	RIKEN cDNA 1700016H13 gene
70592	1735	0.08	0.02	-2	0.274804	*	0.226662	5730480H06Rik	NA	NA	NA	NA	gi|148705694|gb|EDL37641.1|//1	RIKEN cDNA 5730480H06 gene
64008	2646	0.04	0.01	-2	0.44017	*	0.385504	Aqp9	GO:0044459//plasma membrane part;GO:0042598;GO:0043227//membrane-bounded organelle;GO:0016021//integral component of membrane	GO:0015205//nucleobase transmembrane transporter activity;GO:0022829//wide pore channel activity;GO:0005372//water transmembrane transporter activity	GO:0015850//organic hydroxy compound transport;GO:0051591//response to cAMP;GO:0015851//nucleobase transport;GO:0015721//bile acid and bile salt transport;GO:0010038//response to metal ion;GO:0042044//fluid transport	K09877//aquaporin-9	gi|427973436|ref|NP_001258772.1|//1;gi|11528512|ref|NP_071309.1|//1	aquaporin 9
216613	5304	0.04	0.01	-2	0.0560693	*	0.0414658	Ccdc85a	NA	NA	NA	NA	gi|50511181|dbj|BAD32576.1|//1;gi|262263427|ref|NP_853555.2|//1	coiled-coil domain containing 85A
68527	785	0.04	0.01	-2	0.542654	*	0.508368	Ucma	GO:0031012//extracellular matrix;GO:0044444//cytoplasmic part;GO:0016234//inclusion body	NA	GO:0045596//negative regulation of cell differentiation	NA	gi|148676009|gb|EDL07956.1|//1;gi|260099631|ref|NP_001159404.1|//1;gi|165932289|ref|NP_001107030.1|//1	upper zone of growth plate and cartilage matrix associated
331547	3290	0.04	0.01	-2	0.274723	*	0.226662	A230072E10Rik	NA	NA	NA	K08867//WNK lysine deficient protein kinase [EC:2.7.11.1]	gi|148675544|gb|EDL07491.1|//1	RIKEN cDNA A230072E10 gene
71920	1704	0.04	0.01	-2	0.299646	*	0.256302	Epgn	GO:0016021//integral component of membrane	GO:0070851//growth factor receptor binding;GO:0004712//protein serine/threonine/tyrosine kinase activity	GO:0007176//regulation of epidermal growth factor-activated receptor activity;GO:0000165//MAPK cascade;GO:0048646//anatomical structure formation involved in morphogenesis;GO:0043405//regulation of MAP kinase activity;GO:0008284//positive regulation of cell proliferation;GO:0007088//regulation of mitotic nuclear division	K08774//transforming growth factor, alpha;K09784//epiregulin	gi|16716373|ref|NP_444317.1|//1	epithelial mitogen
71000	891	0.04	0.01	-2	0.542515	*	0.508368	4931440J10Rik	NA	NA	NA	NA	gi|148704133|gb|EDL36080.1|//1	RIKEN cDNA 4931440J10 gene
268934	3002	0.04	0.01	-2	0.0854767	*	0.0651482	Grm4	GO:0030425//dendrite;GO:0042734//presynaptic membrane;GO:0016021//integral component of membrane;GO:0033267//axon part;GO:0031982//vesicle	GO:0001640//adenylate cyclase inhibiting G-protein coupled glutamate receptor activity	GO:0007193//adenylate cyclase-inhibiting G-protein coupled receptor signaling pathway;GO:0001505//regulation of neurotransmitter levels;GO:0000165//MAPK cascade;GO:0030030//cell projection organization;GO:0010740;GO:0050804//modulation of chemical synaptic transmission;GO:0043523//regulation of neuron apoptotic process;GO:0008283//cell proliferation;GO:0007270//neuron-neuron synaptic transmission…	K04607//metabotropic glutamate receptor 4	gi|62945392|ref|NP_001013403.1|//1	glutamate receptor, metabotropic 4
54450	1722	0.04	0.01	-2	0.299519	*	0.256302	Il1f5	GO:0044421//extracellular region part	GO:0005126//cytokine receptor binding	GO:0001959//regulation of cytokine-mediated signaling pathway;GO:0010469//regulation of receptor activity	K05483//interleukin 1 family, member 5 (delta)	gi|148676220|gb|EDL08167.1|//1	interleukin 1 family, member 5 (delta)
24099	1710	0.04	0.01	-2	0.299498	*	0.256302	Tnfsf13b	GO:0031224//intrinsic component of membrane;GO:0044421//extracellular region part;GO:0000267	GO:0032813//tumor necrosis factor receptor superfamily binding	GO:0030888//regulation of B cell proliferation;GO:0009306//protein secretion;GO:0042098//T cell proliferation;GO:0031294//lymphocyte costimulation;GO:0023052//signaling;GO:0002260//lymphocyte homeostasis;GO:0010628//positive regulation of gene expression	K05476//tumor necrosis factor ligand superfamily member 13B	gi|15826858|ref|NP_296371.1|//1	tumor necrosis factor (ligand) superfamily, member 13b
93884	3693	0.04	0.01	-2	0.0448044	*	0.0328456	Pcdhb13	GO:0016021//integral component of membrane	GO:0046872//metal ion binding	GO:0007399//nervous system development;GO:0016337;GO:0007267//cell-cell signaling	K04601//cadherin EGF LAG seven-pass G-type receptor 2	gi|18087789|ref|NP_444368.1|//1	protocadherin beta 13
14069	7306	0.04	0.01	-2	0.126623	*	0.0982514	F8	GO:0016020//membrane;GO:0044421//extracellular region part;GO:0031091//platelet alpha granule	GO:0004175//endopeptidase activity;GO:0046914//transition metal ion binding	GO:0001775//cell activation;GO:0072376//protein activation cascade;GO:0007599//hemostasis;GO:0002526//acute inflammatory response;GO:0006887//exocytosis	K03899//coagulation factor VIII	gi|238624182|ref|NP_001154845.1|//1;gi|238624180|ref|NP_032003.2|//1;gi|238624184|ref|NP_001154846.1|//1	coagulation factor VIII
72131	845	0.04	0.01	-2	0.542165	*	0.508368	2010310C07Rik	NA	NA	NA	NA	gi|148681533|gb|EDL13480.1|//1	RIKEN cDNA 2010310C07 gene
270049	5103	0.16	0.04	-2	0.000609075	Down	0.000387182	Galntl6	GO:0043231//intracellular membrane-bounded organelle;GO:0031224//intrinsic component of membrane	GO:0043169//cation binding;GO:0030246//carbohydrate binding;GO:0008376//acetylgalactosaminyltransferase activity	NA	K00710//polypeptide N-acetylgalactosaminyltransferase [EC:2.4.1.41]	gi|261244898|ref|NP_778197.2|//1	UDP-N-acetyl-alpha-D-galactosamine:polypeptide N-acetylgalactosaminyltransferase-like 6
192188	8152	0.04	0.01	-2	0.000840571	Down	0.000539414	Stab2	GO:0044424//intracellular part;GO:0009986//cell surface;GO:0016021//integral component of membrane	GO:0015036//disulfide oxidoreductase activity;GO:0051635;GO:0030169//low-density lipoprotein particle binding;GO:0005539//glycosaminoglycan binding;GO:0004888//transmembrane signaling receptor activity	GO:0006952//defense response;GO:0023052//signaling;GO:0006897//endocytosis;GO:0048646//anatomical structure formation involved in morphogenesis	K14616//cubilin	gi|20149764|ref|NP_619614.1|//1	stabilin 2
20091	960	3081.66	770.07	-2.00065	0	Down	0	Rps3a1	GO:0031981//nuclear lumen;GO:0015935//small ribosomal subunit	GO:0005198//structural molecule activity;GO:0003676//nucleic acid binding	GO:0031016//pancreas development;GO:0019080//viral gene expression;GO:0012502//induction of programmed cell death;GO:0006412//translation;GO:0048869//cellular developmental process	K02984//small subunit ribosomal protein S3Ae	gi|254553321|ref|NP_058655.3|//1	ribosomal protein S3A1
328092	2564	14.81	3.7	-2.00097	2.27594e-123	Down	3.8223e-124	Dtd2	GO:0044424//intracellular part	GO:0016787//hydrolase activity	GO:0009063//cellular amino acid catabolic process	K13113//ubiquitin-like protein 5	gi|31324532|ref|NP_083821.1|//1	D-tyrosyl-tRNA deacylase 2
11535	1381	15.1	3.77	-2.00191	5.72984e-68	Down	1.3952e-68	Adm	GO:0044424//intracellular part;GO:0044421//extracellular region part;GO:0000267	GO:0001664//G-protein coupled receptor binding	GO:0019935//cyclic-nucleotide-mediated signaling;GO:0019229//regulation of vasoconstriction;GO:0009914//hormone transport;GO:0045767;GO:0006950//response to stress;GO:0022414//reproductive process;GO:0002237//response to molecule of bacterial origin;GO:0051480//regulation of cytosolic calcium ion concentration;GO:0008283//cell proliferation;GO:0042476//odontogenesis;GO:0042311//vasodilation;GO:00…	K12333//adrenomedullin	gi|6752988|ref|NP_033757.1|//1	adrenomedullin
66109	1923	2.49	0.62	-2.00581	1.45822e-16	Down	6.38074e-17	Tspan13	GO:0005626;GO:0016021//integral component of membrane	NA	NA	K06497//CD63 antigen	gi|148704909|gb|EDL36856.1|//1	tetraspanin 13
71532	2280	4.82	1.2	-2.006	8.81309e-37	Down	2.85544e-37	Fam217b	NA	NA	NA	NA	gi|148675342|gb|EDL07289.1|//1	family with sequence similarity 217, member B
26443	997	329.46	82.01	-2.00623	0	Down	0	Psma6	GO:0034399//nuclear periphery;GO:0030529//intracellular ribonucleoprotein complex;GO:0030016//myofibril;GO:0005839//proteasome core complex	GO:0004175//endopeptidase activity;GO:0032555//purine ribonucleotide binding;GO:0008134//transcription factor binding;GO:0003676//nucleic acid binding	GO:0030330//DNA damage response, signal transduction by p53 class mediator;GO:0051320//S phase;GO:0006520//cellular amino acid metabolic process;GO:0007050//cell cycle arrest;GO:0006915//apoptotic process;GO:0043161//proteasome-mediated ubiquitin-dependent protein catabolic process;GO:0051091//positive regulation of DNA binding transcription factor activity;GO:0031347//regulation of defense respo…	K02730//20S proteasome subunit alpha 1 [EC:3.4.25.1]	gi|148704781|gb|EDL36728.1|//1	proteasome (prosome, macropain) subunit, alpha type 6
100859931	3835	1.62	0.4	-2.01792	1.13038e-21	Down	4.51646e-22	Gm20604	GO:0043231//intracellular membrane-bounded organelle	GO:0042802//identical protein binding	GO:0006921//cellular component disassembly involved in execution phase of apoptosis	K04228//arginine vasopressin receptor 2;K12375//arylsulfatase I/J [EC:3.1.6.-]	gi|11612503|ref|NP_071718.1|//1	predicted gene 20604
67671	349	2802.57	690.88	-2.02024	0	Down	0	Rpl38	GO:0015934//large ribosomal subunit	GO:0005198//structural molecule activity;GO:0003676//nucleic acid binding	GO:0031016//pancreas development;GO:0019080//viral gene expression;GO:0006412//translation	K02923//large subunit ribosomal protein L38e	gi|327358533|gb|AEA51113.1|//1	ribosomal protein L38
16498	3590	7.96	1.96	-2.02191	7.84184e-94	Down	1.57584e-94	Kcnab2	GO:0031224//intrinsic component of membrane;GO:0044424//intracellular part;GO:0033267//axon part	GO:0005267//potassium channel activity;GO:0016247//channel regulator activity;GO:0003824//catalytic activity;GO:0005488//binding	GO:0008152//metabolic process;GO:0034220//ion transmembrane transport;GO:0030001//metal ion transport;GO:0051259//protein oligomerization	K04883//potassium voltage-gated channel Shaker-related subfamily A, beta member 2	gi|358030291|ref|NP_001239583.1|//1;gi|8393646|ref|NP_059000.1|//1	potassium voltage-gated channel, shaker-related subfamily, beta member 2
16785	1861	8149.24	2003.67	-2.02402	0	Down	0	Rpsa	GO:0043231//intracellular membrane-bounded organelle;GO:0016020//membrane;GO:0044297//cell body;GO:0005626;GO:0015935//small ribosomal subunit;GO:0030684//preribosome;GO:0005578//proteinaceous extracellular matrix	GO:0005515//protein binding;GO:0004888//transmembrane signaling receptor activity;GO:0005198//structural molecule activity;GO:0043021//ribonucleoprotein complex binding	GO:0000462//maturation of SSU-rRNA from tricistronic rRNA transcript (SSU-rRNA, 5.8S rRNA, LSU-rRNA);GO:0030154//cell differentiation;GO:0022618//ribonucleoprotein complex assembly;GO:0019080//viral gene expression;GO:0031016//pancreas development;GO:0007155//cell adhesion;GO:0006412//translation;GO:0023052//signaling	K02998//small subunit ribosomal protein SAe	gi|148237408|ref|NP_001091273.1|//1	ribosomal protein SA
64685	1348	5.29	1.3	-2.02476	1.03628e-22	Down	4.07546e-23	Nmi	GO:0031981//nuclear lumen	GO:0000989//transcription factor activity, transcription factor binding;GO:0005488//binding	GO:0007243;GO:0006952//defense response;GO:0006351//transcription, DNA-templated	NA	gi|33469125|ref|NP_062274.1|//1	N-myc (and STAT) interactor
24060	2039	4.07	1	-2.02503	2.05165e-28	Down	7.41126e-29	Slc35a1	GO:0043231//intracellular membrane-bounded organelle;GO:0012505//endomembrane system;GO:0016021//integral component of membrane	GO:0005402//cation:sugar symporter activity;GO:0015165//pyrimidine nucleotide-sugar transmembrane transporter activity	GO:0015781;GO:0044238//primary metabolic process;GO:0043412//macromolecule modification;GO:0006818//hydrogen transport;GO:0006811//ion transport	K15272//solute carrier family 35 (UDP-sugar transporter), member A1/2/3	gi|225543514|ref|NP_036025.2|//1	solute carrier family 35 (CMP-sialic acid transporter), member 1
74753	1558	4.48	1.1	-2.026	6.37572e-24	Down	2.46164e-24	5830415F09Rik	NA	NA	NA	K01669//deoxyribodipyrimidine photo-lyase [EC:4.1.99.3]	gi|110626025|ref|NP_083362.1|//1	RIKEN cDNA 5830415F09 gene
69953	1194	76.43	18.7	-2.0311	1.9186e-295	Down	1.68461e-296	2810025M15Rik	GO:0030529//intracellular ribonucleoprotein complex;GO:0044444//cytoplasmic part	GO:0005488//binding	GO:0031016//pancreas development;GO:0019080//viral gene expression;GO:0006412//translation	K02921//large subunit ribosomal protein L37Ae	gi|33416744|gb|AAH55845.1|//1	RIKEN cDNA 2810025M15 gene
319150	411	0.78	0.19	-2.03747	0.0559486	*	0.0413394	Hist1h3b	GO:0043231//intracellular membrane-bounded organelle	GO:0005488//binding	NA	K11253//histone H3	gi|470611202|ref|XP_004315566.1|//1	histone cluster 1, H3b
19275	3536	36.27	8.82	-2.03993	0	Down	0	Ptprn	GO:0031224//intrinsic component of membrane;GO:0005626	GO:0004721//phosphoprotein phosphatase activity;GO:0004871//signal transducer activity;GO:0019899//enzyme binding	GO:0048545//response to steroid hormone;GO:0006979//response to oxidative stress;GO:0009746//response to hexose;GO:0043434//response to peptide hormone;GO:0006470//protein dephosphorylation;GO:0035556//intracellular signal transduction;GO:0007167//enzyme linked receptor protein signaling pathway	K07817//receptor-type tyrosine-protein phosphatase N [EC:3.1.3.48]	gi|148667976|gb|EDL00393.1|//1	protein tyrosine phosphatase, receptor type, N
15529	3313	21.61	5.24	-2.04406	1.2281e-238	Down	1.2762e-239	Sdc2	GO:0044297//cell body;GO:0016021//integral component of membrane	GO:0019904//protein domain specific binding	GO:0009611//response to wounding;GO:0048812//neuron projection morphogenesis;GO:0014074//response to purine-containing compound	K06257//syndecan 1	gi|6677891|ref|NP_032330.1|//1	syndecan 2
80902	3877	2.81	0.68	-2.04696	8.33658e-38	Down	2.67338e-38	Zfp202	GO:0043231//intracellular membrane-bounded organelle	GO:0046914//transition metal ion binding;GO:0003702;GO:0003676//nucleic acid binding;GO:0001071	GO:0006357//regulation of transcription from RNA polymerase II promoter	K09229//KRAB and SCAN domains-containing zinc finger protein	gi|257796269|ref|NP_109638.2|//1	zinc finger protein 202
108927	2107	49.72	12.03	-2.04719	0	Down	0	Lhfp	NA	GO:0003676//nucleic acid binding	NA	K15101//solute carrier family 25 (mitochondrial ornithine transporter) member 2/15	gi|74197983|dbj|BAE35174.1|//1	lipoma HMGIC fusion partner
30878	3148	8.81	2.13	-2.04829	3.16654e-93	Down	6.38812e-94	Apln	GO:0044421//extracellular region part;GO:0044444//cytoplasmic part	GO:0071855//neuropeptide receptor binding	GO:0031649//heat generation;GO:0008217//regulation of blood pressure;GO:0016310//phosphorylation;GO:0007589//body fluid secretion;GO:0019229//regulation of vasoconstriction;GO:0046887//positive regulation of hormone secretion;GO:0002376//immune system process;GO:0008283//cell proliferation;GO:0007631//feeding behavior;GO:0008016//regulation of heart contraction;GO:0042311//vasodilation	K05225//apelin	gi|148697116|gb|EDL29063.1|//1	apelin
68512	654	92.17	22.27	-2.0492	7.55541e-194	Down	9.2465e-195	Tomm5	GO:0031224//intrinsic component of membrane;GO:0005741//mitochondrial outer membrane	GO:0022892;GO:0004871//signal transducer activity	GO:0006605//protein targeting	NA	gi|153791486|ref|NP_001093145.1|//1;gi|197382455|ref|NP_001128118.1|//1	translocase of outer mitochondrial membrane 5 homolog (yeast)
68107	2228	0.29	0.07	-2.05063	0.00267397	*	0.00176872	Cntd1	NA	NA	NA	K08867//WNK lysine deficient protein kinase [EC:2.7.11.1]	gi|32527717|gb|AAP86260.1|//1	cyclin N-terminal domain containing 1
27027	1511	0.83	0.2	-2.05311	1.25496e-05	Down	7.34828e-06	Tspan32	GO:0031224//intrinsic component of membrane	NA	GO:0007154//cell communication	NA	gi|189339198|ref|NP_001121554.1|//1;gi|189339194|ref|NP_001121552.1|//1;gi|189303575|ref|NP_001121553.1|//1	tetraspanin 32
667370	2013	0.54	0.13	-2.05445	0.000139539	Down	8.56718e-05	I830012O16Rik	NA	GO:0005488//binding	GO:0019221//cytokine-mediated signaling pathway	K14217//interferon-induced protein with tetratricopeptide repeats 1	gi|74151869|dbj|BAE29721.1|//1	RIKEN cDNA I830012O16 gene
12654	1704	0.25	0.06	-2.05889	0.0198592	*	0.0139881	Chi3l1	GO:0031012//extracellular matrix	GO:0030246//carbohydrate binding;GO:0004553//hydrolase activity, hydrolyzing O-glycosyl compounds;GO:0005198//structural molecule activity;GO:0043167//ion binding	GO:0070555//response to interleukin-1;GO:0034612//response to tumor necrosis factor;GO:0006026//aminoglycan catabolic process	K01183//chitinase [EC:3.2.1.14]	gi|224809461|ref|NP_031721.2|//1	chitinase 3-like 1
15001	1064	0.25	0.06	-2.05889	0.090884	*	0.0695602	H2-Oa	GO:0031224//intrinsic component of membrane;GO:0031090//organelle membrane;GO:0005764//lysosome;GO:0042611//MHC protein complex	GO:0004888//transmembrane signaling receptor activity	GO:0031294//lymphocyte costimulation;GO:0019221//cytokine-mediated signaling pathway;GO:0002478//antigen processing and presentation of exogenous peptide antigen;GO:0050851//antigen receptor-mediated signaling pathway;GO:0045619//regulation of lymphocyte differentiation	K06752//major histocompatibility complex, class II	gi|226054226|ref|NP_032232.2|//1	histocompatibility 2, O region alpha locus
319931	1919	6.96	1.67	-2.05924	1.47773e-45	Down	4.38298e-46	A330032B11Rik	NA	NA	NA	NA	gi|148709833|gb|EDL41779.1|//1	RIKEN cDNA A330032B11 gene
70257	365	109.59	26.28	-2.06008	3.50622e-123	Down	5.89906e-124	2010107E04Rik	GO:0043231//intracellular membrane-bounded organelle	NA	NA	NA	gi|21312554|ref|NP_081636.1|//1	RIKEN cDNA 2010107E04 gene
19132	1769	0.46	0.11	-2.06413	0.000983385	Down	0.000634088	Prph	GO:0030424//axon;GO:0044297//cell body;GO:0005882//intermediate filament	GO:0005488//binding	GO:0007010//cytoskeleton organization	K07607//peripherin	gi|254675337|ref|NP_001157060.1|//1;gi|254675339|ref|NP_001157061.1|//1;gi|254675335|ref|NP_038667.2|//1	peripherin
110960	2636	105.65	25.22	-2.06665	0	Down	0	Tars	GO:0044444//cytoplasmic part	GO:0042802//identical protein binding;GO:0032559//adenyl ribonucleotide binding;GO:0004812//aminoacyl-tRNA ligase activity	GO:0006418//tRNA aminoacylation for protein translation	K01868//threonyl-tRNA synthetase [EC:6.1.1.3]	gi|27229277|ref|NP_149065.2|//1	threonyl-tRNA synthetase
28071	2324	6.83	1.63	-2.06701	1.55829e-54	Down	4.24484e-55	Twistnb	GO:0031981//nuclear lumen;GO:0005856//cytoskeleton	NA	GO:0010467//gene expression	K03004//DNA-directed RNA polymerase I subunit RPA43	gi|27545207|ref|NP_758457.1|//1	TWIST neighbor
21384	3585	0.21	0.05	-2.07039	0.000994489	Down	0.000641548	Tbx15	GO:0043231//intracellular membrane-bounded organelle	GO:0003676//nucleic acid binding;GO:0001071	GO:0048704//embryonic skeletal system morphogenesis;GO:0006351//transcription, DNA-templated	K10182//T-box protein 15	gi|124286802|ref|NP_033349.2|//1	T-box 15
56846	1810	0.63	0.15	-2.07039	5.35651e-05	Down	3.22244e-05	Necab3	GO:0031090//organelle membrane;GO:0031985//Golgi cisterna	GO:0046872//metal ion binding;GO:0003824//catalytic activity	GO:0016999//antibiotic metabolic process;GO:0015031//protein transport;GO:0010559//regulation of glycoprotein biosynthetic process	NA	gi|148922939|ref|NP_067521.2|//1	N-terminal EF-hand calcium binding protein 3
20974	1959	7.23	1.72	-2.07159	7.91018e-49	Down	2.26694e-49	Syngr3	GO:0044459//plasma membrane part;GO:0030136//clathrin-coated vesicle;GO:0016021//integral component of membrane;GO:0045202//synapse	GO:0019904//protein domain specific binding	GO:0032409//regulation of transporter activity	K04403//TAK1-binding protein 1	gi|31560541|ref|NP_035652.2|//1	synaptogyrin 3
84094	2033	1.95	0.46	-2.08377	1.0201e-14	Down	4.6348e-15	Plvap	GO:0031224//intrinsic component of membrane;GO:0044459//plasma membrane part;GO:0044444//cytoplasmic part	GO:0042802//identical protein binding	NA	NA	gi|255522953|ref|NP_115774.2|//1	plasmalemma vesicle associated protein
17896	883	0.34	0.08	-2.08746	0.0559441	*	0.0413394	Myl4	GO:0030017//sarcomere;GO:0016460//myosin II complex	GO:0003779//actin binding;GO:0046872//metal ion binding;GO:0017111//nucleoside-triphosphatase activity;GO:0005198//structural molecule activity;GO:0032036//myosin heavy chain binding	GO:0006941//striated muscle contraction;GO:0048513//animal organ development;GO:0008016//regulation of heart contraction;GO:0043462//regulation of ATPase activity	K12750//myosin light chain 4	gi|127139|sp|P09541.3|MYL4_MOUSE//1	myosin, light polypeptide 4
77766	3902	4.85	1.14	-2.08895	5.68038e-66	Down	1.40715e-66	Elp4	GO:0043231//intracellular membrane-bounded organelle;GO:0043234//protein complex	GO:0019887//protein kinase regulator activity;GO:0003711;GO:0005488//binding;GO:0004468//lysine N-acetyltransferase activity, acting on acetyl phosphate as donor	GO:0016310//phosphorylation;GO:0006355//regulation of transcription, DNA-templated	K11375//elongator complex protein 4	gi|31542608|ref|NP_076365.2|//1	elongation protein 4 homolog (S. cerevisiae)
66307	2563	19.75	4.64	-2.08966	1.34843e-173	Down	1.79671e-174	Isoc1	GO:0042579//microbody	NA	NA	K04432//mitogen-activated protein kinase kinase 3 [EC:2.7.12.2]	gi|31541909|ref|NP_079754.2|//1	isochorismatase domain containing 1
209584	4404	0.64	0.15	-2.09311	8.27064e-11	Down	4.09664e-11	Tyw3	NA	GO:0016741//transferase activity, transferring one-carbon groups;GO:0016740//transferase activity	GO:0006399//tRNA metabolic process;GO:0006730//one-carbon metabolic process	K15450//tRNA wybutosine-synthesizing protein 3 [EC:2.1.1.282]	gi|148679945|gb|EDL11892.1|//1;gi|148679943|gb|EDL11890.1|//1	tRNA-yW synthesizing protein 3 homolog (S. cerevisiae)
12977	3810	394.71	92.51	-2.09311	0	Down	0	Csf1	GO:0031224//intrinsic component of membrane;GO:0044421//extracellular region part;GO:0043234//protein complex;GO:0016021//integral component of membrane;GO:0044444//cytoplasmic part	GO:0042802//identical protein binding;GO:0005126//cytokine receptor binding	GO:0032943//mononuclear cell proliferation;GO:0016477//cell migration;GO:0001952//regulation of cell-matrix adhesion;GO:0022414//reproductive process;GO:0001503//ossification;GO:0060560//developmental growth involved in morphogenesis;GO:0046578//regulation of Ras protein signal transduction;GO:0002763//positive regulation of myeloid leukocyte differentiation;GO:0048754//branching morphogenesis of…	K05453//macrophage colony-stimulating factor 1	gi|74206703|dbj|BAE41601.1|//1;gi|148669971|gb|EDL01918.1|//1	colony stimulating factor 1 (macrophage)
595139	6361	0.47	0.11	-2.09516	5.16273e-11	Down	2.54538e-11	E030024N20Rik	GO:0043231//intracellular membrane-bounded organelle;GO:0044444//cytoplasmic part	GO:0005515//protein binding;GO:0016859//cis-trans isomerase activity	GO:0044409//entry into host;GO:0030154//cell differentiation;GO:0006260//DNA replication;GO:0050792//regulation of viral process;GO:0044267//cellular protein metabolic process;GO:0001775//cell activation;GO:0002376//immune system process;GO:0019059;GO:0006310//DNA recombination;GO:0007599//hemostasis	K03767//peptidyl-prolyl cis-trans isomerase A (cyclophilin A) [EC:5.2.1.8]	gi|392353052|ref|XP_002728136.2|//1	peptidylprolyl isomerase A pseudogene 8
12518	1327	0.77	0.18	-2.09686	0.000141281	Down	8.67668e-05	Cd79a	GO:0031224//intrinsic component of membrane;GO:0009986//cell surface;GO:0005770//late endosome;GO:0019814//immunoglobulin complex	GO:0004872//receptor activity;GO:0005488//binding	GO:0030098//lymphocyte differentiation;GO:0042113//B cell activation;GO:0050851//antigen receptor-mediated signaling pathway	K06506//CD79A antigen	gi|75677429|ref|NP_031681.2|//1	CD79A antigen (immunoglobulin-associated alpha)
244954	2525	0.77	0.18	-2.09686	6.36583e-08	Down	3.41936e-08	Prss35	GO:0043231//intracellular membrane-bounded organelle	GO:0004175//endopeptidase activity	GO:0019538//protein metabolic process	K09627//serine protease 23 [EC:3.4.21.-]	gi|148694560|gb|EDL26507.1|//1	protease, serine, 35
20810	1328	154.57	36.1	-2.09819	0	Down	0	Srm	GO:0044444//cytoplasmic part	GO:0016765//transferase activity, transferring alkyl or aryl (other than methyl) groups	GO:0006596//polyamine biosynthetic process	K00797//spermidine synthase [EC:2.5.1.16]	gi|6678131|ref|NP_033298.1|//1	spermidine synthase
23897	1117	499.7	116.54	-2.10024	0	Down	0	Hax1	GO:0031252//cell leading edge;GO:0005856//cytoskeleton;GO:0005783//endoplasmic reticulum;GO:0044459//plasma membrane part;GO:0042598;GO:0005635//nuclear envelope;GO:0030135//coated vesicle	GO:0019838//growth factor binding	GO:0007165//signal transduction	NA	gi|6754160|ref|NP_035956.1|//1	HCLS1 associated X-1
67725	2523	5.49	1.28	-2.10066	7.35772e-49	Down	2.10728e-49	Nudt13	GO:0043231//intracellular membrane-bounded organelle	GO:0043169//cation binding;GO:0003824//catalytic activity	NA	K03426//NAD+ diphosphatase [EC:3.6.1.22];K01567	gi|22478078|gb|AAH37091.1|//1	nudix (nucleoside diphosphate linked moiety X)-type motif 13
246196	2187	36.16	8.42	-2.1025	1.06693e-252	Down	1.05656e-253	Zfp277	GO:0043231//intracellular membrane-bounded organelle	GO:0046914//transition metal ion binding;GO:0003676//nucleic acid binding;GO:0001071	GO:0006351//transcription, DNA-templated	K11436//type I protein arginine methyltransferase [EC:2.1.1.319]	gi|148704874|gb|EDL36821.1|//1;gi|148704875|gb|EDL36822.1|//1	zinc finger protein 277
72042	1642	54.88	12.77	-2.10352	0	Down	0	Cotl1	GO:0043232//intracellular non-membrane-bounded organelle	GO:0008092//cytoskeletal protein binding	GO:0006952//defense response	NA	gi|148679670|gb|EDL11617.1|//1	coactosin-like 1 (Dictyostelium)
101142	2314	24.2	5.63	-2.1038	5.12001e-193	Down	6.27526e-194	Itfg2	NA	NA	NA	NA	gi|19527142|ref|NP_598688.1|//1	integrin alpha FG-GAP repeat containing 2
100504687	1968	0.86	0.2	-2.10434	7.03808e-07	Down	3.92996e-07	2810029C07Rik	NA	NA	NA	NA	gi|148686680|gb|EDL18627.1|//1	RIKEN cDNA 2810029C07 gene
623169	1356	0.95	0.22	-2.11042	7.4555e-06	Down	4.32456e-06	Gm6402	GO:0015935//small ribosomal subunit	GO:0005198//structural molecule activity	GO:0048872//homeostasis of number of cells;GO:0031016//pancreas development;GO:0019080//viral gene expression;GO:0042254//ribosome biogenesis;GO:0022618//ribonucleoprotein complex assembly;GO:0006412//translation	K02962//small subunit ribosomal protein S17e	gi|392339274|ref|XP_003753777.1|//1	ribosomal protein S17 pseudogene
56177	1977	0.13	0.03	-2.11548	0.23046	*	0.188029	Olfm1	GO:0044421//extracellular region part;GO:0044432//endoplasmic reticulum part	GO:0005488//binding	GO:0048731//system development;GO:0006461//protein complex assembly	K04593//latrophilin 2	gi|84370357|ref|NP_062371.2|//1;gi|84370349|ref|NP_001033701.1|//1;gi|338720148|ref|XP_003364130.1|//1;gi|84370353|ref|NP_001033702.1|//1	olfactomedin 1
330385	995	0.13	0.03	-2.11548	0.274763	*	0.226662	9530026P05Rik	NA	NA	NA	NA	gi|148666911|gb|EDK99327.1|//1	RIKEN cDNA 9530026P05 gene
320292	2996	11.98	2.76	-2.11789	2.28549e-125	Down	3.79972e-126	Rasgef1b	GO:0044464//cell part	GO:0005083	GO:0019222//regulation of metabolic process;GO:0035556//intracellular signal transduction;GO:0009966//regulation of signal transduction	K07376//cGMP-dependent protein kinase 1 [EC:2.7.11.12];K06277//Rap guanine nucleotide exchange factor 1;K08018//Rap guanine nucleotide exchange factor 2	gi|31044455|ref|NP_851835.1|//1;gi|22003890|ref|NP_665838.1|//1	RasGEF domain family, member 1B
29861	2278	1.78	0.41	-2.11818	2.41377e-15	Down	1.08184e-15	Dpf1	GO:0070603//SWI/SNF superfamily-type complex	GO:0046914//transition metal ion binding	GO:0012502//induction of programmed cell death;GO:0006351//transcription, DNA-templated;GO:0048731//system development	K13196//zinc finger protein ubi-d4	gi|7305309|ref|NP_038902.1|//1	D4, zinc and double PHD fingers family 1
14998	1658	3.17	0.73	-2.11851	1.89443e-19	Down	7.87222e-20	H2-DMa	GO:0031224//intrinsic component of membrane;GO:0005770//late endosome;GO:0031090//organelle membrane;GO:0005764//lysosome;GO:0042611//MHC protein complex	GO:0005488//binding	GO:0006810//transport;GO:0051084//'de novo' posttranslational protein folding;GO:0045580//regulation of T cell differentiation;GO:0065003//macromolecular complex assembly;GO:0043368//positive T cell selection;GO:0002920//regulation of humoral immune response;GO:0002467//germinal center formation;GO:0031294//lymphocyte costimulation;GO:0002478//antigen processing and presentation of exogenous pept…	K06752//major histocompatibility complex, class II	gi|148539979|ref|NP_034516.3|//1	histocompatibility 2, class II, locus DMa
66464	1353	36.52	8.4	-2.12023	2.8617e-170	Down	3.87696e-171	Taf12	GO:0016020//membrane;GO:0070461//SAGA-type complex;GO:0005667//transcription factor complex	GO:0003712//transcription cofactor activity;GO:0003702;GO:0004468//lysine N-acetyltransferase activity, acting on acetyl phosphate as donor;GO:0003676//nucleic acid binding;GO:0001071	GO:0006354//DNA-templated transcription, elongation;GO:0016573//histone acetylation;GO:0006352//DNA-templated transcription, initiation	K03126//transcription initiation factor TFIID subunit 12	gi|296207258|ref|XP_002750565.1|//1	TAF12 RNA polymerase II, TATA box binding protein (TBP)-associated factor
384569	8372	0.48	0.11	-2.12553	1.44095e-15	Down	6.42868e-16	Nova2	GO:0043231//intracellular membrane-bounded organelle	GO:0003676//nucleic acid binding	NA	K14944//RNA-binding protein Nova	gi|119577801|gb|EAW57397.1|//1	neuro-oncological ventral antigen 2
93880	3055	0.35	0.08	-2.12928	5.28646e-05	Down	3.1787e-05	Pcdhb9	GO:0005856//cytoskeleton;GO:0016021//integral component of membrane	GO:0046872//metal ion binding	GO:0007399//nervous system development;GO:0016337;GO:0007267//cell-cell signaling	K04601//cadherin EGF LAG seven-pass G-type receptor 2	gi|113866011|ref|NP_444364.3|//1	protocadherin beta 9
72736	2418	16.42	3.75	-2.13049	1.64158e-139	Down	2.55088e-140	Tmx1	GO:0043231//intracellular membrane-bounded organelle;GO:0031224//intrinsic component of membrane;GO:0005626;GO:0031090//organelle membrane	GO:0016667//oxidoreductase activity, acting on a sulfur group of donors	GO:0019725//cellular homeostasis;GO:0006091//generation of precursor metabolites and energy;GO:0043066//negative regulation of apoptotic process;GO:0051234//establishment of localization	K09580//protein disulfide-isomerase A1 [EC:5.3.4.1];K09582//protein disulfide-isomerase A4 [EC:5.3.4.1]	gi|148704629|gb|EDL36576.1|//1	thioredoxin-related transmembrane protein 1
140577	4444	3.81	0.87	-2.1307	2.24169e-61	Down	5.77366e-62	Ankrd6	NA	GO:0005488//binding	NA	K15503//serine/threonine-protein phosphatase 6 regulatory ankyrin repeat subunit B	gi|50510725|dbj|BAD32348.1|//1	ankyrin repeat domain 6
73824	407	34.78	7.94	-2.13105	7.48272e-47	Down	2.18914e-47	Snhg6	NA	NA	NA	NA	gi|148682348|gb|EDL14295.1|//1	small nucleolar RNA host gene (non-protein coding) 6
20509	2313	18.76	4.28	-2.13198	4.7182e-154	Down	6.85336e-155	Slc19a1	GO:0044459//plasma membrane part;GO:0005626;GO:0016021//integral component of membrane	GO:0015291//secondary active transmembrane transporter activity;GO:0051183;GO:0016597//amino acid binding;GO:0015238//drug transmembrane transporter activity	GO:0015893//drug transport;GO:0006865//amino acid transport;GO:0006835//dicarboxylic acid transport;GO:0006766//vitamin metabolic process;GO:0006575//cellular modified amino acid metabolic process;GO:0022414//reproductive process	K14609//solute carrier family 19 (folate transporter), member 1	gi|13654260|ref|NP_112473.1|//1	solute carrier family 19 (folate transporter), member 1
73545	3097	0.79	0.18	-2.13386	5.2111e-10	Down	2.6403e-10	1700094D03Rik	NA	NA	NA	NA	gi|148683219|gb|EDL15166.1|//1	RIKEN cDNA 1700094D03 gene
16470	3183	2.33	0.53	-2.13627	3.11263e-27	Down	1.14204e-27	Ush1g	GO:0005856//cytoskeleton	GO:0042802//identical protein binding	GO:0042471//ear morphogenesis;GO:0043954//cellular component maintenance;GO:0050953//sensory perception of light stimulus;GO:0050954//sensory perception of mechanical stimulus;GO:0042490//mechanoreceptor differentiation	K15503//serine/threonine-protein phosphatase 6 regulatory ankyrin repeat subunit B	gi|28436077|dbj|BAC57426.1|//1	Usher syndrome 1G
100503704	1531	0.44	0.1	-2.1375	0.00161031	*	0.00105164	Gm16861	NA	NA	NA	K01529	gi|344249481|gb|EGW05585.1|//1	predicted gene, 16861
217265	8339	0.66	0.15	-2.1375	2.4695e-21	Down	9.93256e-22	Abca5	GO:0031224//intrinsic component of membrane;GO:0012505//endomembrane system;GO:0005770//late endosome;GO:0005764//lysosome	GO:0032559//adenyl ribonucleotide binding;GO:0017111//nucleoside-triphosphatase activity	GO:0034369//plasma lipoprotein particle remodeling;GO:0010742//macrophage derived foam cell differentiation;GO:0030301//cholesterol transport;GO:0009207//purine ribonucleoside triphosphate catabolic process	K05648//ATP-binding cassette, subfamily A (ABC1), member 5	gi|146134400|ref|NP_671752.2|//1	ATP-binding cassette, sub-family A (ABC1), member 5
246228	3140	5.46	1.24	-2.13856	2.31753e-61	Down	5.9704e-62	Vwa1	GO:0030529//intracellular ribonucleoprotein complex;GO:0005578//proteinaceous extracellular matrix	GO:0005198//structural molecule activity	GO:0010467//gene expression;GO:0043062//extracellular structure organization	K08132//collagen, type XII, alpha	gi|240255600|ref|NP_680085.3|//1	von Willebrand factor A domain containing 1
329093	1930	0.93	0.21	-2.14684	1.64569e-07	Down	8.97678e-08	Cpa6	GO:0031012//extracellular matrix	GO:0046914//transition metal ion binding;GO:0008235//metalloexopeptidase activity	GO:0019538//protein metabolic process	K08782//carboxypeptidase A6 [EC:3.4.17.1]	gi|56119154|ref|NP_808502.2|//1	carboxypeptidase A6
21413	7293	3.1	0.7	-2.14684	1.2538e-81	Down	2.7526e-82	Tcf4	GO:0043231//intracellular membrane-bounded organelle;GO:0043234//protein complex	GO:0001091//RNA polymerase II basal transcription factor binding;GO:0000982//transcription factor activity, RNA polymerase II proximal promoter sequence-specific DNA binding;GO:0043566;GO:0010843;GO:0000977//RNA polymerase II regulatory region sequence-specific DNA binding;GO:0030528;GO:0003712//transcription cofactor activity;GO:0001083//transcription factor activity, RNA polymerase II basal tra…	GO:0034622//cellular macromolecular complex assembly;GO:0006357//regulation of transcription from RNA polymerase II promoter;GO:0032501//multicellular organismal process;GO:0006352//DNA-templated transcription, initiation	K15603//transcription factor 4/12	gi|148677648|gb|EDL09595.1|//1	transcription factor 4
56448	2782	7.14	1.61	-2.14886	2.10885e-71	Down	4.97084e-72	Cyp2d22	GO:0043231//intracellular membrane-bounded organelle;GO:0042598;GO:0031090//organelle membrane	GO:0008395//steroid hydroxylase activity;GO:0005506//iron ion binding;GO:0016712//oxidoreductase activity, acting on paired donors, with incorporation or reduction of molecular oxygen, reduced flavin or flavoprotein as one donor, and incorporation of one atom of oxygen	GO:0000038//very long-chain fatty acid metabolic process;GO:0042221//response to chemical;GO:0055114//oxidation-reduction process;GO:0017144//drug metabolic process;GO:0090346//cellular organofluorine metabolic process;GO:0006721//terpenoid metabolic process;GO:0044092//negative regulation of molecular function;GO:0009698//phenylpropanoid metabolic process;GO:0009820//alkaloid metabolic process;G…	K07414//cytochrome P450 family 2 subfamily D [EC:1.14.14.1]	gi|148672557|gb|EDL04504.1|//1	cytochrome P450, family 2, subfamily d, polypeptide 22
14256	1075	11.64	2.61	-2.15697	1.21043e-44	Down	3.62158e-45	Flt3l	GO:0009897//external side of plasma membrane	GO:0042802//identical protein binding;GO:0005102//receptor binding	GO:0008283//cell proliferation;GO:0001779//natural killer cell differentiation	K05454//fms-related tyrosine kinase 3 ligand	gi|148690863|gb|EDL22810.1|//1	FMS-like tyrosine kinase 3 ligand
235674	1669	1.16	0.26	-2.15754	6.36511e-08	Down	3.41936e-08	Acaa1b	GO:0044439//peroxisomal part	GO:0016453//C-acetyltransferase activity	GO:0006635//fatty acid beta-oxidation;GO:0031667//response to nutrient levels;GO:0009725//response to hormone	K07513//acetyl-CoA acyltransferase 1 [EC:2.3.1.16]	gi|22122797|ref|NP_666342.1|//1	acetyl-Coenzyme A acyltransferase 1B
57808	504	2202.61	493.67	-2.1576	0	Down	0	Rpl35a	GO:0043231//intracellular membrane-bounded organelle;GO:0030529//intracellular ribonucleoprotein complex;GO:0044444//cytoplasmic part	GO:0003723//RNA binding;GO:0005198//structural molecule activity	GO:0031016//pancreas development;GO:0019080//viral gene expression;GO:0042254//ribosome biogenesis;GO:0006412//translation	K02917//large subunit ribosomal protein L35Ae	gi|148700328|gb|EDL32275.1|//1;gi|293348263|ref|XP_002726835.1|//1	ribosomal protein L35A
654824	921	10.23	2.29	-2.15939	8.36183e-34	Down	2.80208e-34	Ankrd37	GO:0043231//intracellular membrane-bounded organelle	NA	NA	NA	gi|88319966|ref|NP_001034651.1|//1	ankyrin repeat domain 37
20084	524	7436.05	1664.24	-2.15967	0	Down	0	Rps18	GO:0015935//small ribosomal subunit	GO:0003723//RNA binding;GO:0005198//structural molecule activity	GO:0031016//pancreas development;GO:0019080//viral gene expression;GO:0022613//ribonucleoprotein complex biogenesis;GO:0006412//translation;GO:0007049//cell cycle	K02964//small subunit ribosomal protein S18e	gi|332245592|ref|XP_003271942.1|//1	ribosomal protein S18
20514	2758	52.83	11.77	-2.16624	0	Down	0	Slc1a5	GO:0005626;GO:0016021//integral component of membrane	GO:0015291//secondary active transmembrane transporter activity;GO:0005310//dicarboxylic acid transmembrane transporter activity;GO:0016597//amino acid binding;GO:0015179//L-amino acid transmembrane transporter activity	GO:0015807//L-amino acid transport;GO:0006807//nitrogen compound metabolic process;GO:0006858//extracellular transport	K05616//solute carrier family 1 (neutral amino acid transporter), member 5	gi|114326474|ref|NP_033227.2|//1	solute carrier family 1 (neutral amino acid transporter), member 5
22115	1403	0.09	0.02	-2.16993	0.275247	*	0.226662	Tssk2	GO:0044424//intracellular part	GO:0046872//metal ion binding;GO:0032559//adenyl ribonucleotide binding;GO:0004672//protein kinase activity	GO:0006464//cellular protein modification process;GO:0048232//male gamete generation;GO:0048869//cellular developmental process	K08811//testis-specific serine kinase [EC:2.7.11.1]	gi|112734843|ref|NP_033462.2|//1	testis-specific serine kinase 2
74061	1434	0.09	0.02	-2.16993	0.275186	*	0.226662	4933404K08Rik	NA	NA	NA	NA	gi|148700632|gb|EDL32579.1|//1	RIKEN cDNA 4933404K08 gene
320965	4677	0.09	0.02	-2.16993	0.0198643	*	0.0139881	4831440E17Rik	NA	NA	NA	NA	gi|148671128|gb|EDL03075.1|//1	RIKEN cDNA 4831440E17 gene
100380944	1581	0.09	0.02	-2.16993	0.275065	*	0.226662	Gm11602	GO:0005746//mitochondrial respiratory chain	GO:0050136//NADH dehydrogenase (quinone) activity;GO:0043169//cation binding;GO:0051536//iron-sulfur cluster binding	GO:0009205//purine ribonucleoside triphosphate metabolic process;GO:0022904//respiratory electron transport chain;GO:0012501//programmed cell death;GO:0051234//establishment of localization;GO:0042391//regulation of membrane potential	K03934//NADH dehydrogenase (ubiquinone) Fe-S protein 1 [EC:1.6.5.3 1.6.99.3]	gi|148667761|gb|EDL00178.1|//1	predicted gene 11602
14566	1805	0.09	0.02	-2.16993	0.162941	*	0.130561	Gdf9	GO:0044421//extracellular region part	GO:0005102//receptor binding	GO:0003006//developmental process involved in reproduction;GO:0007178//transmembrane receptor protein serine/threonine kinase signaling pathway;GO:0016049//cell growth;GO:0007276//gamete generation	K05498//growth differentiation factor 9/9B	gi|160298182|ref|NP_032136.2|//1	growth differentiation factor 9
18155	2101	0.09	0.02	-2.16993	0.162916	*	0.130561	Pnoc	NA	GO:0005179//hormone activity	GO:0007186//G-protein coupled receptor signaling pathway;GO:0007267//cell-cell signaling;GO:0050877//nervous system process	NA	gi|326537301|ref|NP_001192004.1|//1;gi|148704076|gb|EDL36023.1|//1	prepronociceptin
214292	2918	0.09	0.02	-2.16993	0.0908912	*	0.0695602	Syna	GO:0044423//virion part	NA	NA	K04257//olfactory receptor;K13962//solute carrier family 26 (anion exchange transporter), member 7	gi|85701452|ref|NP_001013773.1|//1	syncytin a
26968	2111	0.09	0.02	-2.16993	0.0964118	*	0.0740354	Islr	NA	NA	GO:0009987//cellular process	K07523//netrin-G1 ligand;K06839//slit 2	gi|148693990|gb|EDL25937.1|//1;gi|148693991|gb|EDL25938.1|//1	immunoglobulin superfamily containing leucine-rich repeat
104681	4160	0.54	0.12	-2.16993	3.58068e-09	Down	1.85679e-09	Slc16a6	GO:0005626;GO:0016021//integral component of membrane	GO:0015291//secondary active transmembrane transporter activity;GO:0046943//carboxylic acid transmembrane transporter activity	GO:0046942//carboxylic acid transport	K08183//MFS transporter, MCP family, solute carrier family 16 (monocarboxylic acid transporters), member 6	gi|71067107|ref|NP_001025013.1|//1	solute carrier family 16 (monocarboxylic acid transporters), member 6
78512	1061	19.8	4.4	-2.16993	2.88326e-69	Down	6.91106e-70	3300005D01Rik	NA	NA	NA	NA	gi|149028318|gb|EDL83734.1|//1;gi|148669714|gb|EDL01661.1|//1	RIKEN cDNA 3300005D01 gene
216441	2215	1.58	0.35	-2.1745	6.15436e-14	Down	2.83856e-14	Slc26a10	NA	NA	NA	K14707//solute carrier family 26, member 10	gi|260593700|ref|NP_808283.2|//1	solute carrier family 26, member 10
226791	1577	22.41	4.95	-2.17864	6.62815e-127	Down	1.09276e-127	Lyplal1	GO:0044424//intracellular part	GO:0004091	NA	K06999//phospholipase/carboxylesterase	gi|227496223|ref|NP_666218.2|//1	lysophospholipase-like 1
226518	4548	4.81	1.06	-2.18197	9.60493e-81	Down	2.12142e-81	Nmnat2	GO:0043231//intracellular membrane-bounded organelle;GO:0012505//endomembrane system	GO:0032559//adenyl ribonucleotide binding;GO:0070566//adenylyltransferase activity	GO:0019359//nicotinamide nucleotide biosynthetic process	K06210//nicotinamide mononucleotide adenylyltransferase [EC:2.7.7.1 2.7.7.18]	gi|30425202|ref|NP_780669.1|//1	nicotinamide nucleotide adenylyltransferase 2
242083	3962	1.68	0.37	-2.18286	5.25048e-25	Down	1.99392e-25	Ppm1l	GO:0031224//intrinsic component of membrane;GO:0043234//protein complex;GO:0031090//organelle membrane	GO:0043169//cation binding;GO:0004721//phosphoprotein phosphatase activity	GO:0007243;GO:0006464//cellular protein modification process;GO:0007167//enzyme linked receptor protein signaling pathway;GO:0006796//phosphate-containing compound metabolic process;GO:0006643//membrane lipid metabolic process	K04461//protein phosphatase 1B [EC:3.1.3.16];K14803//protein phosphatase PTC2/3 [EC:3.1.3.16]	gi|66392585|ref|NP_848841.2|//1	protein phosphatase 1 (formerly 2C)-like
70358	1216	104.14	22.93	-2.18322	0	Down	0	Steap1	GO:0043231//intracellular membrane-bounded organelle;GO:0031090//organelle membrane;GO:0030054//cell junction;GO:0016021//integral component of membrane	GO:0046914//transition metal ion binding;GO:0003824//catalytic activity;GO:0050662//coenzyme binding;GO:0022803//passive transmembrane transporter activity	GO:0000041//transition metal ion transport;GO:0006091//generation of precursor metabolites and energy	K14737//metalloreductase STEAP1 [EC:1.16.1.-]	gi|74188352|dbj|BAE25828.1|//1	six transmembrane epithelial antigen of the prostate 1
100502742	747	4.59	1.01	-2.18414	4.20458e-13	Down	1.97377e-13	1700007L15Rik	NA	NA	NA	NA	gi|148665424|gb|EDK97840.1|//1	RIKEN cDNA 1700007L15 gene
71776	1840	2.64	0.58	-2.18641	1.15037e-18	Down	4.85044e-19	Tha1	NA	NA	NA	K01620//threonine aldolase [EC:4.1.2.48]	gi|213512208|ref|NP_082195.2|//1	threonine aldolase 1
19819	1457	10.8	2.37	-2.18807	2.12726e-57	Down	5.65224e-58	Rnaseh1	GO:0043231//intracellular membrane-bounded organelle	GO:0046872//metal ion binding;GO:0016891//endoribonuclease activity, producing 5'-phosphomonoesters;GO:0042802//identical protein binding;GO:0003676//nucleic acid binding	GO:0016070//RNA metabolic process;GO:0006261//DNA-dependent DNA replication	K03469//ribonuclease HI [EC:3.1.26.4]	gi|226246542|ref|NP_035405.2|//1	ribonuclease H1
217011	1771	48.46	10.63	-2.18865	0	Down	0	Nle1	GO:0031981//nuclear lumen	NA	GO:0007166//cell surface receptor signaling pathway;GO:0001825//blastocyst formation	K14855//ribosome assembly protein 4	gi|238624156|ref|NP_663406.2|//1	notchless homolog 1 (Drosophila)
93970	1239	7.75	1.7	-2.18866	1.68055e-35	Down	5.50988e-36	Klra18	GO:0016020//membrane	GO:0004871//signal transducer activity	GO:0023052//signaling	K10069//C-type lectin domain family 1 member A;K10075//killer cell lectin-like receptor subfamily F member 1	gi|21361220|ref|NP_444383.1|//1	killer cell lectin-like receptor, subfamily A, member 18
68659	6627	18.26	4	-2.19061	0	Down	0	Fam198b	GO:0043231//intracellular membrane-bounded organelle;GO:0031224//intrinsic component of membrane;GO:0012505//endomembrane system	NA	NA	NA	gi|134032028|ref|NP_573450.2|//1	family with sequence similarity 198, member B
320351	1205	5.25	1.15	-2.19068	8.29828e-24	Down	3.20644e-24	Tmem251	GO:0031224//intrinsic component of membrane	NA	NA	NA	gi|354489678|ref|XP_003506988.1|//1	transmembrane protein 251
21826	5922	1.05	0.23	-2.19068	1.41601e-23	Down	5.48424e-24	Thbs2	GO:0005578//proteinaceous extracellular matrix	GO:0046872//metal ion binding;GO:0005539//glycosaminoglycan binding	GO:0001525//angiogenesis;GO:0009987//cellular process;GO:0044089//positive regulation of cellular component biogenesis	K04659//thrombospondin 2/3/4/5	gi|239787900|ref|NP_035711.2|//1	thrombospondin 2
12406	2238	1192.32	260.17	-2.19624	0	Down	0	Serpinh1	GO:0044432//endoplasmic reticulum part	GO:0005515//protein binding;GO:0004866//endopeptidase inhibitor activity	GO:0010466//negative regulation of peptidase activity;GO:0006508//proteolysis;GO:0030198//extracellular matrix organization;GO:0050896//response to stimulus;GO:0009059//macromolecule biosynthetic process	K09501//serpin peptidase inhibitor, clade H, member 1	gi|200966|gb|AAA03200.1|//1	serine (or cysteine) peptidase inhibitor, clade H, member 1
75617	701	2746.74	597.66	-2.20032	0	Down	0	Rps25	GO:0031981//nuclear lumen;GO:0015935//small ribosomal subunit	GO:0005198//structural molecule activity;GO:0003676//nucleic acid binding	GO:0031016//pancreas development;GO:0019080//viral gene expression;GO:0022618//ribonucleoprotein complex assembly;GO:0006412//translation	K02975//small subunit ribosomal protein S25e	gi|148693644|gb|EDL25591.1|//1	ribosomal protein S25
107522	1034	24.23	5.27	-2.20092	1.76131e-88	Down	3.68396e-89	Ece2	GO:0043231//intracellular membrane-bounded organelle;GO:0031224//intrinsic component of membrane;GO:0012506//vesicle membrane;GO:0044431//Golgi apparatus part	GO:0004175//endopeptidase activity;GO:0043169//cation binding;GO:0016741//transferase activity, transferring one-carbon groups	GO:0051605;GO:0035051//cardiocyte differentiation;GO:0007154//cell communication;GO:0006730//one-carbon metabolic process;GO:0007417//central nervous system development	K01415//endothelin-converting enzyme [EC:3.4.24.71]	gi|153945864|ref|NP_808810.1|//1;gi|153945742|ref|NP_808811.1|//1;gi|120953156|ref|NP_079738.2|//1;gi|153945794|ref|NP_808809.1|//1;gi|153945738|ref|NP_647454.2|//1	endothelin converting enzyme 2
100415915	1852	0.23	0.05	-2.20163	0.0198609	*	0.0139881	A530072M11Rik	NA	NA	NA	NA	gi|148673641|gb|EDL05588.1|//1	RIKEN cDNA gene A530072M11
104759	1978	0.46	0.1	-2.20163	0.000227973	Down	0.000141893	Pld4	GO:0031224//intrinsic component of membrane	GO:0004620//phospholipase activity;GO:0005488//binding	GO:0006629//lipid metabolic process	NA	gi|30725764|ref|NP_849242.1|//1	phospholipase D family, member 4
415115	1156	4.42	0.96	-2.20294	9.78995e-20	Down	4.04926e-20	Neurl2	GO:0000153//cytoplasmic ubiquitin ligase complex;GO:0005924//cell-substrate adherens junction	NA	GO:0010927//cellular component assembly involved in morphogenesis;GO:0031032//actomyosin structure organization;GO:0007165//signal transduction	K01931//protein neuralized [EC:2.3.2.27];K15689//E3 ubiquitin-protein ligase NEURL3 [EC:2.3.2.27]	gi|148674480|gb|EDL06427.1|//1	neuralized-like 2 (Drosophila)
66266	1143	40.94	8.89	-2.20326	3.42349e-168	Down	4.67732e-169	Eapp	GO:0031981//nuclear lumen;GO:0016020//membrane	NA	GO:0008283//cell proliferation;GO:0043193;GO:0032582	NA	gi|148704799|gb|EDL36746.1|//1	E2F-associated phosphoprotein
319156	312	1.8	0.39	-2.20645	0.00722744	*	0.00494332	Hist1h4d	NA	NA	NA	K11254//histone H4	gi|426398222|gb|AFY26254.1|//1	histone cluster 1, H4d
18655	1816	1540.51	333.66	-2.20696	0	Down	0	Pgk1	GO:0000267;GO:0044444//cytoplasmic part	GO:0032559//adenyl ribonucleotide binding;GO:0016301//kinase activity	GO:0006007//glucose catabolic process;GO:0006796//phosphate-containing compound metabolic process	K00927//phosphoglycerate kinase [EC:2.7.2.3]	gi|70778976|ref|NP_032854.2|//1	phosphoglycerate kinase 1
328162	2070	14.49	3.13	-2.21082	4.93953e-120	Down	8.47748e-121	Trmt61a	GO:0043231//intracellular membrane-bounded organelle	GO:0016426//tRNA (adenine) methyltransferase activity;GO:0005488//binding	GO:0006399//tRNA metabolic process;GO:0001510//RNA methylation	K07442//tRNA (adenine57-N1/adenine58-N1)-methyltransferase catalytic subunit [EC:2.1.1.219 2.1.1.220]	gi|152963551|ref|NP_796348.2|//1	tRNA methyltransferase 61A
18974	1695	8.94	1.93	-2.21167	3.11782e-56	Down	8.3557e-57	Pole2	GO:0031981//nuclear lumen	GO:0034061//DNA polymerase activity;GO:0003676//nucleic acid binding	GO:0051320//S phase;GO:0006261//DNA-dependent DNA replication;GO:0006289//nucleotide-excision repair;GO:0000723//telomere maintenance	K02325//DNA polymerase epsilon subunit 2 [EC:2.7.7.7]	gi|33468927|ref|NP_035263.1|//1	polymerase (DNA directed), epsilon 2 (p59 subunit)
75812	2353	2.69	0.58	-2.21348	2.52166e-22	Down	9.96126e-23	Tasp1	NA	GO:0004175//endopeptidase activity	GO:0019538//protein metabolic process;GO:0006355//regulation of transcription, DNA-templated;GO:0006530//asparagine catabolic process	K08657//taspase, threonine aspartase, 1 [EC:3.4.25.-]	gi|148696458|gb|EDL28405.1|//1;gi|227496421|ref|NP_001153113.1|//1	taspase, threonine aspartase 1
[truncated: 15,543 more rows]
