# Supplementary material for: β-catenin attenuation leads to up-regulation of activating NKG2D ligands and tumor regression in BrafV600E -driven thyroid cancer cells
Source: Front Immunol. 2023 Jul 6;14:1171816. doi: 10.3389/fimmu.2023.1171816 (PMC10358762; doi:10.3389/fimmu.2023.1171816)
Supplement: Supplementary file 3 [file Table_2.xlsx]

## Sheet: GO_AllLists
Category	CategoryID	GO	Description	Hits	PARENT_GO	LogP	Enrichment	Z-score	#TotalGeneInLibrary	#GeneInGO	#GeneInHitList	#GeneInGOAndHitList	%InGO	STDV %InGO	GeneID	Log(q-value)	GeneList
GO Biological Processes	19	GO:0043269	regulation of ion transport	Adrb1|Atp1b2|Atp4a|Cacnb3|Fgfr1|Fgfr4|Galr2|Htt|Hes1|Iapp|Ifngr1|Il1a|Il1b|Itgb3|Kcnb1|Kcnj11|Kcnk4|Kif5b|Pdgfb|Pik3c2a|Ptger3|Rab11b|Sstr4|Syt2|Trh|Cabp2|Mink1|Pla2g6|Cacng3|Fxyd1|Fxyd7|Slc9a3r2|Kcne1l|Ahnak|Atp2b1|Tmem109|Catsper3|Gck|Slc18a1|Grin3b|Kcnk13|Clic5|Syt11|Ffar1|Nat8l|Gimap5|Chd7|Fcrl5|Gpd1l|Scn4b|Nkain2	19_GO:0051179 localization	-5.2	1.9	5	20704	771	709	51	7.2	0.97	11554|11932|11944|12297|14182|14186|14428|15194|15205|15874|15979|16175|16176|16416|16500|16514|16528|16573|18591|18704|19218|19326|20608|20980|22044|29866|50932|53357|54376|56188|57780|65962|66240|66395|67972|68539|76856|103988|110877|170483|217826|224796|229521|233081|269642|317757|320790|329693|333433|399548|432450	-0.96	MyList
GO Biological Processes	19	GO:0010817	regulation of hormone levels	Cckbr|Cyp1b1|Cyp2d9|Lcn5|Fgfr1|Fgfr4|Fzd4|Glul|Htt|Hmga2|Hsd17b2|Igf1r|Igfbp3|Il1b|Kcnb1|Kcnj11|Kif5b|Por|Ptger3|Rab11b|Rdh16|Sstr5|Sox11|Trh|Pcsk1n|Pla2g6|Arhgef7|Midn|Ddo|C2cd2l|Cyp2d26|Sirt1|Gck|Rims2|Ucn2|Duoxa1|Duox2|Ugt2b36|Ffar1|Chd7|Serpina7	19_GO:0065007 biological regulation	-4.7	2	4.7	20704	595	709	41	5.8	0.88	12426|13078|13105|13863|14182|14186|14366|14645|15194|15364|15486|16001|16009|16176|16500|16514|16573|18984|19218|19326|19683|20609|20666|22044|30052|53357|54126|59090|70503|71764|76279|93759|103988|116838|171530|213696|214593|231396|233081|320790|331535	-0.75	MyList
KEGG Pathway	24	mmu04015	Rap1 signaling pathway - Mus musculus (house mouse)	Efna4|Fgfr1|Fgfr2|Fgfr4|Fpr1|Magi1|Hgf|Id1|Igf1r|Itgb3|Kit|Afdn|Ngfr|Pdgfb|Rac2|Lpar2|Pard6b|Magi3|Adcy2|Pfn4		-4.3	2.7	4.8	20704	214	709	20	2.8	0.62	13639|14182|14183|14186|14293|14924|15234|15901|16001|16416|16590|17356|18053|18591|19354|53978|58220|99470|210044|382562	-0.63	MyList
GO Biological Processes	19	GO:0043270	positive regulation of ion transport	Adrb1|Atp1b2|Cacnb3|Galr2|Htt|Iapp|Ifngr1|Il1a|Il1b|Kcnb1|Kcnj11|Kif5b|Pdgfb|Sstr4|Trh|Pla2g6|Cacng3|Fxyd1|Slc9a3r2|Kcne1l|Atp2b1|Slc18a1|Ffar1|Nat8l|Gimap5|Gpd1l|Scn4b	19_GO:0051179 localization	-4.2	2.3	4.6	20704	343	709	27	3.8	0.72	11554|11932|12297|14428|15194|15874|15979|16175|16176|16500|16514|16573|18591|20608|22044|53357|54376|56188|65962|66240|67972|110877|233081|269642|317757|333433|399548	-0.63	MyList
KEGG Pathway	24	mmu04014	Ras signaling pathway - Mus musculus (house mouse)	Efna4|Fgfr1|Fgfr2|Fgfr4|Gab1|Gngt1|Gng4|Hgf|Igf1r|Kit|Afdn|Ngfr|Ntf3|Pdgfb|Pla2g2d|Rac2|Rasal1|Rela|Pla2g6|Pak4|Pla2g4f		-4.2	2.6	4.7	20704	235	709	21	3	0.64	13639|14182|14183|14186|14388|14699|14706|15234|16001|16590|17356|18053|18205|18591|18782|19354|19415|19697|53357|70584|271844	-0.63	MyList
GO Biological Processes	19	GO:0007420	brain development	Aplp2|Atp1b2|Btg2|E2f1|Nr2f1|Fgfr1|Fgfr2|Fzd4|Htt|Hes1|Hmga2|Elavl4|Igf1r|Kif3a|Lhx1|Afdn|Ntf3|Nr4a2|Pbx1|Pcnt|Pitx1|Slc1a1|Kdm2b|Mink1|Ccdc39|Atxn1l|Tacc2|Vps51|Kif27|Trappc9|Mfsd2a|B3gnt5|Bcr|Duox2|Sema6d|Sez6l2|Rtn4rl1|Tsku|Rpgrip1l|Hook3|Chd7|Nanos1	19_GO:0032502 developmental process	-3.7	1.8	4	20704	686	709	42	5.9	0.89	11804|11932|12227|13555|13865|14182|14183|14366|15194|15205|15364|15572|16001|16568|16869|17356|18205|18227|18514|18541|18740|20510|30841|50932|51938|52335|57752|68505|75050|76510|76574|108105|110279|214593|214968|233878|237847|244152|244585|320191|320790|332397	-0.33	MyList
GO Biological Processes	19	GO:0031649	heat generation	Adrb1|Il1a|Il1b|Ptger3	19_GO:0032501 multicellular organismal process	-3.6	12	6.4	20704	10	709	4	0.56	0.28	11554|16175|16176|19218	-0.33	MyList
GO Biological Processes	19	GO:0051656	establishment of organelle localization	Cln3|Dctn1|Fgfr2|Hdac6|Htt|Kif13a|Kif5b|Kit|Myh9|Ptgds|Nectin2|Rab11b|Spo11|Tacc2|Fam83d|Sapcd2|Zbed3|Pard3b|Exoc6b|Trappc9|Clasp1|Clmn|Dnm3|Trip11|Syt11|Crocc|Hook3|Mrgprb3	19_GO:0051179 localization	-3.6	2.1	4	20704	395	709	28	3.9	0.73	12752|13191|14183|15185|15194|16553|16573|16590|17886|19215|19294|19326|26972|57752|71878|72080|72114|72823|75914|76510|76707|94040|103967|109181|229521|230872|320191|404238	-0.33	MyList
GO Biological Processes	19	GO:0034765	regulation of ion transmembrane transport	Adrb1|Atp1b2|Atp4a|Cacnb3|Galr2|Htt|Iapp|Ifngr1|Itgb3|Kcnb1|Kcnj11|Kcnk4|Kif5b|Pik3c2a|Ptger3|Cabp2|Mink1|Pla2g6|Cacng3|Fxyd1|Fxyd7|Slc9a3r2|Kcne1l|Ahnak|Tmem109|Catsper3|Kcnk13|Clic5|Ffar1|Gimap5|Chd7|Fcrl5|Gpd1l|Scn4b	19_GO:0051179 localization	-3.5	1.9	3.9	20704	527	709	34	4.8	0.8	11554|11932|11944|12297|14428|15194|15874|15979|16416|16500|16514|16528|16573|18704|19218|29866|50932|53357|54376|56188|57780|65962|66240|66395|68539|76856|217826|224796|233081|317757|320790|329693|333433|399548	-0.33	MyList
GO Biological Processes	19	GO:0006023	aminoglycan biosynthetic process	Ccnd3|Hs3st3a1|Hyal1|Il1b|B4galt4|B3gnt3|Chsy3|B3gnt7	19_GO:0008152 metabolic process	-3.4	4.5	4.7	20704	52	709	8	1.1	0.4	12445|15478|15586|16176|56375|72297|78923|227327	-0.33	MyList
GO Biological Processes	19	GO:0001660	fever generation	Il1a|Il1b|Ptger3	19_GO:0032501 multicellular organismal process	-3.4	18	7	20704	5	709	3	0.42	0.24	16175|16176|19218	-0.33	MyList
GO Biological Processes	19	GO:0043392	negative regulation of DNA binding	E2f1|Hmga2|Id1|Sox11|Tnks|Sirt1|Wfikkn1|Wfikkn2	19_GO:0065007 biological regulation	-3.4	4.4	4.7	20704	53	709	8	1.1	0.4	13555|15364|15901|20666|21951|93759|215001|278507	-0.33	MyList
Reactome Gene Sets	6	R-MMU-913709	O-linked glycosylation of mucins	Chst4|B3gnt3|C1galt1|B3gnt5|Galnt7|Muc4|B3gnt7|Muc21		-3.4	4.4	4.7	20704	53	709	8	1.1	0.4	26887|72297|94192|108105|108150|140474|227327|672682	-0.33	MyList
GO Biological Processes	19	GO:0046883	regulation of hormone secretion	Cckbr|Fgfr1|Fgfr4|Glul|Hmga2|Igfbp3|Il1b|Kcnb1|Kcnj11|Kif5b|Ptger3|Sstr5|Sox11|Trh|Pla2g6|Arhgef7|Midn|C2cd2l|Sirt1|Gck|Ucn2|Ffar1|Chd7	19_GO:0051179 localization	-3.4	2.2	3.9	20704	308	709	23	3.2	0.67	12426|14182|14186|14645|15364|16009|16176|16500|16514|16573|19218|20609|20666|22044|53357|54126|59090|71764|93759|103988|171530|233081|320790	-0.33	MyList
GO Biological Processes	19	GO:0007030	Golgi organization	Htt|Arhgef7|Huwe1|Cltc|Vps51|Rab43|Clasp1|Coro7|Obsl1|Atl3|Trip11|Plk5|Fhdc1	19_GO:0009987 cellular process	-3.4	3	4.2	20704	127	709	13	1.8	0.5	15194|54126|59026|67300|68505|69834|76707|78885|98733|109168|109181|216166|229474	-0.33	MyList
Reactome Gene Sets	6	R-MMU-3247509	Chromatin modifying enzymes	Dnmt3a|Rela|Kdm2b|Suz12|Atf7ip|Kmt2e|Ehmt1|Arid4b|Chd4|Ehmt2|Chd3|Brd1|Kdm2a|Brpf3|Kdm3b|H4c9|H2bc15		-3.4	2.5	4.1	20704	196	709	17	2.4	0.57	13435|19697|30841|52615|54343|69188|77683|94246|107932|110147|216848|223770|225876|268936|277250|319158|319187	-0.33	MyList
Reactome Gene Sets	6	R-MMU-4839726	Chromatin organization	Dnmt3a|Rela|Kdm2b|Suz12|Atf7ip|Kmt2e|Ehmt1|Arid4b|Chd4|Ehmt2|Chd3|Brd1|Kdm2a|Brpf3|Kdm3b|H4c9|H2bc15		-3.4	2.5	4.1	20704	196	709	17	2.4	0.57	13435|19697|30841|52615|54343|69188|77683|94246|107932|110147|216848|223770|225876|268936|277250|319158|319187	-0.33	MyList
GO Biological Processes	19	GO:0043406	positive regulation of MAP kinase activity	Cd24a|Erbb2|Fgfr1|Fzd4|Gab1|Il1b|Kit|Ntf3|Pdgfb|Tdgf1|Tpd52l1|Iqgap1|Magi3	19_GO:0023052 signaling	-3.3	2.9	4.1	20704	130	709	13	1.8	0.5	12484|13866|14182|14366|14388|16176|16590|18205|18591|21667|21987|29875|99470	-0.31	MyList
GO Biological Processes	19	GO:0042692	muscle cell differentiation	Cfh|Comp|Flii|Hdac6|Hes1|Myh9|Ntf3|Ntn3|Pdgfb|Plec|Six4|Sox9|Tdgf1|Ldb3|Tmod4|Pbrm1|Nebl|Lmod1|Adgrb3|Wfikkn1|Sorbs2|Wfikkn2|Dock1	19_GO:0032502 developmental process	-3.2	2.1	3.8	20704	315	709	23	3.2	0.67	12628|12845|14248|15185|15205|17886|18205|18209|18591|18810|20474|20682|21667|24131|50874|66923|74103|93689|210933|215001|234214|278507|330662	-0.31	MyList
GO Biological Processes	19	GO:0006022	aminoglycan metabolic process	Ccnd3|Hmmr|Hs3st3a1|Hyal1|Il1b|B4galt4|Chit1|B3gnt3|Chsy3|Itih5|B3gnt7|Pglyrp4	19_GO:0008152 metabolic process	-3.2	3	4.1	20704	115	709	12	1.7	0.48	12445|15366|15478|15586|16176|56375|71884|72297|78923|209378|227327|384997	-0.31	MyList
GO Biological Processes	19	GO:0060322	head development	Aplp2|Atp1b2|Btg2|E2f1|Nr2f1|Fgfr1|Fgfr2|Fzd4|Htt|Hes1|Hmga2|Elavl4|Igf1r|Kif3a|Lhx1|Afdn|Ntf3|Nr4a2|Pbx1|Pcnt|Pitx1|Slc1a1|Sox9|Kdm2b|Mink1|Ccdc39|Atxn1l|Tacc2|Vps51|Kif27|Trappc9|Mfsd2a|B3gnt5|Bcr|Duox2|Sema6d|Sez6l2|Rtn4rl1|Tsku|Rpgrip1l|Hook3|Chd7|Nanos1	19_GO:0032502 developmental process	-3.2	1.7	3.6	20704	745	709	43	6.1	0.9	11804|11932|12227|13555|13865|14182|14183|14366|15194|15205|15364|15572|16001|16568|16869|17356|18205|18227|18514|18541|18740|20510|20682|30841|50932|51938|52335|57752|68505|75050|76510|76574|108105|110279|214593|214968|233878|237847|244152|244585|320191|320790|332397	-0.31	MyList
GO Biological Processes	19	GO:0071902	positive regulation of protein serine/threonine kinase activity	Ccnd3|Cd24a|Erbb2|Fgfr1|Fzd4|Gab1|Hmga2|Il1b|Kit|Ntf3|Pdgfb|Tdgf1|Tpd52l1|Iqgap1|Spdya|Sirt1|Magi3	19_GO:0048518 positive regulation of biological process	-3.2	2.4	3.9	20704	204	709	17	2.4	0.57	12445|12484|13866|14182|14366|14388|15364|16176|16590|18205|18591|21667|21987|29875|70891|93759|99470	-0.31	MyList
GO Biological Processes	19	GO:0051640	organelle localization	Cfh|Cln3|Dctn1|Fgfr2|Hdac6|Htt|Kcnb1|Kif13a|Kif5b|Kit|Myh9|Ptgds|Nectin2|Rab11b|Hps6|Spo11|Tacc2|Mospd3|Fam83d|Sapcd2|Zbed3|Pard3b|Exoc6b|Trappc9|Clasp1|Clmn|Dnm3|Trip11|Rims2|Syt11|Crocc|Hook3|Mrgprb3	19_GO:0051179 localization	-3.2	1.8	3.6	20704	528	709	33	4.7	0.79	12628|12752|13191|14183|15185|15194|16500|16553|16573|16590|17886|19215|19294|19326|20170|26972|57752|68929|71878|72080|72114|72823|75914|76510|76707|94040|103967|109181|116838|229521|230872|320191|404238	-0.31	MyList
GO Biological Processes	19	GO:0007051	spindle organization	Kif4|Myh9|Pcnt|Aurkb|Tnks|Ccdc69|Tacc2|Cltc|Tppp|Clasp1|Chd3|Dlgap5|Kiz|Arhgef10	19_GO:0009987 cellular process	-3.2	2.7	4	20704	151	709	14	2	0.52	16571|17886|18541|20877|21951|52570|57752|67300|72948|76707|216848|218977|228730|234094	-0.31	MyList
GO Biological Processes	19	GO:0006690	icosanoid metabolic process	Alox12b|Cyp1b1|Cyp2b9|Cyp2d9|Cyp2f2|Hpgd|Ptgds|Mgst3|Cyp2d26|Cyp2j13|Pla2g4f|Cyp4a12a|Cyp2t4	19_GO:0008152 metabolic process	-3.2	2.8	4	20704	134	709	13	1.8	0.5	11686|13078|13094|13105|13107|15446|19215|66447|76279|230459|271844|277753|384724	-0.31	MyList
GO Biological Processes	19	GO:0042271	susceptibility to natural killer cell mediated cytotoxicity	Nectin2|Raet1b|Ulbp1	19_GO:0044419 biological process involved in interspecies interaction between organisms	-3.1	15	6.3	20704	6	709	3	0.42	0.24	19294|19369|77777	-0.31	MyList
GO Biological Processes	19	GO:0021670	lateral ventricle development	Atp1b2|Kdm2b|Tsku|Rpgrip1l	19_GO:0032502 developmental process	-3.1	9	5.4	20704	13	709	4	0.56	0.28	11932|30841|244152|244585	-0.31	MyList
GO Biological Processes	19	GO:0006024	glycosaminoglycan biosynthetic process	Ccnd3|Hs3st3a1|Hyal1|Il1b|B4galt4|Chsy3|B3gnt7	19_GO:0008152 metabolic process	-3.1	4.5	4.5	20704	45	709	7	0.99	0.37	12445|15478|15586|16176|56375|78923|227327	-0.31	MyList
Reactome Gene Sets	6	R-MMU-9013424	RHOV GTPase cycle	Nck2|Iqgap1|Arhgef7|Pard6b|Cltc|Pak4		-3.1	5.3	4.7	20704	33	709	6	0.85	0.34	17974|29875|54126|58220|67300|70584	-0.31	MyList
GO Biological Processes	19	GO:0016482	cytosolic transport	Cln3|Dctn1|Emp2|Evi5|Kif5b|Pikfyve|Cltc|Vps51|Ptpn23|Hook2|Wdr81|Rab7b|Hook3	19_GO:0051179 localization	-3.1	2.8	3.9	20704	136	709	13	1.8	0.5	12752|13191|13731|14020|16573|18711|67300|68505|104831|170833|192652|226421|320191	-0.31	MyList
GO Biological Processes	19	GO:0030900	forebrain development	Aplp2|Atp1b2|Btg2|E2f1|Nr2f1|Fgfr1|Fgfr2|Htt|Hes1|Hmga2|Elavl4|Kif3a|Lhx1|Afdn|Nr4a2|Pcnt|Pitx1|Kdm2b|Tacc2|Trappc9|Mfsd2a|Duox2|Rtn4rl1|Tsku|Rpgrip1l|Hook3|Chd7	19_GO:0032502 developmental process	-3.1	1.9	3.6	20704	405	709	27	3.8	0.72	11804|11932|12227|13555|13865|14182|14183|15194|15205|15364|15572|16568|16869|17356|18227|18541|18740|30841|57752|76510|76574|214593|237847|244152|244585|320191|320790	-0.31	MyList
GO Biological Processes	19	GO:0061061	muscle structure development	Btg2|Cfh|Comp|Foxh1|Fgfr2|Flii|Hdac6|Hes1|Lbx1|Foxk1|Myh9|Ntf3|Ntn3|Pdgfb|Pitx1|Plec|Six4|Sox11|Sox9|Tdgf1|Ldb3|Tmod4|Pbrm1|Nebl|Lmod1|Sirt1|Adgrb3|Wfikkn1|Unc45b|Sorbs2|Wfikkn2|Chd7|Dock1	19_GO:0032502 developmental process	-3.1	1.8	3.5	20704	534	709	33	4.7	0.79	12227|12628|12845|14106|14183|14248|15185|15205|16814|17425|17886|18205|18209|18591|18740|18810|20474|20666|20682|21667|24131|50874|66923|74103|93689|93759|210933|215001|217012|234214|278507|320790|330662	-0.31	MyList
GO Biological Processes	19	GO:0002228	natural killer cell mediated immunity	Kif5b|Klrc1|Raet1d|Ulbp1|H60b|H60c	19_GO:0044419 biological process involved in interspecies interaction between organisms	-3	5.2	4.6	20704	34	709	6	0.85	0.34	16573|16641|56554|77777|667281|670558	-0.3	MyList
Reactome Gene Sets	6	R-MMU-1257604	PIP3 activates AKT signaling	Xiap|Erbb2|Fgfr1|Fgfr2|Fgfr4|Gab1|Hgf|Kit|Pdgfb|Rac2|Tnks|Suz12|Rictor|Psme4|Chd4|Chd3|Rragb|Strn		-3	2.3	3.7	20704	229	709	18	2.5	0.59	11798|13866|14182|14183|14186|14388|15234|16590|18591|19354|21951|52615|78757|103554|107932|216848|245670|268980	-0.3	MyList
GO Biological Processes	19	GO:0033559	unsaturated fatty acid metabolic process	Alox12b|Cyp1b1|Cyp2b9|Cyp2d9|Cyp2f2|Hpgd|Ptgds|Cyp2d26|Cyp2j13|Pla2g4f|Cyp4a12a|Cyp2t4	19_GO:0008152 metabolic process	-3	2.9	3.9	20704	122	709	12	1.7	0.48	11686|13078|13094|13105|13107|15446|19215|76279|230459|271844|277753|384724	-0.3	MyList
Reactome Gene Sets	6	R-MMU-9013420	RHOU GTPase cycle	Hgs|Nck2|Iqgap1|Arhgef7|Cltc|Pak4		-3	5	4.5	20704	35	709	6	0.85	0.34	15239|17974|29875|54126|67300|70584	-0.3	MyList
Reactome Gene Sets	6	R-MMU-437239	Recycling pathway of L1	Kif4|Tuba4a|Cltc|Ap2b1|Dnm3|Tubb4b		-3	5	4.5	20704	35	709	6	0.85	0.34	16571|22145|67300|71770|103967|227613	-0.3	MyList
GO Biological Processes	19	GO:1904062	regulation of cation transmembrane transport	Adrb1|Atp1b2|Atp4a|Cacnb3|Galr2|Htt|Iapp|Ifngr1|Itgb3|Kcnj11|Kif5b|Pik3c2a|Ptger3|Cabp2|Mink1|Pla2g6|Cacng3|Fxyd1|Fxyd7|Kcne1l|Ahnak|Ffar1|Gimap5|Chd7|Fcrl5|Gpd1l|Scn4b	19_GO:0051179 localization	-2.9	1.9	3.5	20704	414	709	27	3.8	0.72	11554|11932|11944|12297|14428|15194|15874|15979|16416|16514|16573|18704|19218|29866|50932|53357|54376|56188|57780|66240|66395|233081|317757|320790|329693|333433|399548	-0.3	MyList
GO Biological Processes	19	GO:0051100	negative regulation of binding	Ckmt1|Cyp2d9|E2f1|Hmga2|Id1|Nes|Pdgfb|Sox11|Aurkb|Tnks|Cyp2d26|Sirt1|Wfikkn1|Wfikkn2|Frmd7	19_GO:0065007 biological regulation	-2.9	2.5	3.7	20704	177	709	15	2.1	0.54	12716|13105|13555|15364|15901|18008|18591|20666|20877|21951|76279|93759|215001|278507|385354	-0.3	MyList
GO Biological Processes	19	GO:0030213	hyaluronan biosynthetic process	Ccnd3|Hyal1|Il1b	19_GO:0008152 metabolic process	-2.9	13	5.7	20704	7	709	3	0.42	0.24	12445|15586|16176	-0.3	MyList
GO Biological Processes	19	GO:0032776	DNA methylation on cytosine	Dnmt3a|Stpg4|Ehmt2	19_GO:0008152 metabolic process	-2.9	13	5.7	20704	7	709	3	0.42	0.24	13435|75467|110147	-0.3	MyList
GO Biological Processes	19	GO:0090276	regulation of peptide hormone secretion	Cckbr|Glul|Hmga2|Il1b|Kcnb1|Kcnj11|Kif5b|Ptger3|Sstr5|Trh|Pla2g6|Arhgef7|Midn|C2cd2l|Sirt1|Gck|Ffar1|Chd7	19_GO:0051179 localization	-2.9	2.2	3.6	20704	235	709	18	2.5	0.59	12426|14645|15364|16176|16500|16514|16573|19218|20609|22044|53357|54126|59090|71764|93759|103988|233081|320790	-0.3	MyList
KEGG Pathway	24	mmu04010	MAPK signaling pathway - Mus musculus (house mouse)	Cacnb3|Efna4|Erbb2|Fgfr1|Fgfr2|Fgfr4|Hgf|Igf1r|Il1a|Il1b|Jund|Kit|Ngfr|Ntf3|Pdgfb|Ptprr|Rac2|Rela|Cacng3|Dusp10|Pla2g4f		-2.9	2.1	3.5	20704	294	709	21	3	0.64	12297|13639|13866|14182|14183|14186|15234|16001|16175|16176|16478|16590|18053|18205|18591|19279|19354|19697|54376|63953|271844	-0.3	MyList
GO Biological Processes	19	GO:0031667	response to nutrient levels	Adrb1|Cfh|Atn1|Gcgr|Glul|Kcnb1|Foxk1|Pdk2|Pik3c2a|Plec|Slc2a2|Pcsk1n|Prl2a1|Jmy|Cubn|Larp1|Mfsd2a|Rictor|Sirt1|Gck|Ehmt2|Ucn2|Clic5|Rragb|Serpina7	19_GO:0050896 response to stimulus	-2.9	1.9	3.5	20704	376	709	25	3.5	0.69	11554|12628|13498|14527|14645|16500|17425|18604|18704|18810|20526|30052|56635|57748|65969|73158|76574|78757|93759|103988|110147|171530|224796|245670|331535	-0.3	MyList
GO Biological Processes	19	GO:0007507	heart development	Adamts1|Erbb2|Foxh1|Fgfr1|Fgfr2|Gab1|Hes1|Id1|Kif3a|Lbx1|Pcnt|Pdgfb|Plec|Sox11|Sox17|Sox9|Tbx6|Tdgf1|Ldb3|Ccdc39|Med12|Pbrm1|Mospd3|Ap2b1|Rbm20|Nebl|Tmem65|Traf3ip2|Trip11|Kdm2a|Sorbs2|Rpgrip1l|Sh3pxd2b|Luzp1|Chd7	19_GO:0032502 developmental process	-2.9	1.7	3.4	20704	592	709	35	4.9	0.81	11504|13866|14106|14182|14183|14388|15205|15901|16568|16814|18541|18591|18810|20666|20671|20682|21389|21667|24131|51938|59024|66923|68929|71770|73713|74103|74868|103213|109181|225876|234214|244585|268396|269593|320790	-0.3	MyList
GO Biological Processes	19	GO:0048568	embryonic organ development	Col13a1|Epn2|Eya4|Foxh1|Fgfr1|Fgfr2|Gab1|Hes1|Hyal1|Kif3a|Kit|Lbx1|Lhx1|Ncoa3|Pbx1|Pcnt|Pdgfb|Six4|Sox11|Sox17|Sox9|Tbx6|Kdm2b|Hs6st1|Ccdc39|E2f7|Med12|Bcr|Clic5|Kdm2a|Insig1|Chd7	19_GO:0032502 developmental process	-2.9	1.8	3.4	20704	526	709	32	4.5	0.78	12817|13855|14051|14106|14182|14183|14388|15205|15586|16568|16590|16814|16869|17979|18514|18541|18591|20474|20666|20671|20682|21389|30841|50785|51938|52679|59024|110279|224796|225876|231070|320790	-0.3	MyList
Reactome Gene Sets	6	R-MMU-373760	L1CAM interactions	Fgfr1|Itgb3|Kif4|Tuba4a|Cltc|Ap2b1|Dnm3|Tubb4b		-2.9	3.7	4.1	20704	63	709	8	1.1	0.4	14182|16416|16571|22145|67300|71770|103967|227613	-0.3	MyList
GO Biological Processes	19	GO:0019369	arachidonic acid metabolic process	Alox12b|Cyp1b1|Cyp2b9|Cyp2d9|Cyp2f2|Cyp2d26|Cyp2j13|Cyp4a12a|Cyp2t4	19_GO:0008152 metabolic process	-2.9	3.4	3.9	20704	78	709	9	1.3	0.42	11686|13078|13094|13105|13107|76279|230459|277753|384724	-0.3	MyList
GO Biological Processes	19	GO:0071277	cellular response to calcium ion	Jund|Kcnb1|Rasal1|Syt2|Iqgap1|Cpne8|Cpne3|Acer1|Syt11	19_GO:0050896 response to stimulus	-2.9	3.4	3.9	20704	78	709	9	1.3	0.42	16478|16500|19415|20980|29875|66871|70568|171168|229521	-0.3	MyList
GO Biological Processes	19	GO:0030029	actin filament-based process	Capg|Cln3|Emp2|Flii|Gab1|Kit|Myh9|Nck2|Pdgfb|Plec|Rac2|Sh3bp1|Six4|Ldb3|Tmod4|Mink1|Arhgef7|Jmy|Trpm7|Kcne1l|Inf2|Zbed3|Nebl|Rictor|Coro7|Lmod1|Bcr|Samd14|Itpka|Fhdc1|Micall2|Arhgef10|Sorbs2|Gpd1l|Scn4b	19_GO:0009987 cellular process	-2.9	1.7	3.4	20704	594	709	35	4.9	0.81	12332|12752|13731|14248|14388|16590|17886|17974|18591|18810|19354|20401|20474|24131|50874|50932|54126|57748|58800|66240|70435|72114|74103|78757|78885|93689|110279|217125|228550|229474|231830|234094|234214|333433|399548	-0.3	MyList
GO Biological Processes	19	GO:0045022	early endosome to late endosome transport	Emp2|Ptpn23|Hook2|Wdr81|Hook3	19_GO:0051179 localization	-2.9	5.8	4.6	20704	25	709	5	0.71	0.31	13731|104831|170833|192652|320191	-0.3	MyList
GO Biological Processes	19	GO:0021591	ventricular system development	Atp1b2|Kdm2b|Kif27|Sema6d|Tsku|Rpgrip1l	19_GO:0032502 developmental process	-2.8	4.7	4.3	20704	37	709	6	0.85	0.34	11932|30841|75050|214968|244152|244585	-0.28	MyList
GO Biological Processes	19	GO:0002791	regulation of peptide secretion	Cckbr|Glul|Hmga2|Il1b|Kcnb1|Kcnj11|Kif5b|Ptger3|Sstr5|Trh|Pla2g6|Arhgef7|Midn|C2cd2l|Sirt1|Gck|Ffar1|Chd7	19_GO:0051179 localization	-2.8	2.2	3.5	20704	240	709	18	2.5	0.59	12426|14645|15364|16176|16500|16514|16573|19218|20609|22044|53357|54126|59090|71764|93759|103988|233081|320790	-0.27	MyList
GO Biological Processes	19	GO:0045740	positive regulation of DNA replication	Fgfr1|Pdgfb|Wiz|E2f7|Ctc1|Stn1|Brpf3	19_GO:0048518 positive regulation of biological process	-2.8	4	4.1	20704	51	709	7	0.99	0.37	14182|18591|22404|52679|68964|108689|268936	-0.27	MyList
GO Biological Processes	19	GO:0098927	vesicle-mediated transport between endosomal compartments	Emp2|Ptpn23|Hook2|Wdr81|Hook3	19_GO:0051179 localization	-2.8	5.6	4.4	20704	26	709	5	0.71	0.31	13731|104831|170833|192652|320191	-0.27	MyList
GO Biological Processes	19	GO:0071467	cellular response to pH	Hyal1|Kcnk4|Rab11b|Scnn1g|Pkd1l3	19_GO:0050896 response to stimulus	-2.8	5.6	4.4	20704	26	709	5	0.71	0.31	15586|16528|19326|20278|244646	-0.27	MyList
GO Biological Processes	19	GO:0006883	cellular sodium ion homeostasis	Atp1b2|Atp4a|Il1a|Scnn1g|Atp12a	19_GO:0065007 biological regulation	-2.8	5.6	4.4	20704	26	709	5	0.71	0.31	11932|11944|16175|20278|192113	-0.27	MyList
GO Biological Processes	19	GO:0010927	cellular component assembly involved in morphogenesis	Flii|Pikfyve|Plec|Nectin2|Six4|Ldb3|Tmod4|Tppp|Nebl|Fam209|Lmod1	19_GO:0032502 developmental process	-2.8	2.8	3.7	20704	113	709	11	1.6	0.46	14248|18711|18810|19294|20474|24131|50874|72948|74103|76426|93689	-0.27	MyList
GO Biological Processes	19	GO:0090087	regulation of peptide transport	Cckbr|Glul|Hmga2|Il1b|Kcnb1|Kcnj11|Kif5b|Ptger3|Sstr5|Trh|Pla2g6|Arhgef7|Midn|C2cd2l|Sirt1|Gck|Ffar1|Chd7	19_GO:0051179 localization	-2.8	2.2	3.5	20704	242	709	18	2.5	0.59	12426|14645|15364|16176|16500|16514|16573|19218|20609|22044|53357|54126|59090|71764|93759|103988|233081|320790	-0.27	MyList
GO Biological Processes	19	GO:0010256	endomembrane system organization	Cln3|Dctn1|Htt|Myh9|Plec|Nectin2|Hps6|Arhgef7|Huwe1|Cltc|Vps51|Mospd3|Lnpk|Rab43|Zbed3|Fam209|Clasp1|Coro7|Obsl1|Arfgef2|Atl3|Trip11|Hook2|Hps1|Plk5|Fhdc1|Syt11|Ap1s3|Zfyve27|Hook3	19_GO:0009987 cellular process	-2.7	1.8	3.3	20704	494	709	30	4.2	0.76	12752|13191|15194|17886|18810|19294|20170|54126|59026|67300|68505|68929|69605|69834|72114|76426|76707|78885|98733|99371|109168|109181|170833|192236|216166|229474|229521|252903|319740|320191	-0.27	MyList
GO Biological Processes	19	GO:0045927	positive regulation of growth	Macf1|Adrb1|Erbb2|Fgfr1|Fgfr2|Hmga2|Hyal1|Igf1r|Afdn|Ncoa3|Ocm|Rasal1|Syt2|Zp3|Kdm2b|Mfsd2a|Rictor|Sirt1|Rims2|Sh3pxd2b|Zfyve27|Chd7	19_GO:0040007 growth	-2.7	2	3.4	20704	324	709	22	3.1	0.65	11426|11554|13866|14182|14183|15364|15586|16001|17356|17979|18261|19415|20980|22788|30841|76574|78757|93759|116838|268396|319740|320790	-0.27	MyList
GO Biological Processes	19	GO:0009991	response to extracellular stimulus	Adrb1|Cfh|Atn1|Gcgr|Glul|Kcnb1|Foxk1|Nr4a2|Pdk2|Pik3c2a|Plec|Slc2a2|Pcsk1n|Prl2a1|Jmy|Cubn|Larp1|Mfsd2a|Rictor|Sirt1|Gck|Ehmt2|Ucn2|Clic5|Rragb|Serpina7	19_GO:0050896 response to stimulus	-2.7	1.9	3.3	20704	409	709	26	3.7	0.71	11554|12628|13498|14527|14645|16500|17425|18227|18604|18704|18810|20526|30052|56635|57748|65969|73158|76574|78757|93759|103988|110147|171530|224796|245670|331535	-0.27	MyList
Reactome Gene Sets	6	R-MMU-448706	Interleukin-1 processing	Il1a|Il1b|Rela		-2.7	11	5.3	20704	8	709	3	0.42	0.24	16175|16176|19697	-0.27	MyList
GO Biological Processes	19	GO:0030036	actin cytoskeleton organization	Capg|Cln3|Emp2|Flii|Gab1|Kit|Myh9|Nck2|Pdgfb|Plec|Rac2|Sh3bp1|Six4|Ldb3|Tmod4|Mink1|Arhgef7|Jmy|Trpm7|Inf2|Zbed3|Nebl|Rictor|Coro7|Lmod1|Bcr|Samd14|Itpka|Fhdc1|Micall2|Arhgef10|Sorbs2	19_GO:0009987 cellular process	-2.7	1.7	3.2	20704	540	709	32	4.5	0.78	12332|12752|13731|14248|14388|16590|17886|17974|18591|18810|19354|20401|20474|24131|50874|50932|54126|57748|58800|70435|72114|74103|78757|78885|93689|110279|217125|228550|229474|231830|234094|234214	-0.27	MyList
GO Biological Processes	19	GO:0003143	embryonic heart tube morphogenesis	Foxh1|Hes1|Kif3a|Lbx1|Sox17|Tbx6|Ccdc39|Kdm2a	19_GO:0032502 developmental process	-2.7	3.5	3.8	20704	67	709	8	1.1	0.4	14106|15205|16568|16814|20671|21389|51938|225876	-0.27	MyList
GO Biological Processes	19	GO:0043244	regulation of protein-containing complex disassembly	Capg|Cln3|Flii|Hdac6|Igf1r|Nes|Sh3bp1|Tmod4|Clasp1|Calcoco2|Ckap2|Lmod1	19_GO:0050789 regulation of biological process	-2.7	2.6	3.6	20704	133	709	12	1.7	0.48	12332|12752|14248|15185|16001|18008|20401|50874|76707|76815|80986|93689	-0.27	MyList
GO Biological Processes	19	GO:0030203	glycosaminoglycan metabolic process	Ccnd3|Hmmr|Hs3st3a1|Hyal1|Il1b|B4galt4|Chsy3|Itih5|B3gnt7|Pglyrp4	19_GO:0008152 metabolic process	-2.7	2.9	3.7	20704	99	709	10	1.4	0.44	12445|15366|15478|15586|16176|56375|78923|209378|227327|384997	-0.27	MyList
Reactome Gene Sets	6	R-MMU-6811558	PI5P, PP2A and IER3 Regulate PI3K/AKT Signaling	Erbb2|Fgfr1|Fgfr2|Fgfr4|Gab1|Hgf|Kit|Pdgfb|Rac2|Strn		-2.7	2.9	3.7	20704	99	709	10	1.4	0.44	13866|14182|14183|14186|14388|15234|16590|18591|19354|268980	-0.27	MyList
GO Biological Processes	19	GO:0006306	DNA methylation	Dnmt3a|Atf7ip|Kmt2e|Stpg4|Ehmt1|Tex15|Ehmt2	19_GO:0008152 metabolic process	-2.7	3.9	3.9	20704	53	709	7	0.99	0.37	13435|54343|69188|75467|77683|104271|110147	-0.27	MyList
GO Biological Processes	19	GO:0006305	DNA alkylation	Dnmt3a|Atf7ip|Kmt2e|Stpg4|Ehmt1|Tex15|Ehmt2	19_GO:0008152 metabolic process	-2.7	3.9	3.9	20704	53	709	7	0.99	0.37	13435|54343|69188|75467|77683|104271|110147	-0.27	MyList
GO Biological Processes	19	GO:0038127	ERBB signaling pathway	Erbb2|Gab1|Ptprr|Sox9|Iqgap1|Cpne3|Nrg4	19_GO:0023052 signaling	-2.7	3.9	3.9	20704	53	709	7	0.99	0.37	13866|14388|19279|20682|29875|70568|83961	-0.27	MyList
GO Biological Processes	19	GO:0140115	export across plasma membrane	Atp1b2|Atp4a|Kcnb1|Kcne1l|Atp2b1|Atp12a|Atp2b3	19_GO:0051179 localization	-2.7	3.9	3.9	20704	53	709	7	0.99	0.37	11932|11944|16500|66240|67972|192113|320707	-0.27	MyList
GO Biological Processes	19	GO:0007169	transmembrane receptor protein tyrosine kinase signaling pathway	Efna4|Erbb2|Fgfr1|Fgfr2|Fgfr4|Gab1|Hgf|Igf1r|Itgb3|Kit|Nck2|Ngfr|Ntf3|Pdgfb|Pdk2|Ptprr|Ptk6|Sox9|Iqgap1|Ngef|Cpne3|Phip|Nrg4|Bcr|Zfyve27	19_GO:0023052 signaling	-2.7	1.9	3.3	20704	390	709	25	3.5	0.69	13639|13866|14182|14183|14186|14388|15234|16001|16416|16590|17974|18053|18205|18591|18604|19279|20459|20682|29875|53972|70568|83946|83961|110279|319740	-0.27	MyList
GO Biological Processes	19	GO:0071360	cellular response to exogenous dsRNA	Raet1b|Raet1c|Zcchc3|Ifih1	19_GO:0050896 response to stimulus	-2.6	6.9	4.6	20704	17	709	4	0.56	0.28	19369|19370|67917|71586	-0.27	MyList
GO Biological Processes	19	GO:0010632	regulation of epithelial cell migration	Macf1|Emp2|Fgfr1|Glul|Hdac6|Hyal1|Itga2|Itgb3|Pdgfb|Pik3c2a|Ptprr|Sh3bp1|Sox9|Dusp10|Clasp1|Sirt1|Ptpn23|Dock1	19_GO:0040011 locomotion	-2.6	2.1	3.3	20704	248	709	18	2.5	0.59	11426|13731|14182|14645|15185|15586|16398|16416|18591|18704|19279|20401|20682|63953|76707|93759|104831|330662	-0.27	MyList
GO Biological Processes	19	GO:0031347	regulation of defense response	Cckbr|Cd24a|Cfh|Fgfr1|Hgf|Il1b|Itga2|Klrc1|Cma1|Pla2g2d|Proc|Ptger3|Nectin2|Raet1b|Rela|Serpinb9e|Zp3|Usp27x|Tnip1|Dusp10|Gprc5b|Zcchc3|Uaca|Ulbp1|Rictor|Serpinb9g|Trim6|Znfx1|Traf3ip2|Il1rl2|Bcr|Duoxa1|Syt11|Il27|Cd200r2|Gimap5|Card9	19_GO:0050896 response to stimulus	-2.6	1.6	3.1	20704	659	709	37	5.2	0.84	12426|12484|12628|14182|15234|16176|16398|16641|17228|18782|19123|19218|19294|19369|19697|20710|22788|54651|57783|63953|64297|67917|72565|77777|78757|93806|94088|98999|103213|107527|110279|213696|229521|246779|271375|317757|332579	-0.27	MyList
Reactome Gene Sets	6	R-MMU-936837	Ion transport by P-type ATPases	Atp1b2|Atp4a|Fxyd1|Fxyd7|Atp2b1|Atp12a|Atp2b3		-2.6	3.8	3.9	20704	54	709	7	0.99	0.37	11932|11944|56188|57780|67972|192113|320707	-0.27	MyList
GO Biological Processes	19	GO:0051090	regulation of DNA-binding transcription factor activity	Cys1|Csf3|Cyp1b1|E2f1|Foxh1|Flot2|Fzd4|Hes1|Hmga2|Id1|Igf1r|Il1b|Kit|Ncoa3|Pbx1|Rela|Tbx6|Paxip1|Ripk3|Jmy|Crtc2|Trappc9|Sirt1|Trim6|Rab7b|Nwd1|Card9	19_GO:0008152 metabolic process	-2.6	1.8	3.2	20704	436	709	27	3.8	0.72	12879|12985|13078|13555|14106|14252|14366|15205|15364|15901|16001|16176|16590|17979|18514|19697|21389|55982|56532|57748|74343|76510|93759|94088|226421|319555|332579	-0.27	MyList
Reactome Gene Sets	6	R-MMU-397014	Muscle contraction	Atp1b2|Kcnj11|Kcnk4|Tmod4|Fxyd1|Fxyd7|Kcne1l|Atp2b1|Lmod1|Kcnk13|Gucy1a2|Gucy1b2|Atp2b3		-2.6	2.5	3.5	20704	153	709	13	1.8	0.5	11932|16514|16528|50874|56188|57780|66240|67972|93689|217826|234889|239134|320707	-0.27	MyList
GO Biological Processes	19	GO:0042267	natural killer cell mediated cytotoxicity	Kif5b|Raet1d|Ulbp1|H60b|H60c	19_GO:0044419 biological process involved in interspecies interaction between organisms	-2.6	5.2	4.2	20704	28	709	5	0.71	0.31	16573|56554|77777|667281|670558	-0.27	MyList
GO Biological Processes	19	GO:0010959	regulation of metal ion transport	Adrb1|Atp1b2|Cacnb3|Galr2|Htt|Hes1|Iapp|Itgb3|Kif5b|Pdgfb|Pik3c2a|Ptger3|Cabp2|Pla2g6|Fxyd1|Fxyd7|Kcne1l|Ahnak|Atp2b1|Gck|Grin3b|Ffar1|Gimap5|Chd7|Fcrl5|Gpd1l|Scn4b|Nkain2	19_GO:0051179 localization	-2.6	1.8	3.2	20704	458	709	28	3.9	0.73	11554|11932|12297|14428|15194|15205|15874|16416|16573|18591|18704|19218|29866|53357|56188|57780|66240|66395|67972|103988|170483|233081|317757|320790|329693|333433|399548|432450	-0.27	MyList
GO Biological Processes	19	GO:0035239	tube morphogenesis	Ang3|Cfh|Col15a1|Comp|Cyp1b1|Foxh1|Fgfr1|Fgfr2|Fzd4|Gab1|Glul|Hes1|Hmga2|Hpgd|Hs3st3a1|Kif3a|Lbx1|Lhx1|Myh9|Ncoa3|Pbx1|Pdgfb|Prkx|Slc1a1|Sox11|Sox17|Sox9|Tbx6|Tdgf1|Kdm2b|Hs6st1|Ccdc39|E2f7|Paxip1|Med12|Pbrm1|Sirt1|C1galt1|Kdm2a|Luzp1|Chd7	19_GO:0032502 developmental process	-2.6	1.6	3.1	20704	752	709	41	5.8	0.88	11730|12628|12819|12845|13078|14106|14182|14183|14366|14388|14645|15205|15364|15446|15478|16568|16814|16869|17886|17979|18514|18591|19108|20510|20666|20671|20682|21389|21667|30841|50785|51938|52679|55982|59024|66923|93759|94192|225876|269593|320790	-0.27	MyList
GO Biological Processes	19	GO:0061008	hepaticobiliary system development	Hes1|Hgf|Igf2r|Proc|Rela|Sox17|Sox9|Ccdc39|E2f7|Ugt1a6a|Rpgrip1l	19_GO:0032502 developmental process	-2.6	2.7	3.5	20704	118	709	11	1.6	0.46	15205|15234|16004|19123|19697|20671|20682|51938|52679|94284|244585	-0.27	MyList
GO Biological Processes	19	GO:0048562	embryonic organ morphogenesis	Eya4|Foxh1|Fgfr1|Fgfr2|Hes1|Hyal1|Kif3a|Lbx1|Lhx1|Six4|Sox11|Sox17|Sox9|Tbx6|Kdm2b|Ccdc39|Med12|Bcr|Clic5|Kdm2a|Insig1|Chd7	19_GO:0032502 developmental process	-2.6	1.9	3.2	20704	331	709	22	3.1	0.65	14051|14106|14182|14183|15205|15586|16568|16814|16869|20474|20666|20671|20682|21389|30841|51938|59024|110279|224796|225876|231070|320790	-0.27	MyList
GO Biological Processes	19	GO:1903047	mitotic cell cycle process	Ccna1|Ccnd3|Dctn1|E2f1|Fgfr2|Htt|Hmga2|Igf1r|Kif4|Mcm4|Nes|Pbx1|Pcnt|Cdk18|Aurkb|Tpd52l1|E2f7|Tacc2|Cltc|Smc4|Spdya|Sapcd2|Exoc6b|Clasp1|Ckap2|Eme2|Plk5|Dlgap5|Rad9b|Arhgef10	19_GO:0009987 cellular process	-2.6	1.7	3.2	20704	504	709	30	4.2	0.76	12427|12445|13191|13555|14183|15194|15364|16001|16571|17217|18008|18514|18541|18557|20877|21987|52679|57752|67300|70099|70891|72080|75914|76707|80986|193838|216166|218977|231724|234094	-0.27	MyList
GO Biological Processes	19	GO:0033059	cellular pigmentation	Dctn1|Kif13a|Pikfyve|Rab11b|Hps6|Hps1|Ap1s3	19_GO:0043473 pigmentation	-2.6	3.7	3.8	20704	55	709	7	0.99	0.37	13191|16553|18711|19326|20170|192236|252903	-0.27	MyList
GO Biological Processes	19	GO:0031175	neuron projection development	Aplp2|Btg2|Cd24a|Efna4|Erbb2|Fgfr1|Fgfr2|Galr2|Hdac6|Hes1|Elavl4|Igf1r|Igfals|Kif3a|Kif5b|Lhx1|Afdn|Nck2|Ngfr|Ntf3|Ntn3|Nr4a2|Rac2|Iqgap1|Mink1|Pak4|Nptxr|Clmn|Efhd1|Trip11|Sema6d|Samd14|Clic5|Micall2|Rtn4rl1|Nyap1|Tsku|Cntn5|Strn|Zfyve27|Fry	19_GO:0032502 developmental process	-2.6	1.6	3.1	20704	757	709	41	5.8	0.88	11804|12227|12484|13639|13866|14182|14183|14428|15185|15205|15572|16001|16005|16568|16573|16869|17356|17974|18053|18205|18209|18227|19354|29875|50932|70584|73340|94040|98363|109181|214968|217125|224796|231830|237847|243300|244152|244682|268980|319740|320365	-0.27	MyList
GO Biological Processes	19	GO:0007163	establishment or maintenance of cell polarity	Macf1|Dctn1|Atn1|Htt|Hes1|Igf1r|Myh9|Rac2|Sh3bp1|Pard6b|Sapcd2|Pard3b|Clasp1|Coro7|Traf3ip2|Rpgrip1l	19_GO:0009987 cellular process	-2.6	2.2	3.3	20704	212	709	16	2.3	0.56	11426|13191|13498|15194|15205|16001|17886|19354|20401|58220|72080|72823|76707|78885|103213|244585	-0.27	MyList
GO Biological Processes	19	GO:0097435	supramolecular fiber organization	Capg|Col13a1|Comp|Cyp1b1|Dctn1|Emp2|Flii|Iapp|Nck2|Plec|Rac2|Sh3bp1|Six4|Ldb3|Tmod4|Ripk3|Jmy|Tacc2|Zbed3|Tppp|Nebl|Slain2|Clasp1|Coro7|Lmod1|Hook2|Samd14|Fhdc1|Micall2|Sorbs2|Hook3|Krt78	19_GO:0009987 cellular process	-2.6	1.7	3.1	20704	551	709	32	4.5	0.78	12332|12817|12845|13078|13191|13731|14248|15874|17974|18810|19354|20401|20474|24131|50874|56532|57748|57752|72114|72948|74103|75991|76707|78885|93689|170833|217125|229474|231830|234214|320191|332131	-0.27	MyList
GO Biological Processes	19	GO:0050679	positive regulation of epithelial cell proliferation	Ang3|Erbb2|Fgfr1|Fgfr2|Glul|Hmga2|Hyal1|Id1|Itgb3|Kif3a|Pdgfb|Sox11|Sox9|Rictor|Phip|Sirt1|Jaml	19_GO:0048518 positive regulation of biological process	-2.6	2.1	3.3	20704	232	709	17	2.4	0.57	11730|13866|14182|14183|14645|15364|15586|15901|16416|16568|18591|20666|20682|78757|83946|93759|270152	-0.27	MyList
GO Biological Processes	19	GO:0031346	positive regulation of cell projection organization	Macf1|Adamts1|Atp1b2|Cd24a|Fgfr1|Fzd4|Htt|Hgf|Elavl4|Igf1r|Itga2|Kit|Afdn|Ngfr|Ocm|Rac2|Ptk6|Iqgap1|Gprc5b|Sirt1|Obsl1|Dnm3|Plk5|Itpka|Crocc|Zfyve27|Frmd7	19_GO:0048518 positive regulation of biological process	-2.6	1.8	3.1	20704	441	709	27	3.8	0.72	11426|11504|11932|12484|14182|14366|15194|15234|15572|16001|16398|16590|17356|18053|18261|19354|20459|29875|64297|93759|98733|103967|216166|228550|230872|319740|385354	-0.27	MyList
WikiPathways	27	WP435	One-carbon metabolism	Mat1a|Dnmt3a|Ehmt1|Ehmt2|Amt		-2.6	5	4.1	20704	29	709	5	0.71	0.31	11720|13435|77683|110147|434437	-0.27	MyList
GO Biological Processes	19	GO:0002837	regulation of immune response to tumor cell	Cd24a|Nectin2|Raet1b|Ulbp1|Muc4	19_GO:0002376 immune system process	-2.6	5	4.1	20704	29	709	5	0.71	0.31	12484|19294|19369|77777|140474	-0.27	MyList
Reactome Gene Sets	6	R-MMU-2132295	MHC class II antigen presentation	Dctn1|Kif3a|Kif4|Kif5b|Tuba4a|Cltc|Ap2b1|Dnm3|Tubb4b|Ap1s3		-2.6	2.8	3.5	20704	103	709	10	1.4	0.44	13191|16568|16571|16573|22145|67300|71770|103967|227613|252903	-0.27	MyList
GO Biological Processes	19	GO:0051047	positive regulation of secretion	Adrb1|Alox12b|Ang3|Cckbr|Fgfr1|Fgfr4|Glul|Hgs|Il1a|Il1b|Kcnb1|Kif5b|Klrc1|Sstr4|Sox11|Trh|Pla2g6|Arhgef7|Prl2a1|C2cd2l|Clasp1|Sirt1|Gck|Ptpn23|Slc18a1|Ffar1	19_GO:0051179 localization	-2.5	1.8	3.1	20704	420	709	26	3.7	0.71	11554|11686|11730|12426|14182|14186|14645|15239|16175|16176|16500|16573|16641|20608|20666|22044|53357|54126|56635|71764|76707|93759|103988|104831|110877|233081	-0.27	MyList
GO Biological Processes	19	GO:0061009	common bile duct development	Hes1|Sox17|Sox9	19_GO:0032502 developmental process	-2.5	9.7	4.9	20704	9	709	3	0.42	0.24	15205|20671|20682	-0.27	MyList
GO Biological Processes	19	GO:0044849	estrous cycle	Cckbr|Erbb2|Igf1r	19_GO:0048511 rhythmic process	-2.5	9.7	4.9	20704	9	709	3	0.42	0.24	12426|13866|16001	-0.27	MyList
GO Biological Processes	19	GO:2000794	regulation of epithelial cell proliferation involved in lung morphogenesis	Fgfr2|Hmga2|Sox9	19_GO:0032502 developmental process	-2.5	9.7	4.9	20704	9	709	3	0.42	0.24	14183|15364|20682	-0.27	MyList
GO Biological Processes	19	GO:0000226	microtubule cytoskeleton organization	Dctn1|Htt|Kif3a|Kif4|Myh9|Pcnt|Aurkb|Tnks|Tuba4a|Ccdc39|Ccdc69|Tacc2|Pard6b|Cltc|Sapcd2|Zbed3|Pard3b|Tppp|Slain2|Clasp1|Obsl1|Hook2|Rsph4a|Nav1|Chd3|Dlgap5|Tubb4b|Kiz|Crocc|Arhgef10|Hook3	19_GO:0009987 cellular process	-2.5	1.7	3.1	20704	532	709	31	4.4	0.77	13191|15194|16568|16571|17886|18541|20877|21951|22145|51938|52570|57752|58220|67300|72080|72114|72823|72948|75991|76707|98733|170833|212892|215690|216848|218977|227613|228730|230872|234094|320191	-0.26	MyList
GO Biological Processes	19	GO:0072089	stem cell proliferation	Fgfr1|Fgfr2|Hmga2|Nes|Pbx1|Sox9|Tacc2|Ctc1|Prg4|Znrf3	19_GO:0009987 cellular process	-2.5	2.8	3.5	20704	104	709	10	1.4	0.44	14182|14183|15364|18008|18514|20682|57752|68964|96875|407821	-0.26	MyList
GO Biological Processes	19	GO:0010975	regulation of neuron projection development	Macf1|Adamts1|Atp1b2|Cd24a|Fgfr1|Hes1|Hgf|Elavl4|Id1|Igf1r|Afdn|Ngfr|Ocm|Ptk6|Tbx6|Iqgap1|Ngef|Ptpn9|Gprc5b|Mfsd2a|Sirt1|Obsl1|Dnm3|Adgrb3|Sema6d|Plk5|Itpka|Rtn4rl1|Dip2b|Tsku|Zfyve27|Frmd7	19_GO:0032502 developmental process	-2.5	1.7	3.1	20704	556	709	32	4.5	0.78	11426|11504|11932|12484|14182|15205|15234|15572|15901|16001|17356|18053|18261|20459|21389|29875|53972|56294|64297|76574|93759|98733|103967|210933|214968|216166|228550|237847|239667|244152|319740|385354	-0.26	MyList
GO Biological Processes	19	GO:0010001	glial cell differentiation	Erbb2|Hes1|Hmga2|Ifngr1|Il1b|Afdn|Ntf3|Pdgfb|Plec|Sox11|Sox9|Suz12|Med12|Dusp10|Tppp|Arhgef10	19_GO:0032502 developmental process	-2.5	2.2	3.3	20704	215	709	16	2.3	0.56	13866|15205|15364|15979|16176|17356|18205|18591|18810|20666|20682|52615|59024|63953|72948|234094	-0.26	MyList
Reactome Gene Sets	6	R-MMU-9006925	Intracellular signaling by second messengers	Xiap|Erbb2|Fgfr1|Fgfr2|Fgfr4|Gab1|Hgf|Kit|Pdgfb|Rac2|Tnks|Suz12|Rictor|Psme4|Chd4|Chd3|Rragb|Strn		-2.5	2.1	3.2	20704	255	709	18	2.5	0.59	11798|13866|14182|14183|14186|14388|15234|16590|18591|19354|21951|52615|78757|103554|107932|216848|245670|268980	-0.26	MyList
GO Biological Processes	19	GO:0090596	sensory organ morphogenesis	Cfh|Eya4|Fgfr1|Fgfr2|Gngt1|Lhx1|Trpm1|Pdgfb|Six4|Slc1a1|Sox11|Sox9|Kdm2b|Mfsd2a|Obsl1|Bcr|Clic5|Insig1|Tsku|Rpgrip1l|Chd7	19_GO:0032502 developmental process	-2.5	1.9	3.2	20704	317	709	21	3	0.64	12628|14051|14182|14183|14699|16869|17364|18591|20474|20510|20666|20682|30841|76574|98733|110279|224796|231070|244152|244585|320790	-0.26	MyList
GO Biological Processes	19	GO:0001822	kidney development	Adamts1|Cd24a|Cfh|Cys1|Fgfr1|Fgfr2|Hes1|Hs3st3a1|Kif3a|Lhx1|Pbx1|Pcnt|Pdgfb|Six4|Sox17|Sox9|Ap2b1|C1galt1|Traf3ip2|Rpgrip1l|Cyp4a12a	19_GO:0032502 developmental process	-2.5	1.9	3.2	20704	317	709	21	3	0.64	11504|12484|12628|12879|14182|14183|15205|15478|16568|16869|18514|18541|18591|20474|20671|20682|71770|94192|103213|244585|277753	-0.26	MyList
GO Biological Processes	19	GO:0051145	smooth muscle cell differentiation	Cfh|Comp|Hes1|Ntf3|Pdgfb|Sox9|Pbrm1	19_GO:0032502 developmental process	-2.5	3.6	3.7	20704	57	709	7	0.99	0.37	12628|12845|15205|18205|18591|20682|66923	-0.26	MyList
GO Biological Processes	19	GO:0000278	mitotic cell cycle	Ccna1|Ccnd3|Dctn1|E2f1|Fgfr2|Htt|Hmga2|Igf1r|Kif4|Mcm4|Nes|Pbx1|Pcnt|Cdk18|Aurkb|Tpd52l1|Tuba4a|E2f7|Tacc2|Cltc|Smc4|Spdya|Sapcd2|Exoc6b|Clasp1|Ckap2|Tada3|Eme2|Plk5|Dlgap5|Tubb4b|Rad9b|Arhgef10	19_GO:0009987 cellular process	-2.5	1.7	3	20704	580	709	33	4.7	0.79	12427|12445|13191|13555|14183|15194|15364|16001|16571|17217|18008|18514|18541|18557|20877|21987|22145|52679|57752|67300|70099|70891|72080|75914|76707|80986|101206|193838|216166|218977|227613|231724|234094	-0.26	MyList
GO Biological Processes	19	GO:0045860	positive regulation of protein kinase activity	Ang3|Ccnd3|Cd24a|Emp2|Erbb2|Fgfr1|Fzd4|Gab1|Hmga2|Il1b|Itgb3|Kit|Ntf3|Pdgfb|Slc1a1|Tdgf1|Tpd52l1|Iqgap1|Ripk3|Gprc5b|Spdya|Sirt1|Magi3	19_GO:0048518 positive regulation of biological process	-2.5	1.9	3.1	20704	360	709	23	3.2	0.67	11730|12445|12484|13731|13866|14182|14366|14388|15364|16176|16416|16590|18205|18591|20510|21667|21987|29875|56532|64297|70891|93759|99470	-0.26	MyList
GO Biological Processes	19	GO:0070848	response to growth factor	Comp|E2f1|Erbb2|Foxh1|Fgfr1|Fgfr2|Fgfr4|Gab1|Hdac6|Hes1|Hgf|Hpgd|Hyal1|Id1|Igf1r|Itgb3|Ngfr|Ntf3|Pde8a|Pdgfb|Rela|Sox9|Iqgap1|Cpne3|Sirt1|Plk5|Wfikkn2|Zfyve27	19_GO:0050896 response to stimulus	-2.5	1.7	3.1	20704	469	709	28	3.9	0.73	12845|13555|13866|14106|14182|14183|14186|14388|15185|15205|15234|15446|15586|15901|16001|16416|18053|18205|18584|18591|19697|20682|29875|70568|93759|216166|278507|319740	-0.26	MyList
GO Biological Processes	19	GO:0034762	regulation of transmembrane transport	Adrb1|Atp1b2|Atp4a|Cacnb3|Galr2|Htt|Iapp|Ifngr1|Il1b|Itgb3|Kcnb1|Kcnj11|Kcnk4|Kif5b|Pik3c2a|Ptger3|Cabp2|Mink1|Pla2g6|Cacng3|Fxyd1|Fxyd7|Slc9a3r2|Kcne1l|Ahnak|Tmem109|Catsper3|Kcnk13|Clic5|Ffar1|Gimap5|Chd7|Fcrl5|Gpd1l|Scn4b	19_GO:0051179 localization	-2.5	1.6	3	20704	627	709	35	4.9	0.81	11554|11932|11944|12297|14428|15194|15874|15979|16176|16416|16500|16514|16528|16573|18704|19218|29866|50932|53357|54376|56188|57780|65962|66240|66395|68539|76856|217826|224796|233081|317757|320790|329693|333433|399548	-0.26	MyList
GO Biological Processes	19	GO:0060041	retina development in camera-type eye	Cfh|Cyp1b1|Fzd4|Hes1|Lhx1|Trpm1|Pdgfb|Slc1a1|Sox9|Mfsd2a|Obsl1|Hps1|Rpgrip1l|Chd7	19_GO:0032502 developmental process	-2.5	2.3	3.3	20704	178	709	14	2	0.52	12628|13078|14366|15205|16869|17364|18591|20510|20682|76574|98733|192236|244585|320790	-0.26	MyList
GO Biological Processes	19	GO:1902850	microtubule cytoskeleton organization involved in mitosis	Dctn1|Htt|Kif4|Pcnt|Aurkb|Tacc2|Cltc|Sapcd2|Clasp1|Dlgap5|Arhgef10	19_GO:0009987 cellular process	-2.5	2.6	3.4	20704	123	709	11	1.6	0.46	13191|15194|16571|18541|20877|57752|67300|72080|76707|218977|234094	-0.26	MyList
Reactome Gene Sets	6	R-MMU-199418	Negative regulation of the PI3K/AKT network	Erbb2|Fgfr1|Fgfr2|Fgfr4|Gab1|Hgf|Kit|Pdgfb|Rac2|Strn		-2.5	2.8	3.4	20704	106	709	10	1.4	0.44	13866|14182|14183|14186|14388|15234|16590|18591|19354|268980	-0.25	MyList
GO Biological Processes	19	GO:0043405	regulation of MAP kinase activity	Cd24a|Erbb2|Fgfr1|Fzd4|Gab1|Hgs|Il1b|Kit|Ntf3|Pdgfb|Tdgf1|Tpd52l1|Iqgap1|Dusp10|Magi3	19_GO:0008152 metabolic process	-2.5	2.2	3.2	20704	198	709	15	2.1	0.54	12484|13866|14182|14366|14388|15239|16176|16590|18205|18591|21667|21987|29875|63953|99470	-0.25	MyList
GO Biological Processes	19	GO:0060123	regulation of growth hormone secretion	Hmga2|Arhgef7|Sirt1|Chd7	19_GO:0051179 localization	-2.5	6.1	4.2	20704	19	709	4	0.56	0.28	15364|54126|93759|320790	-0.25	MyList
GO Biological Processes	19	GO:0061647	histone H3-K9 modification	Crtc2|Ehmt1|Arid4b|Ehmt2	19_GO:0008152 metabolic process	-2.5	6.1	4.2	20704	19	709	4	0.56	0.28	74343|77683|94246|110147	-0.25	MyList
GO Biological Processes	19	GO:0048639	positive regulation of developmental growth	Macf1|Adrb1|Fgfr1|Fgfr2|Hmga2|Igf1r|Afdn|Ocm|Rasal1|Syt2|Zp3|Sirt1|Rims2|Sh3pxd2b|Zfyve27|Chd7	19_GO:0040007 growth	-2.4	2.1	3.2	20704	218	709	16	2.3	0.56	11426|11554|14182|14183|15364|16001|17356|18261|19415|20980|22788|93759|116838|268396|319740|320790	-0.25	MyList
GO Biological Processes	19	GO:0035050	embryonic heart tube development	Foxh1|Hes1|Kif3a|Lbx1|Pcnt|Sox17|Tbx6|Ccdc39|Kdm2a	19_GO:0032502 developmental process	-2.4	2.9	3.4	20704	90	709	9	1.3	0.42	14106|15205|16568|16814|18541|20671|21389|51938|225876	-0.24	MyList
WikiPathways	27	WP730	Glutathione and one-carbon metabolism	Mat1a|Dnmt3a|Gsr|Oplah|Amt		-2.4	4.7	3.9	20704	31	709	5	0.71	0.31	11720|13435|14782|75475|434437	-0.24	MyList
WikiPathways	27	WP4347	Eicosanoid metabolism via cyclooxygenases (COX)	Hpgd|Ptgds|Pla2g6|1810013A23Rik|Cyp4a12a		-2.4	4.7	3.9	20704	31	709	5	0.71	0.31	15446|19215|53357|69050|277753	-0.24	MyList
GO Biological Processes	19	GO:1903532	positive regulation of secretion by cell	Adrb1|Ang3|Cckbr|Fgfr1|Fgfr4|Glul|Hgs|Il1a|Il1b|Kcnb1|Kif5b|Klrc1|Sox11|Trh|Pla2g6|Arhgef7|C2cd2l|Clasp1|Sirt1|Gck|Ptpn23|Slc18a1|Ffar1	19_GO:0051179 localization	-2.4	1.8	3	20704	365	709	23	3.2	0.67	11554|11730|12426|14182|14186|14645|15239|16175|16176|16500|16573|16641|20666|22044|53357|54126|71764|76707|93759|103988|104831|110877|233081	-0.23	MyList
KEGG Pathway	24	mmu04810	Regulation of actin cytoskeleton - Mus musculus (house mouse)	Fgfr1|Fgfr2|Fgfr4|Itga2|Itgb3|Myh9|Pdgfb|Pikfyve|Rac2|Iqgap1|Lpar2|Arhgef7|Arhgef12|Pak4|Dock1|Pfn4		-2.4	2.1	3.2	20704	220	709	16	2.3	0.56	14182|14183|14186|16398|16416|17886|18591|18711|19354|29875|53978|54126|69632|70584|330662|382562	-0.23	MyList
Reactome Gene Sets	6	R-MMU-2559583	Cellular Senescence	Ccna1|H1f3|Hmga2|Mink1|Suz12|Ehmt1|H1f1|Ehmt2|Ube2d1		-2.4	2.9	3.4	20704	91	709	9	1.3	0.42	12427|14957|15364|50932|52615|77683|80838|110147|216080	-0.23	MyList
GO Biological Processes	19	GO:0034454	microtubule anchoring at centrosome	Dctn1|Kif3a|Hook3	19_GO:0009987 cellular process	-2.4	8.8	4.6	20704	10	709	3	0.42	0.24	13191|16568|320191	-0.23	MyList
KEGG Pathway	24	mmu05200	Pathways in cancer - Mus musculus (house mouse)	Xiap|Ccna1|Ccnd3|Csf2rb|E2f1|Erbb2|Fgfr1|Fgfr2|Fgfr4|Fzd4|Gngt1|Gng4|Hes1|Hgf|Ifngr1|Igf1r|Itga2|Kit|Ncoa3|Pdgfb|Ptger3|Rac2|Rela|Lpar2|Mgst3|Arhgef12|Ccdc6|Bcr|Adcy2|Arhgef11|Cks1brt		-2.4	1.7	3	20704	543	709	31	4.4	0.77	11798|12427|12445|12983|13555|13866|14182|14183|14186|14366|14699|14706|15205|15234|15979|16001|16398|16590|17979|18591|19218|19354|19697|53978|66447|69632|76551|110279|210044|213498|624855	-0.23	MyList
GO Biological Processes	19	GO:0071363	cellular response to growth factor stimulus	Comp|E2f1|Erbb2|Foxh1|Fgfr1|Fgfr2|Fgfr4|Gab1|Hes1|Hgf|Hpgd|Hyal1|Id1|Igf1r|Itgb3|Ngfr|Ntf3|Pde8a|Pdgfb|Rela|Sox9|Iqgap1|Cpne3|Sirt1|Plk5|Wfikkn2|Zfyve27	19_GO:0050896 response to stimulus	-2.4	1.7	3	20704	454	709	27	3.8	0.72	12845|13555|13866|14106|14182|14183|14186|14388|15205|15234|15446|15586|15901|16001|16416|18053|18205|18584|18591|19697|20682|29875|70568|93759|216166|278507|319740	-0.23	MyList
GO Biological Processes	19	GO:0061744	motor behavior	Atp1b2|Dctn1|Slc1a1|Mfsd2a	19_GO:0032501 multicellular organismal process	-2.4	5.8	4.1	20704	20	709	4	0.56	0.28	11932|13191|20510|76574	-0.23	MyList
GO Biological Processes	19	GO:0032305	positive regulation of icosanoid secretion	Il1a|Il1b|Sstr4|Pla2g6	19_GO:0051179 localization	-2.4	5.8	4.1	20704	20	709	4	0.56	0.28	16175|16176|20608|53357	-0.23	MyList
GO Biological Processes	19	GO:0060221	retinal rod cell differentiation	Cfh|Trpm1|Sox9|Rpgrip1l	19_GO:0032502 developmental process	-2.4	5.8	4.1	20704	20	709	4	0.56	0.28	12628|17364|20682|244585	-0.23	MyList
GO Biological Processes	19	GO:0036120	cellular response to platelet-derived growth factor stimulus	Hyal1|Itgb3|Pdgfb|Iqgap1	19_GO:0050896 response to stimulus	-2.4	5.8	4.1	20704	20	709	4	0.56	0.28	15586|16416|18591|29875	-0.23	MyList
Reactome Gene Sets	6	R-MMU-422356	Regulation of insulin secretion	Cacnb3|Gngt1|Gng4|Kcnb1|Kcnj11|Slc2a2|Ffar1		-2.4	3.4	3.5	20704	60	709	7	0.99	0.37	12297|14699|14706|16500|16514|20526|233081	-0.23	MyList
GO Biological Processes	19	GO:0001947	heart looping	Foxh1|Kif3a|Lbx1|Sox17|Tbx6|Ccdc39|Kdm2a	19_GO:0032502 developmental process	-2.4	3.4	3.5	20704	60	709	7	0.99	0.37	14106|16568|16814|20671|21389|51938|225876	-0.23	MyList
GO Biological Processes	19	GO:0007159	leukocyte cell-cell adhesion	Cd24a|Cfh|Il1b|Rac2|Chst4|Tnip1|Olr1	19_GO:0009987 cellular process	-2.4	3.4	3.5	20704	60	709	7	0.99	0.37	12484|12628|16176|19354|26887|57783|108078	-0.23	MyList
GO Biological Processes	19	GO:0051101	regulation of DNA binding	E2f1|Hes1|Hmga2|Id1|Itga2|Sox11|Tnks|Sirt1|Trim6|Wfikkn1|Wfikkn2	19_GO:0065007 biological regulation	-2.4	2.5	3.3	20704	127	709	11	1.6	0.46	13555|15205|15364|15901|16398|20666|21951|93759|94088|215001|278507	-0.23	MyList
GO Biological Processes	19	GO:0051650	establishment of vesicle localization	Cln3|Dctn1|Fgfr2|Htt|Kif13a|Kif5b|Rab11b|Exoc6b|Trappc9|Clasp1|Dnm3|Trip11|Syt11	19_GO:0051179 localization	-2.3	2.3	3.2	20704	165	709	13	1.8	0.5	12752|13191|14183|15194|16553|16573|19326|75914|76510|76707|103967|109181|229521	-0.21	MyList
GO Biological Processes	19	GO:0051347	positive regulation of transferase activity	Ang3|Ccnd3|Cd24a|Emp2|Erbb2|Fgfr1|Fgfr2|Fgfr4|Fzd4|Gab1|Hmga2|Igf1r|Il1b|Itgb3|Kit|Ntf3|Pdgfb|Slc1a1|Aurkb|Tdgf1|Tnks|Tpd52l1|Iqgap1|Ripk3|Gprc5b|Spdya|Sirt1|Magi3|Dcun1d1|Chtf18	19_GO:0065007 biological regulation	-2.3	1.7	2.9	20704	525	709	30	4.2	0.76	11730|12445|12484|13731|13866|14182|14183|14186|14366|14388|15364|16001|16176|16416|16590|18205|18591|20510|20877|21667|21951|21987|29875|56532|64297|70891|93759|99470|114893|214901	-0.21	MyList
GO Biological Processes	19	GO:0032989	cellular component morphogenesis	Aplp2|Efna4|Erbb2|Fgfr2|Flii|Hdac6|Elavl4|Igf1r|Igfals|Itgb3|Kif5b|Lhx1|Afdn|Nes|Ngfr|Ntf3|Ntn3|Nr4a2|Pikfyve|Plec|Nectin2|Rac2|Six4|Ldb3|Iqgap1|Tmod4|Mink1|Tppp|Nebl|Fam209|Lmod1|Sema6d|Rtn4rl1|Nyap1|Tsku|Cntn5	19_GO:0032502 developmental process	-2.3	1.6	2.9	20704	663	709	36	5.1	0.82	11804|13639|13866|14183|14248|15185|15572|16001|16005|16416|16573|16869|17356|18008|18053|18205|18209|18227|18711|18810|19294|19354|20474|24131|29875|50874|50932|72948|74103|76426|93689|214968|237847|243300|244152|244682	-0.21	MyList
GO Biological Processes	19	GO:0048598	embryonic morphogenesis	Macf1|Eya4|Foxh1|Fgfr1|Fgfr2|Htt|Hes1|Hmga2|Hyal1|Kif3a|Aff3|Lbx1|Lhx1|Ncoa3|Pbx1|Pitx1|Six4|Sox11|Sox17|Sox7|Sox9|Tbx6|Tdgf1|Kdm2b|Ccdc39|Med12|Lnpk|Bcr|Clic5|Kdm2a|Insig1|Rpgrip1l|Luzp1|Chd7|Sp9	19_GO:0032502 developmental process	-2.3	1.6	2.9	20704	641	709	35	4.9	0.81	11426|14051|14106|14182|14183|15194|15205|15364|15586|16568|16764|16814|16869|17979|18514|18740|20474|20666|20671|20680|20682|21389|21667|30841|51938|59024|69605|110279|224796|225876|231070|244585|269593|320790|381373	-0.21	MyList
Reactome Gene Sets	6	R-MMU-3214841	PKMTs methylate histone lysines	Rela|Suz12|Atf7ip|Kmt2e|Ehmt1|Ehmt2|H4c9		-2.3	3.4	3.5	20704	61	709	7	0.99	0.37	19697|52615|54343|69188|77683|110147|319158	-0.21	MyList
GO Biological Processes	19	GO:0033674	positive regulation of kinase activity	Ang3|Ccnd3|Cd24a|Emp2|Erbb2|Fgfr1|Fgfr2|Fgfr4|Fzd4|Gab1|Hmga2|Igf1r|Il1b|Itgb3|Kit|Ntf3|Pdgfb|Slc1a1|Tdgf1|Tpd52l1|Iqgap1|Ripk3|Gprc5b|Spdya|Sirt1|Magi3	19_GO:0048518 positive regulation of biological process	-2.3	1.7	2.9	20704	437	709	26	3.7	0.71	11730|12445|12484|13731|13866|14182|14183|14186|14366|14388|15364|16001|16176|16416|16590|18205|18591|20510|21667|21987|29875|56532|64297|70891|93759|99470	-0.21	MyList
GO Biological Processes	19	GO:0048146	positive regulation of fibroblast proliferation	E2f1|Hmga2|Itgb3|Ngfr|Pdgfb|Tdgf1|Ctc1|Phip	19_GO:0048518 positive regulation of biological process	-2.3	3	3.4	20704	77	709	8	1.1	0.4	13555|15364|16416|18053|18591|21667|68964|83946	-0.21	MyList
GO Biological Processes	19	GO:1903510	mucopolysaccharide metabolic process	Ccnd3|Hmmr|Hyal1|Il1b|B4galt4|Chsy3|Itih5|B3gnt7	19_GO:0008152 metabolic process	-2.3	3	3.4	20704	77	709	8	1.1	0.4	12445|15366|15586|16176|56375|78923|209378|227327	-0.21	MyList
GO Biological Processes	19	GO:0045765	regulation of angiogenesis	Adamts1|Cyp1b1|Emp2|Epn2|Gab1|Glul|Hgf|Hgs|Hmga2|Hyal1|Id1|Il1a|Il1b|Itgb3|Cma1|Ngfr|Pak4|Sirt1|Tafa5|Adgrb3	19_GO:0032502 developmental process	-2.3	1.9	3	20704	308	709	20	2.8	0.62	11504|13078|13731|13855|14388|14645|15234|15239|15364|15586|15901|16175|16176|16416|17228|18053|70584|93759|106014|210933	-0.21	MyList
GO Biological Processes	19	GO:0002834	regulation of response to tumor cell	Cd24a|Nectin2|Raet1b|Ulbp1|Muc4	19_GO:0050896 response to stimulus	-2.3	4.4	3.7	20704	33	709	5	0.71	0.31	12484|19294|19369|77777|140474	-0.21	MyList
GO Biological Processes	19	GO:0030212	hyaluronan metabolic process	Ccnd3|Hmmr|Hyal1|Il1b|Itih5	19_GO:0008152 metabolic process	-2.3	4.4	3.7	20704	33	709	5	0.71	0.31	12445|15366|15586|16176|209378	-0.21	MyList
GO Biological Processes	19	GO:0002839	positive regulation of immune response to tumor cell	Cd24a|Nectin2|Raet1b|Ulbp1	19_GO:0002376 immune system process	-2.3	5.6	3.9	20704	21	709	4	0.56	0.28	12484|19294|19369|77777	-0.21	MyList
GO Biological Processes	19	GO:0002836	positive regulation of response to tumor cell	Cd24a|Nectin2|Raet1b|Ulbp1	19_GO:0048518 positive regulation of biological process	-2.3	5.6	3.9	20704	21	709	4	0.56	0.28	12484|19294|19369|77777	-0.21	MyList
GO Biological Processes	19	GO:0002327	immature B cell differentiation	Cd24a|Kit|Traf3ip2|Irf2bp2	19_GO:0002376 immune system process	-2.3	5.6	3.9	20704	21	709	4	0.56	0.28	12484|16590|103213|270110	-0.21	MyList
GO Biological Processes	19	GO:0009268	response to pH	Hyal1|Kcnk4|Rab11b|Scnn1g|Acer1|Pkd1l3	19_GO:0050896 response to stimulus	-2.3	3.7	3.5	20704	47	709	6	0.85	0.34	15586|16528|19326|20278|171168|244646	-0.21	MyList
GO Biological Processes	19	GO:0042269	regulation of natural killer cell mediated cytotoxicity	Klrc1|Nectin2|Raet1b|Serpinb9e|Ulbp1|Serpinb9g|Gimap5	19_GO:0044419 biological process involved in interspecies interaction between organisms	-2.3	3.3	3.4	20704	62	709	7	0.99	0.37	16641|19294|19369|20710|77777|93806|317757	-0.21	MyList
GO Biological Processes	19	GO:0001909	leukocyte mediated cytotoxicity	Emp2|Kif5b|Gzmm|Raet1d|Ulbp1|H60b|H60c	19_GO:0002376 immune system process	-2.3	3.3	3.4	20704	62	709	7	0.99	0.37	13731|16573|16904|56554|77777|667281|670558	-0.21	MyList
GO Biological Processes	19	GO:0031122	cytoplasmic microtubule organization	Dctn1|Tacc2|Tppp|Slain2|Clasp1|Hook2|Hook3	19_GO:0009987 cellular process	-2.3	3.3	3.4	20704	62	709	7	0.99	0.37	13191|57752|72948|75991|76707|170833|320191	-0.21	MyList
GO Biological Processes	19	GO:0072001	renal system development	Adamts1|Cd24a|Cfh|Cys1|Fgfr1|Fgfr2|Hes1|Hs3st3a1|Kif3a|Lhx1|Pbx1|Pcnt|Pdgfb|Six4|Sox17|Sox9|Ap2b1|C1galt1|Traf3ip2|Rpgrip1l|Cyp4a12a	19_GO:0032502 developmental process	-2.3	1.9	2.9	20704	331	709	21	3	0.64	11504|12484|12628|12879|14182|14183|15205|15478|16568|16869|18514|18541|18591|20474|20671|20682|71770|94192|103213|244585|277753	-0.21	MyList
GO Biological Processes	19	GO:0031344	regulation of cell projection organization	Macf1|Adamts1|Atp1b2|Cd24a|Cln3|Fgfr1|Fzd4|Htt|Hes1|Hgf|Elavl4|Id1|Igf1r|Itga2|Kit|Afdn|Ngfr|Ocm|Rac2|Ptk6|Tbx6|Iqgap1|Ngef|Ptpn9|Gprc5b|Tbc1d30|Mfsd2a|Sirt1|Obsl1|Dnm3|Adgrb3|Sema6d|Plk5|Itpka|Crocc|Rtn4rl1|Dip2b|Tsku|Zfyve27|Frmd7	19_GO:0050789 regulation of biological process	-2.3	1.5	2.8	20704	763	709	40	5.6	0.87	11426|11504|11932|12484|12752|14182|14366|15194|15205|15234|15572|15901|16001|16398|16590|17356|18053|18261|19354|20459|21389|29875|53972|56294|64297|74694|76574|93759|98733|103967|210933|214968|216166|228550|230872|237847|239667|244152|319740|385354	-0.21	MyList
GO Biological Processes	19	GO:0010976	positive regulation of neuron projection development	Adamts1|Atp1b2|Cd24a|Fgfr1|Hgf|Elavl4|Igf1r|Afdn|Ngfr|Ocm|Ptk6|Iqgap1|Gprc5b|Sirt1|Plk5|Itpka	19_GO:0032502 developmental process	-2.3	2.1	3	20704	227	709	16	2.3	0.56	11504|11932|12484|14182|15234|15572|16001|17356|18053|18261|20459|29875|64297|93759|216166|228550	-0.21	MyList
GO Biological Processes	19	GO:0021537	telencephalon development	Atp1b2|Btg2|Nr2f1|Fgfr1|Htt|Hes1|Kif3a|Lhx1|Afdn|Pcnt|Kdm2b|Tacc2|Trappc9|Mfsd2a|Rtn4rl1|Tsku|Rpgrip1l|Chd7	19_GO:0032502 developmental process	-2.3	2	3	20704	268	709	18	2.5	0.59	11932|12227|13865|14182|15194|15205|16568|16869|17356|18541|30841|57752|76510|76574|237847|244152|244585|320790	-0.21	MyList
GO Biological Processes	19	GO:0060174	limb bud formation	Fgfr2|Sox11|Sox9	19_GO:0032502 developmental process	-2.3	8	4.4	20704	11	709	3	0.42	0.24	14183|20666|20682	-0.2	MyList
GO Biological Processes	19	GO:0007346	regulation of mitotic cell cycle	Adamts1|Btg2|Ccnd3|E2f1|Fgfr1|Fgfr2|Hes1|Hmga2|Hyal1|Igf1r|Il1a|Il1b|Pbx1|Pdgfb|Aurkb|Iqgap1|E2f7|Pbrm1|Ctc1|Kmt2e|Phip|Sirt1|Obsl1|Eme2|Plk5|Dlgap5|Rad9b|Heca|Cks1brt	19_GO:0050789 regulation of biological process	-2.3	1.7	2.9	20704	509	709	29	4.1	0.74	11504|12227|12445|13555|14182|14183|15205|15364|15586|16001|16175|16176|18514|18591|20877|29875|52679|66923|68964|69188|83946|93759|98733|193838|216166|218977|231724|380629|624855	-0.2	MyList
GO Biological Processes	19	GO:0002697	regulation of immune effector process	Cd24a|Cfh|H2-M2|Il1b|Kit|Klrc1|Nectin2|Rac2|Raet1b|Serpinb9e|Zp3|Paxip1|Ripk3|Dusp10|Gprc5b|Mzb1|Ulbp1|Sirt1|Serpinb9g|Trim6|Bcr|Muc4|Il27|Gimap5|Card9|Rc3h1|Pglyrp4	19_GO:0002376 immune system process	-2.3	1.7	2.9	20704	464	709	27	3.8	0.72	12484|12628|14990|16176|16590|16641|19294|19354|19369|20710|22788|55982|56532|63953|64297|69816|77777|93759|93806|94088|110279|140474|246779|317757|332579|381305|384997	-0.2	MyList
GO Biological Processes	19	GO:0090068	positive regulation of cell cycle process	Adamts1|Ccnd3|Fgfr1|Hyal1|Igf1r|Il1a|Il1b|Pbx1|Pdgfb|Sstr5|Aurkb|Wiz|E2f7|Kmt2e|Smc4|Fam83d|Phip|Mrgprb3	19_GO:0048518 positive regulation of biological process	-2.3	2	3	20704	269	709	18	2.5	0.59	11504|12445|14182|15586|16001|16175|16176|18514|18591|20609|20877|22404|52679|69188|70099|71878|83946|404238	-0.2	MyList
GO Biological Processes	19	GO:0042593	glucose homeostasis	Fgfr4|Gcgr|Igf1r|Kcnb1|Foxk1|Ngfr|Pdk2|Rab11b|Sstr5|Mlxipl|Gprc5b|Crtc2|Sirt1|Gck|Pygl|Ffar1	19_GO:0065007 biological regulation	-2.3	2	3	20704	228	709	16	2.3	0.56	14186|14527|16001|16500|17425|18053|18604|19326|20609|58805|64297|74343|93759|103988|110095|233081	-0.2	MyList
GO Biological Processes	19	GO:0046887	positive regulation of hormone secretion	Cckbr|Fgfr1|Fgfr4|Glul|Kif5b|Sox11|Trh|Pla2g6|Arhgef7|C2cd2l|Sirt1|Gck|Ffar1	19_GO:0051179 localization	-2.3	2.2	3.1	20704	169	709	13	1.8	0.5	12426|14182|14186|14645|16573|20666|22044|53357|54126|71764|93759|103988|233081	-0.2	MyList
Reactome Gene Sets	6	R-MMU-422475	Axon guidance	Efna4|Erbb2|Fgfr1|Gab1|Itgb3|Kif4|Nck2|Tuba4a|Ngef|Arhgef7|Cltc|Ap2b1|Dnm3|Arhgef11|Sema6d|Tubb4b|Dock1		-2.3	2	3	20704	249	709	17	2.4	0.57	13639|13866|14182|14388|16416|16571|17974|22145|53972|54126|67300|71770|103967|213498|214968|227613|330662	-0.2	MyList
GO Biological Processes	19	GO:0030239	myofibril assembly	Flii|Plec|Six4|Ldb3|Tmod4|Nebl|Lmod1	19_GO:0032502 developmental process	-2.2	3.2	3.4	20704	63	709	7	0.99	0.37	14248|18810|20474|24131|50874|74103|93689	-0.2	MyList
Reactome Gene Sets	6	R-MMU-5173105	O-linked glycosylation	Adamts1|Chst4|B3gnt3|C1galt1|B3gnt5|Galnt7|Muc4|B3gnt7|Muc21		-2.2	2.7	3.2	20704	96	709	9	1.3	0.42	11504|26887|72297|94192|108105|108150|140474|227327|672682	-0.2	MyList
GO Biological Processes	19	GO:1901879	regulation of protein depolymerization	Capg|Flii|Hdac6|Nes|Sh3bp1|Tmod4|Clasp1|Ckap2|Lmod1	19_GO:0050789 regulation of biological process	-2.2	2.7	3.2	20704	96	709	9	1.3	0.42	12332|14248|15185|18008|20401|50874|76707|80986|93689	-0.2	MyList
GO Biological Processes	19	GO:1901342	regulation of vasculature development	Adamts1|Cyp1b1|Emp2|Epn2|Gab1|Glul|Hgf|Hgs|Hmga2|Hyal1|Id1|Il1a|Il1b|Itgb3|Cma1|Ngfr|Pak4|Sirt1|Tafa5|Adgrb3	19_GO:0032502 developmental process	-2.2	1.9	2.9	20704	312	709	20	2.8	0.62	11504|13078|13731|13855|14388|14645|15234|15239|15364|15586|15901|16175|16176|16416|17228|18053|70584|93759|106014|210933	-0.2	MyList
GO Biological Processes	19	GO:0033500	carbohydrate homeostasis	Fgfr4|Gcgr|Igf1r|Kcnb1|Foxk1|Ngfr|Pdk2|Rab11b|Sstr5|Mlxipl|Gprc5b|Crtc2|Sirt1|Gck|Pygl|Ffar1	19_GO:0065007 biological regulation	-2.2	2	3	20704	229	709	16	2.3	0.56	14186|14527|16001|16500|17425|18053|18604|19326|20609|58805|64297|74343|93759|103988|110095|233081	-0.2	MyList
Reactome Gene Sets	6	R-MMU-9675108	Nervous system development	Efna4|Erbb2|Fgfr1|Gab1|Itgb3|Kif4|Nck2|Tuba4a|Ngef|Arhgef7|Cltc|Ap2b1|Dnm3|Arhgef11|Sema6d|Tubb4b|Dock1		-2.2	2	3	20704	250	709	17	2.4	0.57	13639|13866|14182|14388|16416|16571|17974|22145|53972|54126|67300|71770|103967|213498|214968|227613|330662	-0.2	MyList
GO Biological Processes	19	GO:0006304	DNA modification	Cyp1b1|Dnmt3a|Atf7ip|Kmt2e|Stpg4|Ehmt1|Tex15|Ehmt2	19_GO:0008152 metabolic process	-2.2	2.9	3.2	20704	80	709	8	1.1	0.4	13078|13435|54343|69188|75467|77683|104271|110147	-0.19	MyList
Reactome Gene Sets	6	R-MMU-8856825	Cargo recognition for clathrin-mediated endocytosis	Epn2|Fzd4|Hgs|Igf2r|Syt2|Cltc|Ap2b1|Ldlrap1|Syt11		-2.2	2.7	3.2	20704	97	709	9	1.3	0.42	13855|14366|15239|16004|20980|67300|71770|100017|229521	-0.19	MyList
Reactome Gene Sets	6	R-MMU-8856828	Clathrin-mediated endocytosis	Epn2|Fzd4|Hgs|Igf2r|Pik3c2a|Syt2|Cltc|Ap2b1|Ldlrap1|Dnm3|Syt11		-2.2	2.4	3.1	20704	133	709	11	1.6	0.46	13855|14366|15239|16004|18704|20980|67300|71770|100017|103967|229521	-0.19	MyList
GO Biological Processes	19	GO:0055002	striated muscle cell development	Flii|Plec|Six4|Ldb3|Tmod4|Nebl|Lmod1	19_GO:0032502 developmental process	-2.2	3.2	3.3	20704	64	709	7	0.99	0.37	14248|18810|20474|24131|50874|74103|93689	-0.19	MyList
GO Biological Processes	19	GO:0014911	positive regulation of smooth muscle cell migration	Adamts1|Cyp1b1|Itga2|Itgb3|Pdgfb|Iqgap1|Sema6d	19_GO:0040011 locomotion	-2.2	3.2	3.3	20704	64	709	7	0.99	0.37	11504|13078|16398|16416|18591|29875|214968	-0.19	MyList
GO Biological Processes	19	GO:0001889	liver development	Hes1|Hgf|Igf2r|Proc|Rela|Sox9|Ccdc39|E2f7|Ugt1a6a|Rpgrip1l	19_GO:0032502 developmental process	-2.2	2.5	3.1	20704	115	709	10	1.4	0.44	15205|15234|16004|19123|19697|20682|51938|52679|94284|244585	-0.19	MyList
GO Biological Processes	19	GO:1904064	positive regulation of cation transmembrane transport	Adrb1|Atp1b2|Cacnb3|Galr2|Htt|Iapp|Ifngr1|Kcnj11|Kif5b|Cacng3|Fxyd1|Kcne1l|Ffar1|Gimap5	19_GO:0051179 localization	-2.2	2.1	3	20704	191	709	14	2	0.52	11554|11932|12297|14428|15194|15874|15979|16514|16573|54376|56188|66240|233081|317757	-0.19	MyList
GO Biological Processes	19	GO:0050796	regulation of insulin secretion	Glul|Il1b|Kcnb1|Kcnj11|Kif5b|Ptger3|Sstr5|Trh|Pla2g6|Midn|C2cd2l|Sirt1|Gck|Ffar1	19_GO:0051179 localization	-2.2	2.1	3	20704	191	709	14	2	0.52	14645|16176|16500|16514|16573|19218|20609|22044|53357|59090|71764|93759|103988|233081	-0.19	MyList
GO Biological Processes	19	GO:0030307	positive regulation of cell growth	Macf1|Adrb1|Erbb2|Hyal1|Afdn|Ncoa3|Ocm|Rasal1|Syt2|Kdm2b|Mfsd2a|Rictor|Sirt1|Rims2|Zfyve27	19_GO:0040007 growth	-2.2	2.1	3	20704	211	709	15	2.1	0.54	11426|11554|13866|15586|17356|17979|18261|19415|20980|30841|76574|78757|93759|116838|319740	-0.19	MyList
KEGG Pathway	24	mmu04151	PI3K-Akt signaling pathway - Mus musculus (house mouse)	Ccnd3|Comp|Csf3|Efna4|Erbb2|Fgfr1|Fgfr2|Fgfr4|Gngt1|Gng4|Magi1|Hgf|Igf1r|Itga2|Itgb3|Kit|Ngfr|Ntf3|Pdgfb|Rela|Lpar2|Crtc2		-2.2	1.8	2.8	20704	359	709	22	3.1	0.65	12445|12845|12985|13639|13866|14182|14183|14186|14699|14706|14924|15234|16001|16398|16416|16590|18053|18205|18591|19697|53978|74343	-0.18	MyList
GO Biological Processes	19	GO:0035886	vascular associated smooth muscle cell differentiation	Cfh|Comp|Hes1|Pdgfb|Pbrm1	19_GO:0032502 developmental process	-2.2	4.2	3.5	20704	35	709	5	0.71	0.31	12628|12845|15205|18591|66923	-0.18	MyList
GO Biological Processes	19	GO:0021846	cell proliferation in forebrain	Fgfr1|Fgfr2|Hmga2|Tacc2|Hook3	19_GO:0032502 developmental process	-2.2	4.2	3.5	20704	35	709	5	0.71	0.31	14182|14183|15364|57752|320191	-0.18	MyList
Reactome Gene Sets	6	R-MMU-5576891	Cardiac conduction	Atp1b2|Kcnj11|Kcnk4|Fxyd1|Fxyd7|Kcne1l|Atp2b1|Kcnk13|Atp2b3		-2.2	2.7	3.1	20704	98	709	9	1.3	0.42	11932|16514|16528|56188|57780|66240|67972|217826|320707	-0.18	MyList
GO Biological Processes	19	GO:1903829	positive regulation of protein localization	Adrb1|Ang3|Cacnb3|Cln3|Erbb2|Glul|Il1a|Kcnb1|Kcnj11|Kif3a|Kif5b|Ngfr|Pcnt|Trh|Iqgap1|Pla2g6|Ptpn9|C2cd2l|Ap2b1|Uaca|Sirt1|Gck|Ptpn23|Zdhhc5|Syt11|Crocc|Ffar1|Gpd1l	19_GO:0051179 localization	-2.2	1.7	2.8	20704	493	709	28	3.9	0.73	11554|11730|12297|12752|13866|14645|16175|16500|16514|16568|16573|18053|18541|22044|29875|53357|56294|71764|71770|72565|93759|103988|104831|228136|229521|230872|233081|333433	-0.18	MyList
GO Biological Processes	19	GO:0002715	regulation of natural killer cell mediated immunity	Klrc1|Nectin2|Raet1b|Serpinb9e|Ulbp1|Serpinb9g|Gimap5	19_GO:0044419 biological process involved in interspecies interaction between organisms	-2.2	3.1	3.3	20704	65	709	7	0.99	0.37	16641|19294|19369|20710|77777|93806|317757	-0.18	MyList
WikiPathways	27	WP2841	Focal adhesion: PI3K-Akt-mTOR signaling pathway	Comp|Csf3|Efna4|Fgfr1|Fgfr2|Fgfr4|Gngt1|Gng4|Hgf|Igf1r|Itga2|Itgb3|Kit|Ngfr|Pdgfb|Pik3c2a|Rab11b|Slc2a2|Lpar2|Crtc2		-2.2	1.8	2.8	20704	317	709	20	2.8	0.62	12845|12985|13639|14182|14183|14186|14699|14706|15234|16001|16398|16416|16590|18053|18591|18704|19326|20526|53978|74343	-0.18	MyList
GO Biological Processes	19	GO:0030010	establishment of cell polarity	Dctn1|Htt|Hes1|Igf1r|Myh9|Sh3bp1|Sapcd2|Pard3b|Clasp1|Coro7|Traf3ip2	19_GO:0009987 cellular process	-2.2	2.4	3	20704	135	709	11	1.6	0.46	13191|15194|15205|16001|17886|20401|72080|72823|76707|78885|103213	-0.18	MyList
GO Biological Processes	19	GO:0034767	positive regulation of ion transmembrane transport	Adrb1|Atp1b2|Cacnb3|Galr2|Htt|Iapp|Ifngr1|Kcnj11|Kif5b|Cacng3|Fxyd1|Slc9a3r2|Kcne1l|Ffar1|Gimap5	19_GO:0051179 localization	-2.2	2.1	2.9	20704	213	709	15	2.1	0.54	11554|11932|12297|14428|15194|15874|15979|16514|16573|54376|56188|65962|66240|233081|317757	-0.18	MyList
WikiPathways	27	WP2074	Neural crest differentiation	Fgfr1|Fgfr2|Hdac6|Hes1|Id1|Lhx1|Sox9|Tbx6|Olig3		-2.2	2.7	3.1	20704	99	709	9	1.3	0.42	14182|14183|15185|15205|15901|16869|20682|21389|94222	-0.18	MyList
GO Biological Processes	19	GO:0048514	blood vessel morphogenesis	Ang3|Cfh|Col15a1|Comp|Cyp1b1|Foxh1|Fgfr1|Fgfr2|Fzd4|Gab1|Glul|Hes1|Hpgd|Myh9|Pdgfb|Prkx|Slc1a1|Sox17|Tdgf1|Hs6st1|E2f7|Paxip1|Pbrm1|Sirt1|C1galt1|Chd7	19_GO:0032502 developmental process	-2.2	1.7	2.8	20704	450	709	26	3.7	0.71	11730|12628|12819|12845|13078|14106|14182|14183|14366|14388|14645|15205|15446|17886|18591|19108|20510|20671|21667|50785|52679|55982|66923|93759|94192|320790	-0.18	MyList
GO Biological Processes	19	GO:0031032	actomyosin structure organization	Flii|Myh9|Plec|Six4|Ldb3|Tmod4|Trpm7|Nebl|Lmod1|Fhdc1	19_GO:0009987 cellular process	-2.2	2.5	3.1	20704	117	709	10	1.4	0.44	14248|17886|18810|20474|24131|50874|58800|74103|93689|229474	-0.18	MyList
GO Biological Processes	19	GO:0010457	centriole-centriole cohesion	Dctn1|Kif3a|Crocc	19_GO:0009987 cellular process	-2.2	7.3	4.1	20704	12	709	3	0.42	0.24	13191|16568|230872	-0.18	MyList
GO Biological Processes	19	GO:0090385	phagosome-lysosome fusion	Cln3|Pikfyve|Rab7b	19_GO:0051179 localization	-2.2	7.3	4.1	20704	12	709	3	0.42	0.24	12752|18711|226421	-0.18	MyList
GO Biological Processes	19	GO:0009068	aspartate family amino acid catabolic process	Mat1a|Pipox|Ddo	19_GO:0008152 metabolic process	-2.2	7.3	4.1	20704	12	709	3	0.42	0.24	11720|19193|70503	-0.18	MyList
GO Biological Processes	19	GO:0072393	microtubule anchoring at microtubule organizing center	Dctn1|Kif3a|Hook3	19_GO:0009987 cellular process	-2.2	7.3	4.1	20704	12	709	3	0.42	0.24	13191|16568|320191	-0.18	MyList
GO Biological Processes	19	GO:0003407	neural retina development	Cfh|Hes1|Lhx1|Trpm1|Slc1a1|Sox9|Obsl1|Rpgrip1l	19_GO:0032502 developmental process	-2.2	2.8	3.2	20704	82	709	8	1.1	0.4	12628|15205|16869|17364|20510|20682|98733|244585	-0.18	MyList
GO Biological Processes	19	GO:0007188	adenylate cyclase-modulating G protein-coupled receptor signaling pathway	Adrb1|S1pr4|Galr2|Gcgr|Gnaz|Htr5b|Iapp|Ptger3|Sstr5|Lpar2|Rims2|Ucn2|Adcy2|Adgrb3|Gpr62	19_GO:0023052 signaling	-2.2	2	2.9	20704	214	709	15	2.1	0.54	11554|13611|14428|14527|14687|15564|15874|19218|20609|53978|116838|171530|210044|210933|436090	-0.18	MyList
GO Biological Processes	19	GO:0043549	regulation of kinase activity	Ang3|Aplp2|Ccna1|Ccnd3|Cd24a|Emp2|Erbb2|Fgfr1|Fgfr2|Fgfr4|Fzd4|Gab1|Htt|Hgf|Hgs|Hmga2|Igf1r|Il1b|Itgb3|Kit|Ntf3|Pdgfb|Plec|Ptk6|Slc1a1|Tdgf1|Tpd52l1|Iqgap1|Ripk3|Midn|Dusp10|Gprc5b|Spdya|Sirt1|Magi3|Trpt1|Wdr81	19_GO:0008152 metabolic process	-2.1	1.5	2.7	20704	706	709	37	5.2	0.84	11730|11804|12427|12445|12484|13731|13866|14182|14183|14186|14366|14388|15194|15234|15239|15364|16001|16176|16416|16590|18205|18591|18810|20459|20510|21667|21987|29875|56532|59090|63953|64297|70891|93759|99470|107328|192652	-0.18	MyList
GO Biological Processes	19	GO:0045056	transcytosis	Igf1r|Rab11b|Cltc|Mfsd2a	19_GO:0051179 localization	-2.1	5.1	3.7	20704	23	709	4	0.56	0.28	16001|19326|67300|76574	-0.18	MyList
GO Biological Processes	19	GO:0036119	response to platelet-derived growth factor	Hyal1|Itgb3|Pdgfb|Iqgap1	19_GO:0050896 response to stimulus	-2.1	5.1	3.7	20704	23	709	4	0.56	0.28	15586|16416|18591|29875	-0.18	MyList
GO Biological Processes	19	GO:0071359	cellular response to dsRNA	Raet1b|Raet1c|Zcchc3|Ifih1	19_GO:0050896 response to stimulus	-2.1	5.1	3.7	20704	23	709	4	0.56	0.28	19369|19370|67917|71586	-0.18	MyList
GO Biological Processes	19	GO:0060688	regulation of morphogenesis of a branching structure	Fgfr1|Fgfr2|Hgf|Il1b|Lhx1|Six4|Sox9	19_GO:0032502 developmental process	-2.1	3.1	3.2	20704	66	709	7	0.99	0.37	14182|14183|15234|16176|16869|20474|20682	-0.18	MyList
GO Biological Processes	19	GO:2000648	positive regulation of stem cell proliferation	Fgfr1|Fgfr2|Hmga2|Pbx1|Sox11|Sox9|Atxn1l	19_GO:0048518 positive regulation of biological process	-2.1	3.1	3.2	20704	66	709	7	0.99	0.37	14182|14183|15364|18514|20666|20682|52335	-0.18	MyList
GO Biological Processes	19	GO:0044728	DNA methylation or demethylation	Dnmt3a|Atf7ip|Kmt2e|Stpg4|Ehmt1|Tex15|Ehmt2	19_GO:0008152 metabolic process	-2.1	3.1	3.2	20704	66	709	7	0.99	0.37	13435|54343|69188|75467|77683|104271|110147	-0.18	MyList
GO Biological Processes	19	GO:0061371	determination of heart left/right asymmetry	Foxh1|Kif3a|Lbx1|Sox17|Tbx6|Ccdc39|Kdm2a	19_GO:0032502 developmental process	-2.1	3.1	3.2	20704	66	709	7	0.99	0.37	14106|16568|16814|20671|21389|51938|225876	-0.18	MyList
GO Biological Processes	19	GO:0045954	positive regulation of natural killer cell mediated cytotoxicity	Klrc1|Nectin2|Raet1b|Ulbp1|Gimap5	19_GO:0044419 biological process involved in interspecies interaction between organisms	-2.1	4.1	3.5	20704	36	709	5	0.71	0.31	16641|19294|19369|77777|317757	-0.18	MyList
GO Biological Processes	19	GO:0014910	regulation of smooth muscle cell migration	Adamts1|Cyp1b1|Igfbp3|Itga2|Itgb3|Pdgfb|Iqgap1|Tafa5|Sema6d	19_GO:0040011 locomotion	-2.1	2.6	3.1	20704	100	709	9	1.3	0.42	11504|13078|16009|16398|16416|18591|29875|106014|214968	-0.18	MyList
GO Biological Processes	19	GO:1903530	regulation of secretion by cell	Adrb1|Ang3|Cckbr|Fgfr1|Fgfr4|Glul|Hgs|Hmga2|Igfbp3|Il1a|Il1b|Kcnb1|Kcnj11|Kif5b|Klrc1|Ptger3|Rac2|Sstr5|Sox11|Syt2|Trh|Pla2g6|Arhgef7|Midn|C2cd2l|Clasp1|Sirt1|Gck|Ptpn23|Bcr|Slc18a1|Rims2|Ucn2|Syt11|Ffar1|Chd7	19_GO:0051179 localization	-2.1	1.5	2.7	20704	685	709	36	5.1	0.82	11554|11730|12426|14182|14186|14645|15239|15364|16009|16175|16176|16500|16514|16573|16641|19218|19354|20609|20666|20980|22044|53357|54126|59090|71764|76707|93759|103988|104831|110279|110877|116838|171530|229521|233081|320790	-0.17	MyList
GO Biological Processes	19	GO:0010565	regulation of cellular ketone metabolic process	Cln3|Fgfr4|Il1b|Pdk2|Rdh16|Sox9|Dkkl1|Mlycd|Mlxipl|Mfsd2a|Sirt1|Insig1	19_GO:0008152 metabolic process	-2.1	2.2	2.9	20704	156	709	12	1.7	0.48	12752|14186|16176|18604|19683|20682|50722|56690|58805|76574|93759|231070	-0.17	MyList
GO Biological Processes	19	GO:0048871	multicellular organismal homeostasis	Adrb1|Alox12b|Xiap|Atp1b2|Comp|Iapp|Il1a|Il1b|Plec|Ptger3|Rac2|Scnn1g|Slc1a1|Sox9|Mlxipl|Mfsd2a|Sirt1|Tex15|Muc4|Acer1|Crocc|Tmprss11f|Tsku|Gimap5|Nanos1	19_GO:0032501 multicellular organismal process	-2.1	1.7	2.7	20704	431	709	25	3.5	0.69	11554|11686|11798|11932|12845|15874|16175|16176|18810|19218|19354|20278|20510|20682|58805|76574|93759|104271|140474|171168|230872|243083|244152|317757|332397	-0.17	MyList
GO Biological Processes	19	GO:0098609	cell-cell adhesion	Atp1b2|Cd24a|Cfh|Col13a1|Comp|Cyp1b1|Il1b|Itga2|Itgb3|Kit|Afdn|Myh9|Pcdh10|Nectin2|Rac2|Sox9|Chst4|Tnip1|Pcdh1|Tcam1|Obsl1|Olr1|Cntn5|Fat2|Jaml|Gm1123	19_GO:0009987 cellular process	-2.1	1.7	2.7	20704	454	709	26	3.7	0.71	11932|12484|12628|12817|12845|13078|16176|16398|16416|16590|17356|17886|18526|19294|19354|20682|26887|57783|75599|75870|98733|108078|244682|245827|270152|382097	-0.17	MyList
GO Biological Processes	19	GO:0001934	positive regulation of protein phosphorylation	Ang3|Ccnd3|Cd24a|Cln3|Csf3|Emp2|Erbb2|Fgfr1|Fzd4|Gab1|Hdac6|Hes1|Hgf|Hmga2|Iapp|Il1b|Itgb3|Kit|Ntf3|Pde8a|Pdgfb|Ptger3|Slc1a1|Sox9|Aurkb|Tdgf1|Tnfrsf18|Tpd52l1|Iqgap1|Pla2g6|Ripk3|Gprc5b|Fndc1|Spdya|Rictor|Phip|Sirt1|Trim6|Magi3	19_GO:0048518 positive regulation of biological process	-2.1	1.5	2.6	20704	759	709	39	5.5	0.86	11730|12445|12484|12752|12985|13731|13866|14182|14366|14388|15185|15205|15234|15364|15874|16176|16416|16590|18205|18584|18591|19218|20510|20682|20877|21667|21936|21987|29875|53357|56532|64297|68655|70891|78757|83946|93759|94088|99470	-0.16	MyList
KEGG Pathway	24	mmu03018	RNA degradation - Mus musculus (house mouse)	Btg2|Xrn1|Lsm2|Cnot4|Tob2|Pan3|Patl1|Pabpc4l		-2.1	2.8	3.1	20704	84	709	8	1.1	0.4	12227|24127|27756|53621|57259|72587|225929|241989	-0.16	MyList
GO Biological Processes	19	GO:0060042	retina morphogenesis in camera-type eye	Cfh|Lhx1|Trpm1|Slc1a1|Sox9|Mfsd2a|Obsl1|Rpgrip1l	19_GO:0032502 developmental process	-2.1	2.8	3.1	20704	84	709	8	1.1	0.4	12628|16869|17364|20510|20682|76574|98733|244585	-0.16	MyList
GO Biological Processes	19	GO:0051648	vesicle localization	Cln3|Dctn1|Fgfr2|Htt|Kif13a|Kif5b|Rab11b|Exoc6b|Trappc9|Clasp1|Dnm3|Trip11|Syt11	19_GO:0051179 localization	-2.1	2.1	2.9	20704	177	709	13	1.8	0.5	12752|13191|14183|15194|16553|16573|19326|75914|76510|76707|103967|109181|229521	-0.16	MyList
GO Biological Processes	19	GO:0051953	negative regulation of amine transport	Il1b|Ptger3|Trh|Gck|Syt11	19_GO:0051179 localization	-2.1	3.9	3.4	20704	37	709	5	0.71	0.31	16176|19218|22044|103988|229521	-0.16	MyList
GO Biological Processes	19	GO:0032438	melanosome organization	Kif13a|Pikfyve|Hps6|Hps1|Ap1s3	19_GO:0043473 pigmentation	-2.1	3.9	3.4	20704	37	709	5	0.71	0.31	16553|18711|20170|192236|252903	-0.16	MyList
GO Biological Processes	19	GO:0055078	sodium ion homeostasis	Atp1b2|Atp4a|Il1a|Scnn1g|Atp12a	19_GO:0065007 biological regulation	-2.1	3.9	3.4	20704	37	709	5	0.71	0.31	11932|11944|16175|20278|192113	-0.16	MyList
GO Biological Processes	19	GO:0110110	positive regulation of animal organ morphogenesis	Fgfr1|Fgfr4|Ngfr|Six4|Sox9	19_GO:0032502 developmental process	-2.1	3.9	3.4	20704	37	709	5	0.71	0.31	14182|14186|18053|20474|20682	-0.16	MyList
GO Biological Processes	19	GO:0034330	cell junction organization	Cacnb3|Dctn1|Erbb2|Fgfr2|Hdac6|Igf1r|Itga2|Itgb3|Afdn|Pdgfb|Plec|Sh3bp1|Slc1a1|Ngef|Arhgef7|Cbln3|Pard6b|Mpp7|Obsl1|Dnm3|Chd4|Bcr|Adgrb3|Arhgap39|Itpka|Micall2|Sez6l2|Cntn5|Cldn24	19_GO:0009987 cellular process	-2.1	1.6	2.7	20704	525	709	29	4.1	0.74	12297|13191|13866|14183|15185|16001|16398|16416|17356|18591|18810|20401|20510|53972|54126|56410|58220|75739|98733|103967|107932|110279|210933|223666|228550|231830|233878|244682|100039801	-0.16	MyList
GO Biological Processes	19	GO:0048839	inner ear development	Cys1|Fgfr1|Fgfr2|Hes1|Kif3a|Six4|Sox9|Trip11|Bcr|Duox2|Clic5|Insig1|Tsku|Rpgrip1l|Chd7	19_GO:0032502 developmental process	-2.1	2	2.8	20704	218	709	15	2.1	0.54	12879|14182|14183|15205|16568|20474|20682|109181|110279|214593|224796|231070|244152|244585|320790	-0.16	MyList
GO Biological Processes	19	GO:0034453	microtubule anchoring	Dctn1|Kif3a|Clasp1|Hook3	19_GO:0009987 cellular process	-2.1	4.9	3.6	20704	24	709	4	0.56	0.28	13191|16568|76707|320191	-0.16	MyList
Reactome Gene Sets	6	R-MMU-5578775	Ion homeostasis	Atp1b2|Kcnj11|Fxyd1|Fxyd7|Atp2b1|Atp2b3		-2.1	3.4	3.2	20704	52	709	6	0.85	0.34	11932|16514|56188|57780|67972|320707	-0.16	MyList
Reactome Gene Sets	6	R-MMU-983189	Kinesins	Kif3a|Kif4|Kif5b|Tuba4a|Kif27|Tubb4b		-2.1	3.4	3.2	20704	52	709	6	0.85	0.34	16568|16571|16573|22145|75050|227613	-0.16	MyList
GO Biological Processes	19	GO:0051302	regulation of cell division	Fgfr2|Igf1r|Il1a|Il1b|Kif13a|Ncoa3|Pdgfb|Sstr5|Sox17|Aurkb|E2f7|Tada3|Plk5|Mrgprb3	19_GO:0050789 regulation of biological process	-2.1	2.1	2.8	20704	198	709	14	2	0.52	14183|16001|16175|16176|16553|17979|18591|20609|20671|20877|52679|101206|216166|404238	-0.16	MyList
GO Biological Processes	19	GO:0010638	positive regulation of organelle organization	Csf3|Dctn1|Htt|Id1|Igf1r|Il1a|Il1b|Kif5b|Nck2|Nes|Ntf3|Pdgfb|Aurkb|Syt2|Tnks|Pla2g6|Atf7ip|Lnpk|Smc4|Pan3|Slain2|Calcoco2|Rictor|Phip|Lmod1|Atl3|Crocc|Arhgef10|Sh3pxd2b	19_GO:0048518 positive regulation of biological process	-2.1	1.6	2.7	20704	527	709	29	4.1	0.74	12985|13191|15194|15901|16001|16175|16176|16573|17974|18008|18205|18591|20877|20980|21951|53357|54343|69605|70099|72587|75991|76815|78757|83946|93689|109168|230872|234094|268396	-0.15	MyList
GO Biological Processes	19	GO:0007041	lysosomal transport	Cln3|Hgs|Igf2r|Kif13a|Cacng3|Vps51|Dennd3|Hook2|Rab7b|Hook3	19_GO:0051179 localization	-2.1	2.4	2.9	20704	121	709	10	1.4	0.44	12752|15239|16004|16553|54376|68505|105841|170833|226421|320191	-0.15	MyList
GO Biological Processes	19	GO:0071900	regulation of protein serine/threonine kinase activity	Ccna1|Ccnd3|Cd24a|Erbb2|Fgfr1|Fzd4|Gab1|Htt|Hgs|Hmga2|Il1b|Kit|Ntf3|Pdgfb|Tdgf1|Tpd52l1|Iqgap1|Dusp10|Spdya|Sirt1|Magi3	19_GO:0008152 metabolic process	-2.1	1.8	2.7	20704	347	709	21	3	0.64	12427|12445|12484|13866|14182|14366|14388|15194|15239|15364|16176|16590|18205|18591|21667|21987|29875|63953|70891|93759|99470	-0.15	MyList
KEGG Pathway	24	mmu04020	Calcium signaling pathway - Mus musculus (house mouse)	Adrb1|Cckbr|Erbb2|Fgfr1|Fgfr2|Fgfr4|Hgf|Htr5b|Pdgfb|Ptger3|Atp2b1|Phka2|Trhr2|Adcy2|Itpka|Atp2b3		-2.1	1.9	2.8	20704	240	709	16	2.3	0.56	11554|12426|13866|14182|14183|14186|15234|15564|18591|19218|67972|110094|170732|210044|228550|320707	-0.15	MyList
GO Biological Processes	19	GO:0030953	astral microtubule organization	Tacc2|Tppp|Clasp1	19_GO:0009987 cellular process	-2.1	6.7	3.9	20704	13	709	3	0.42	0.24	57752|72948|76707	-0.15	MyList
GO Biological Processes	19	GO:0150011	regulation of neuron projection arborization	Macf1|Fzd4|Mfsd2a	19_GO:0032502 developmental process	-2.1	6.7	3.9	20704	13	709	3	0.42	0.24	11426|14366|76574	-0.15	MyList
GO Biological Processes	19	GO:0036376	sodium ion export across plasma membrane	Atp1b2|Atp4a|Atp12a	19_GO:0051179 localization	-2.1	6.7	3.9	20704	13	709	3	0.42	0.24	11932|11944|192113	-0.15	MyList
GO Biological Processes	19	GO:0018108	peptidyl-tyrosine phosphorylation	Cd24a|Erbb2|Fgfr1|Fgfr2|Fgfr4|Igf1r|Kit|Pdgfb|Ptk6	19_GO:0008152 metabolic process	-2.1	2.6	3	20704	103	709	9	1.3	0.42	12484|13866|14182|14183|14186|16001|16590|18591|20459	-0.15	MyList
GO Biological Processes	19	GO:0048753	pigment granule organization	Kif13a|Pikfyve|Hps6|Hps1|Ap1s3	19_GO:0043473 pigmentation	-2	3.8	3.3	20704	38	709	5	0.71	0.31	16553|18711|20170|192236|252903	-0.14	MyList
GO Biological Processes	19	GO:0030261	chromosome condensation	H1f3|Hmga2|Prm1|Smc4|H1f1	19_GO:0009987 cellular process	-2	3.8	3.3	20704	38	709	5	0.71	0.31	14957|15364|19118|70099|80838	-0.14	MyList
GO Biological Processes	19	GO:0002717	positive regulation of natural killer cell mediated immunity	Klrc1|Nectin2|Raet1b|Ulbp1|Gimap5	19_GO:0044419 biological process involved in interspecies interaction between organisms	-2	3.8	3.3	20704	38	709	5	0.71	0.31	16641|19294|19369|77777|317757	-0.14	MyList
GO Biological Processes	19	GO:0031349	positive regulation of defense response	Cckbr|Cd24a|Fgfr1|Il1b|Itga2|Klrc1|Ptger3|Nectin2|Raet1b|Zp3|Usp27x|Tnip1|Gprc5b|Zcchc3|Ulbp1|Trim6|Znfx1|Gimap5|Card9	19_GO:0048518 positive regulation of biological process	-2	1.8	2.7	20704	305	709	19	2.7	0.61	12426|12484|14182|16176|16398|16641|19218|19294|19369|22788|54651|57783|64297|67917|77777|94088|98999|317757|332579	-0.14	MyList
KEGG Pathway	24	mmu00590	Arachidonic acid metabolism - Mus musculus (house mouse)	Alox12b|Cyp2b9|Pla2g2d|Ptgds|Pla2g6|Cyp2j13|Pla2g4f|Cyp4a12a		-2	2.7	3	20704	86	709	8	1.1	0.4	11686|13094|18782|19215|53357|230459|271844|277753	-0.14	MyList
GO Biological Processes	19	GO:0045859	regulation of protein kinase activity	Ang3|Aplp2|Ccna1|Ccnd3|Cd24a|Emp2|Erbb2|Fgfr1|Fzd4|Gab1|Htt|Hgf|Hgs|Hmga2|Il1b|Itgb3|Kit|Ntf3|Pdgfb|Plec|Ptk6|Slc1a1|Tdgf1|Tpd52l1|Iqgap1|Ripk3|Dusp10|Gprc5b|Spdya|Sirt1|Magi3|Trpt1	19_GO:0008152 metabolic process	-2	1.6	2.6	20704	600	709	32	4.5	0.78	11730|11804|12427|12445|12484|13731|13866|14182|14366|14388|15194|15234|15239|15364|16176|16416|16590|18205|18591|18810|20459|20510|21667|21987|29875|56532|63953|64297|70891|93759|99470|107328	-0.14	MyList
GO Biological Processes	19	GO:0055123	digestive system development	Cckbr|Fgfr2|Hes1|Igf1r|Kit|Ptk6|Sox11|Sox17|Sox9|Ccdc39|C1galt1	19_GO:0032502 developmental process	-2	2.3	2.9	20704	141	709	11	1.6	0.46	12426|14183|15205|16001|16590|20459|20666|20671|20682|51938|94192	-0.14	MyList
GO Biological Processes	19	GO:0051054	positive regulation of DNA metabolic process	Cyp1b1|Eya4|Fgfr1|Fgfr4|Hgf|Igf1r|Igfbp3|Pdgfb|Aurkb|Tnks|Wiz|E2f7|Paxip1|Pbrm1|Ctc1|Stpg4|Sirt1|Stn1|Chtf18|Brpf3	19_GO:0048518 positive regulation of biological process	-2	1.8	2.7	20704	328	709	20	2.8	0.62	13078|14051|14182|14186|15234|16001|16009|18591|20877|21951|22404|52679|55982|66923|68964|75467|93759|108689|214901|268936	-0.13	MyList
GO Biological Processes	19	GO:0032303	regulation of icosanoid secretion	Il1a|Il1b|Sstr4|Pla2g6	19_GO:0051179 localization	-2	4.7	3.5	20704	25	709	4	0.56	0.28	16175|16176|20608|53357	-0.13	MyList
GO Biological Processes	19	GO:2000193	positive regulation of fatty acid transport	Il1a|Il1b|Sstr4|Pla2g6	19_GO:0051179 localization	-2	4.7	3.5	20704	25	709	4	0.56	0.28	16175|16176|20608|53357	-0.13	MyList
Reactome Gene Sets	6	R-MMU-416482	G alpha (12/13) signalling events	Gngt1|Gng4|Ngef|Arhgef7|Arhgef11|Arhgef10|Arhgef37		-2	2.9	3	20704	70	709	7	0.99	0.37	14699|14706|53972|54126|213498|234094|328967	-0.12	MyList
GO Biological Processes	19	GO:0018212	peptidyl-tyrosine modification	Cd24a|Erbb2|Fgfr1|Fgfr2|Fgfr4|Igf1r|Kit|Pdgfb|Ptk6	19_GO:0008152 metabolic process	-2	2.5	2.9	20704	105	709	9	1.3	0.42	12484|13866|14182|14183|14186|16001|16590|18591|20459	-0.12	MyList
