# Supplementary material for: β-catenin attenuation leads to up-regulation of activating NKG2D ligands and tumor regression in BrafV600E -driven thyroid cancer cells
Source: Front Immunol. 2023 Jul 6;14:1171816. doi: 10.3389/fimmu.2023.1171816 (PMC10358762; doi:10.3389/fimmu.2023.1171816)
Supplement: Supplementary file 4 [file Table_3.xlsx]

## Sheet: GO_AllLists
Category	CategoryID	GO	Description	PARENT_GO	Hits	LogP	Enrichment	Z-score	#TotalGeneInLibrary	#GeneInGO	#GeneInHitList	#GeneInGOAndHitList	%InGO	STDV %InGO	GeneID	Log(q-value)	GeneList
Reactome Gene Sets	6	R-MMU-1474244	Extracellular matrix organization		Adam19|Bgn|Bmp2|Bmp4|Capn6|Serpinh1|Col3a1|Col5a1|Col5a2|Col6a1|Col6a2|Col1a1|Col1a2|Ctss|Fbn1|Sdc2|Itgae|Lama4|Lox|Lum|Mfap2|Mmp12|Mmp10|Mmp16|Mmp2|Mmp3|Nid2|Ddr2|Plod1|Sparc|Fbln5|Mmp17|Col5a3|Jam2|Capn9|Pcolce2|Jam3|Loxl2|Emilin1|Col16a1|Itga1|Fgb|Adamts2|Mmp25|Itga8|Emilin2	-13	3.5	9.4	20704	231	1178	46	3.9	0.56	11492|12111|12156|12159|12338|12406|12825|12831|12832|12833|12834|12842|12843|13040|14118|15529|16407|16775|16948|17022|17150|17381|17384|17389|17390|17392|18074|18214|18822|20692|23876|23948|53867|67374|73647|76477|83964|94352|100952|107581|109700|110135|216725|240047|241226|246707	-8.9	MyList
GO Biological Processes	19	GO:0030198	extracellular matrix organization	19_GO:0009987 cellular process	Agt|Serpinh1|Col3a1|Col5a1|Col5a2|Col1a1|Col1a2|Ctss|Foxc2|Foxf2|Gas2|Foxf1|Lox|Lum|Matn2|Mmp12|Mmp10|Mmp16|Mmp2|Mmp3|Ddr2|Pdgfra|Fbln5|Grem1|Mmp17|Mmp23|Ero1a|Col5a3|Ramp2|Dpt|Smoc1|Adamtsl1|Loxl2|Emilin1|Col16a1|Mkx|Adamts2|Adamts15|Adamts14|Adamts12|Mmp25|Itga8|Vwa1|Adamtsl3|Olfml2b|Flrt2	-10	2.9	7.9	20704	278	1178	46	3.9	0.56	11606|12406|12825|12831|12832|12842|12843|13040|14234|14238|14453|15227|16948|17022|17181|17381|17384|17389|17390|17392|18214|18595|23876|23892|23948|26561|50527|53867|54409|56429|64075|77739|94352|100952|107581|210719|216725|235130|237360|239337|240047|241226|246228|269959|320078|399558	-6.4	MyList
GO Biological Processes	19	GO:0043062	extracellular structure organization	19_GO:0009987 cellular process	Agt|Serpinh1|Col3a1|Col5a1|Col5a2|Col1a1|Col1a2|Ctss|Foxc2|Foxf2|Gas2|Foxf1|Lox|Lum|Matn2|Mmp12|Mmp10|Mmp16|Mmp2|Mmp3|Ddr2|Pdgfra|Fbln5|Grem1|Mmp17|Mmp23|Ero1a|Col5a3|Ramp2|Dpt|Smoc1|Adamtsl1|Loxl2|Emilin1|Col16a1|Mkx|Adamts2|Adamts15|Adamts14|Adamts12|Mmp25|Itga8|Vwa1|Adamtsl3|Olfml2b|Flrt2	-10	2.9	7.8	20704	279	1178	46	3.9	0.56	11606|12406|12825|12831|12832|12842|12843|13040|14234|14238|14453|15227|16948|17022|17181|17381|17384|17389|17390|17392|18214|18595|23876|23892|23948|26561|50527|53867|54409|56429|64075|77739|94352|100952|107581|210719|216725|235130|237360|239337|240047|241226|246228|269959|320078|399558	-6.4	MyList
GO Biological Processes	19	GO:0045229	external encapsulating structure organization	19_GO:0009987 cellular process	Agt|Serpinh1|Col3a1|Col5a1|Col5a2|Col1a1|Col1a2|Ctss|Foxc2|Foxf2|Gas2|Foxf1|Lox|Lum|Matn2|Mmp12|Mmp10|Mmp16|Mmp2|Mmp3|Ddr2|Pdgfra|Fbln5|Grem1|Mmp17|Mmp23|Ero1a|Col5a3|Ramp2|Dpt|Smoc1|Adamtsl1|Loxl2|Emilin1|Col16a1|Mkx|Adamts2|Adamts15|Adamts14|Adamts12|Mmp25|Itga8|Vwa1|Adamtsl3|Olfml2b|Flrt2	-10	2.9	7.8	20704	280	1178	46	3.9	0.56	11606|12406|12825|12831|12832|12842|12843|13040|14234|14238|14453|15227|16948|17022|17181|17381|17384|17389|17390|17392|18214|18595|23876|23892|23948|26561|50527|53867|54409|56429|64075|77739|94352|100952|107581|210719|216725|235130|237360|239337|240047|241226|246228|269959|320078|399558	-6.4	MyList
GO Biological Processes	19	GO:0001501	skeletal system development	19_GO:0032502 developmental process	Acp5|Axin2|Nkx3-2|Bglap2|Bgn|Bmp2|Bmp4|Serpinh1|Col3a1|Col5a2|Col1a1|Col1a2|Twist2|Fbn1|Foxc2|Gas1|Hhip|Hoxa1|Hoxa2|Hoxa3|Hoxa4|Hoxa5|Hoxa6|Hoxa7|Hoxc4|Hoxc5|Igf1|Cnmd|Lepr|Mef2c|Mmp16|Mmp2|Ddr2|Ogn|Pdgfra|Pdgfrb|Pitx2|Prrx1|Ryr1|Shox2|Sparc|Tbx15|Zeb1|Thbs3|Tnfsf11|Twist1|Ccn4|Fbln5|Osr1|Ror2|Chst11|Mustn1|Rpl38|Ucma|Lrrc17|Notum|Osr2|Slc2a10|Ppargc1b|Nle1|Tmem119|Dchs1|Adamts12|Bnc2|Hapln4|Ripp…	-9	2.2	6.9	20704	536	1178	67	5.7	0.67	11433|12006|12020|12097|12111|12156|12159|12406|12825|12832|12842|12843|13345|14118|14234|14451|15245|15394|15399|15400|15401|15402|15403|15404|15423|15424|16000|16840|16847|17260|17389|17390|18214|18295|18595|18596|18741|18933|20190|20429|20692|21384|21417|21827|21943|22160|22402|23876|23967|26564|58250|66175|67671|68527|74511|77583|107587|170441|170826|217011|231633|233651|239337|242509|330790|…	-5.4	MyList
GO Biological Processes	19	GO:0001503	ossification	19_GO:0032501 multicellular organismal process	Ank|Atf4|Axin2|Bglap2|Bmp2|Bmp4|Col1a1|Col1a2|Csf1|Twist2|Foxc2|Fzd9|Gli1|Hoxa2|Igf1|Lox|Mef2c|Mmp16|Mmp2|Nfe2|Ddr2|Phex|Ptn|Ryr1|Shox2|Sox2|Sox8|Thbs3|Tnfsf11|Twist1|Ccn4|Rsad2|Rpl38|Ucma|Ifitm1|Lrrc17|Ppargc1b|Mkx|Tmem119|Dchs1|Adamts12|Igsf10	-8.9	2.8	7.2	20704	263	1178	42	3.6	0.54	11732|11911|12006|12097|12156|12159|12842|12843|12977|13345|14234|14371|14632|15399|16000|16948|17260|17389|17390|18022|18214|18675|19242|20190|20429|20674|20681|21827|21943|22160|22402|58185|67671|68527|68713|74511|170826|210719|231633|233651|239337|242050	-5.4	MyList
GO Biological Processes	19	GO:0048706	embryonic skeletal system development	19_GO:0032502 developmental process	Nkx3-2|Bmp4|Col1a1|Twist2|Foxc2|Gas1|Hoxa1|Hoxa2|Hoxa3|Hoxa4|Hoxa5|Hoxa6|Hoxa7|Hoxc4|Hoxc5|Mef2c|Mmp16|Pdgfra|Prrx1|Shox2|Tbx15|Zeb1|Twist1|Osr1|Chst11|Ucma|Osr2|Slc2a10|Eif4a3l1	-8.4	3.5	7.4	20704	147	1178	29	2.5	0.45	12020|12159|12842|13345|14234|14451|15394|15399|15400|15401|15402|15403|15404|15423|15424|17260|17389|18595|18933|20429|21384|21417|22160|23967|58250|68527|107587|170441|668137	-5	MyList
GO Biological Processes	19	GO:0030199	collagen fibril organization	19_GO:0009987 cellular process	Serpinh1|Col3a1|Col5a1|Col5a2|Col1a1|Col1a2|Foxc2|Lox|Lum|Ddr2|Grem1|Dpt|Loxl2|Mkx|Adamts2|Adamts14|Adamts12	-8.4	5.5	8.2	20704	54	1178	17	1.4	0.35	12406|12825|12831|12832|12842|12843|14234|16948|17022|18214|23892|56429|94352|210719|216725|237360|239337	-5	MyList
GO Biological Processes	19	GO:0006935	chemotaxis	19_GO:0040011 locomotion	Apoa1|Artn|Coro1a|Cnr2|Crmp1|Dpep1|Ear1|S1pr1|Egr2|Emb|Epha3|Ephb6|Fcer1g|Fgf10|Fgf7|Flt1|Gas1|Lpar1|Hoxa1|Hoxa2|Cxcl10|Il16|Isl1|Kif5a|Lox|Lsp1|Matn2|Mef2c|Ncam1|Ntn1|Ntrk1|Pdgfra|Pdgfrb|Ptn|S100a9|Saa3|Ccl2|Ccl7|Cxcl12|Sema5a|Sema7a|Slit3|Tnfsf11|Tubb3|Vav1|Cxcl11|Il17b|Cxcl14|2610528A11Rik|Draxin|Crppa|Ear10|Isl2|Unc5b|Chn1|Itga1|Boc|Gbx1|Gdf7|Plxna4|Lrtm1|Flrt2	-7.8	2.1	6.3	20704	512	1178	62	5.3	0.65	11806|11876|12721|12802|12933|13479|13586|13609|13654|13723|13837|13848|14127|14165|14178|14254|14451|14745|15394|15399|15945|16170|16392|16572|16948|16985|17181|17260|17967|18208|18211|18595|18596|19242|20202|20210|20296|20306|20315|20356|20361|20564|21943|22152|22324|56066|56069|57266|70045|70433|75847|93725|104360|107449|108699|109700|117606|231044|238057|243743|319476|399558	-4.5	MyList
GO Biological Processes	19	GO:0042330	taxis	19_GO:0040011 locomotion	Apoa1|Artn|Coro1a|Cnr2|Crmp1|Dpep1|Ear1|S1pr1|Egr2|Emb|Epha3|Ephb6|Fcer1g|Fgf10|Fgf7|Flt1|Gas1|Lpar1|Hoxa1|Hoxa2|Cxcl10|Il16|Isl1|Kif5a|Lox|Lsp1|Matn2|Mef2c|Ncam1|Ntn1|Ntrk1|Pdgfra|Pdgfrb|Ptn|S100a9|Saa3|Ccl2|Ccl7|Cxcl12|Sema5a|Sema7a|Slit3|Tnfsf11|Tubb3|Vav1|Cxcl11|Il17b|Cxcl14|2610528A11Rik|Draxin|Crppa|Ear10|Isl2|Unc5b|Chn1|Itga1|Boc|Gbx1|Gdf7|Plxna4|Lrtm1|Flrt2	-7.7	2.1	6.3	20704	514	1178	62	5.3	0.65	11806|11876|12721|12802|12933|13479|13586|13609|13654|13723|13837|13848|14127|14165|14178|14254|14451|14745|15394|15399|15945|16170|16392|16572|16948|16985|17181|17260|17967|18208|18211|18595|18596|19242|20202|20210|20296|20306|20315|20356|20361|20564|21943|22152|22324|56066|56069|57266|70045|70433|75847|93725|104360|107449|108699|109700|117606|231044|238057|243743|319476|399558	-4.5	MyList
GO Biological Processes	19	GO:0040011	locomotion	19_GO:0040011 locomotion	Apoa1|Artn|Coro1a|Cnr2|Crmp1|Dpep1|Ear1|S1pr1|Egr2|Emb|Epha3|Ephb6|Fcer1g|Fgf10|Fgf7|Flt1|Gas1|Lpar1|Hoxa1|Hoxa2|Cxcl10|Il16|Isl1|Kif5a|Lox|Lsp1|Matn2|Mef2c|Ncam1|Nefl|Ntn1|Ntrk1|Pdgfra|Pdgfrb|Ptn|S100a9|Saa3|Ccl2|Ccl7|Cxcl12|Sema5a|Sema7a|Slit3|Tnfsf11|Tubb3|Vav1|Cxcl11|Il17b|Cxcl14|Shank3|2610528A11Rik|Draxin|Crppa|Ear10|Isl2|Unc5b|Chn1|Itga1|Boc|Gbx1|Gdf7|Plxna4|Lrtm1|Flrt2	-7.7	2.1	6.3	20704	538	1178	64	5.4	0.66	11806|11876|12721|12802|12933|13479|13586|13609|13654|13723|13837|13848|14127|14165|14178|14254|14451|14745|15394|15399|15945|16170|16392|16572|16948|16985|17181|17260|17967|18039|18208|18211|18595|18596|19242|20202|20210|20296|20306|20315|20356|20361|20564|21943|22152|22324|56066|56069|57266|58234|70045|70433|75847|93725|104360|107449|108699|109700|117606|231044|238057|243743|319476|399558	-4.5	MyList
GO Biological Processes	19	GO:0048704	embryonic skeletal system morphogenesis	19_GO:0032502 developmental process	Bmp4|Twist2|Foxc2|Gas1|Hoxa1|Hoxa2|Hoxa3|Hoxa4|Hoxa5|Hoxa7|Hoxc4|Mef2c|Mmp16|Pdgfra|Prrx1|Shox2|Tbx15|Zeb1|Twist1|Osr1|Chst11|Osr2|Eif4a3l1	-7.4	3.7	7	20704	109	1178	23	2	0.4	12159|13345|14234|14451|15394|15399|15400|15401|15402|15404|15423|17260|17389|18595|18933|20429|21384|21417|22160|23967|58250|107587|668137	-4.2	MyList
GO Biological Processes	19	GO:0048705	skeletal system morphogenesis	19_GO:0032502 developmental process	Acp5|Axin2|Nkx3-2|Bmp4|Serpinh1|Col3a1|Col1a1|Twist2|Foxc2|Gas1|Hhip|Hoxa1|Hoxa2|Hoxa3|Hoxa4|Hoxa5|Hoxa7|Hoxc4|Mef2c|Mmp16|Mmp2|Pdgfra|Pdgfrb|Prrx1|Shox2|Tbx15|Zeb1|Thbs3|Twist1|Osr1|Ror2|Chst11|Osr2|Ppargc1b|Nle1|Tmem119|Ripply1|Eif4a3l1	-7.2	2.6	6.4	20704	256	1178	38	3.2	0.51	11433|12006|12020|12159|12406|12825|12842|13345|14234|14451|15245|15394|15399|15400|15401|15402|15404|15423|17260|17389|17390|18595|18596|18933|20429|21384|21417|21827|22160|23967|26564|58250|107587|170826|217011|231633|622473|668137	-4.1	MyList
GO Biological Processes	19	GO:0001944	vasculature development	19_GO:0032502 developmental process	Adm|Agt|Ang2|Bmp4|Col3a1|Col5a1|Col1a1|Col1a2|Ddit3|S1pr1|Egf|Egr2|Epor|Fgf10|Foxc2|Foxs1|Flt1|Gata4|Pdpn|Foxf1|Hoxa1|Igf1|Itga7|Itgb1bp1|Jun|Lama4|Lepr|Lox|Mef2c|Mmp2|Nfe2|Pde3b|Pdgfra|Pdgfrb|Pitx2|Prkd1|Prrx1|Prox1|Ptprb|Ccl2|Cxcl12|Sema5a|Tnni3|Grem1|Osr1|Sgcb|Sgcd|Apln|Ramp2|Calcrl|Prokr1|Tmem100|Antxr1|Angptl6|Epgn|Plxdc1|Bmper|Errfi1|Myo18b|Rhoj|Jam3|Immp2l|Loxl2|Unc5b|Jmjd6|Slc2a10|Adm2	-7.1	2	6	20704	595	1178	67	5.7	0.67	11535|11606|11731|12159|12825|12831|12842|12843|13198|13609|13645|13654|13857|14165|14234|14239|14254|14463|14726|15227|15394|16000|16404|16413|16476|16775|16847|16948|17260|17390|18022|18576|18595|18596|18741|18760|18933|19130|19263|20296|20315|20356|21954|23892|23967|24051|24052|30878|54409|54598|58182|67888|69538|70726|71920|72324|73230|74155|74376|80837|83964|93757|94352|107449|107817|170441|…	-4	MyList
GO Biological Processes	19	GO:0030500	regulation of bone mineralization	19_GO:0110148 biomineralization	Ank|Bglap2|Bmp2|Bmp4|Cyp27b1|S1pr1|Fzd9|Mef2c|Nfe2|Ddr2|Srgn|Ptn|Twist1|Grem1|Osr1|Notum|Osr2|Tent5a|Tmem119|Isg15	-7.1	4	6.9	20704	88	1178	20	1.7	0.38	11732|12097|12156|12159|13115|13609|14371|17260|18022|18214|19073|19242|22160|23892|23967|77583|107587|212943|231633|100038882	-4	MyList
GO Biological Processes	19	GO:0030278	regulation of ossification	19_GO:0032501 multicellular organismal process	Ank|Bglap2|Bmp2|Bmp4|Csf1|Cyp27b1|S1pr1|Egr2|Fzd9|Cnmd|Mef2c|Nfe2|Ddr2|Srgn|Ptn|Tac1|Twist1|Grem1|Osr1|Rsad2|Notum|Osr2|Mkx|Tent5a|Tmem119|Isg15	-7.1	3.3	6.6	20704	140	1178	26	2.2	0.43	11732|12097|12156|12159|12977|13115|13609|13654|14371|16840|17260|18022|18214|19073|19242|21333|22160|23892|23967|58185|77583|107587|210719|212943|231633|100038882	-4	MyList
Reactome Gene Sets	6	R-MMU-216083	Integrin cell surface interactions		Col3a1|Col5a1|Col5a2|Col6a1|Col6a2|Col1a1|Col1a2|Fbn1|Itgae|Lum|Col5a3|Jam2|Jam3|Col16a1|Itga1|Fgb|Itga8	-7	4.5	7	20704	66	1178	17	1.4	0.35	12825|12831|12832|12833|12834|12842|12843|14118|16407|17022|53867|67374|83964|107581|109700|110135|241226	-3.9	MyList
GO Biological Processes	19	GO:0110149	regulation of biomineralization	19_GO:0110148 biomineralization	Ank|Atf4|Bglap2|Bmp2|Bmp4|Cyp27b1|S1pr1|Fzd9|Mef2c|Nfe2|Ddr2|Srgn|Ptn|Twist1|Grem1|Osr1|Ucma|Notum|Osr2|Tent5a|Tmem119|Isg15	-6.8	3.5	6.5	20704	109	1178	22	1.9	0.39	11732|11911|12097|12156|12159|13115|13609|14371|17260|18022|18214|19073|19242|22160|23892|23967|68527|77583|107587|212943|231633|100038882	-3.7	MyList
Reactome Gene Sets	6	R-MMU-373080	Class B/2 (Secretin family receptors)		Adm|Crhbp|Crhr1|Ghrh|Gip|Gnb4|Gng2|Gng8|Gngt2|Ucn|Vip|Ramp2|Calcrl|Ramp3|Adm2	-6.6	4.8	6.9	20704	55	1178	15	1.3	0.33	11535|12919|12921|14601|14607|14696|14702|14709|14710|22226|22353|54409|54598|56089|223780	-3.6	MyList
GO Biological Processes	19	GO:0001568	blood vessel development	19_GO:0032502 developmental process	Adm|Agt|Ang2|Bmp4|Col3a1|Col5a1|Col1a1|Col1a2|Ddit3|S1pr1|Egf|Egr2|Epor|Fgf10|Foxc2|Foxs1|Flt1|Gata4|Foxf1|Hoxa1|Itga7|Itgb1bp1|Jun|Lama4|Lepr|Lox|Mef2c|Mmp2|Nfe2|Pde3b|Pdgfra|Pdgfrb|Pitx2|Prkd1|Prrx1|Prox1|Ptprb|Ccl2|Cxcl12|Sema5a|Tnni3|Grem1|Osr1|Sgcd|Apln|Ramp2|Calcrl|Prokr1|Tmem100|Antxr1|Angptl6|Epgn|Plxdc1|Bmper|Myo18b|Rhoj|Jam3|Loxl2|Unc5b|Jmjd6|Slc2a10|Adm2	-6.5	2	5.6	20704	556	1178	62	5.3	0.65	11535|11606|11731|12159|12825|12831|12842|12843|13198|13609|13645|13654|13857|14165|14234|14239|14254|14463|15227|15394|16404|16413|16476|16775|16847|16948|17260|17390|18022|18576|18595|18596|18741|18760|18933|19130|19263|20296|20315|20356|21954|23892|23967|24052|30878|54409|54598|58182|67888|69538|70726|71920|72324|73230|74376|80837|83964|94352|107449|107817|170441|223780	-3.6	MyList
GO Biological Processes	19	GO:0008285	negative regulation of cell population proliferation	19_GO:0048519 negative regulation of biological process	Adm|Agt|Aif1|Ang2|Apod|Axin2|Bmp2|Bmp4|Cyp27b1|Twist2|Drd4|Esr1|Fgf10|Flt1|Gas1|Pdpn|Slc6a4|Ifit3|Igf1|Il6|Inpp5d|Isl1|Itgb1bp1|Jun|Kcnk2|Cnmd|Il1rl1|Mef2c|Ppp1r15a|Ndn|Nfe2|Nppb|Ntrk1|Ogn|Prox1|Ptn|Ccl2|Cxcl12|Serpinf1|Frzb|Slfn3|Slit3|Sox2|Sparc|Zeb1|Tnfrsf9|Tyrobp|Vip|Trpv2|Ccn5|Grem1|Ror2|Tspan32|Apln|Nox4|Nupr1|Dpt|Cd274|Nmi|Asph|Rgcc|Ifitm1|Zfas1|Ifitm7|Rian|Il33|Ecrg4|Trem2|Gpnmb|Cth|Itga1…	-6.5	1.8	5.5	20704	774	1178	79	6.7	0.73	11535|11606|11629|11731|11815|12006|12156|12159|13115|13345|13491|13982|14165|14254|14451|14726|15567|15959|16000|16193|16331|16392|16413|16476|16526|16840|17082|17260|17872|17984|18022|18158|18211|18295|19130|19242|20296|20315|20317|20378|20557|20564|20674|20692|21417|21942|22177|22353|22368|22403|23892|26564|27027|30878|50490|56312|56429|60533|64685|65973|66214|68713|68949|74482|75745|77125|788…	-3.6	MyList
GO Biological Processes	19	GO:0048562	embryonic organ morphogenesis	19_GO:0032502 developmental process	Nkx3-2|Bmp4|Twist2|Fgf10|Foxc2|Foxf2|Gas1|Gata4|Gli1|Foxf1|Hmx2|Hoxa1|Hoxa2|Hoxa3|Hoxa4|Hoxa5|Hoxa7|Hoxc4|Ush1g|Mfap2|Mef2c|Mmp16|Ntn1|Pdgfra|Pitx2|Prrx1|Prox1|Frzb|Shox2|Sox2|Tbx15|Zeb1|Tshr|Twist1|Osr1|Ror2|Chst11|Rpl38|Tbx18|Osr2|Sobp|Itga8|Eif4a3l1	-6.4	2.3	5.8	20704	331	1178	43	3.7	0.55	12020|12159|13345|14165|14234|14238|14451|14463|14632|15227|15372|15394|15399|15400|15401|15402|15404|15423|16470|17150|17260|17389|18208|18595|18741|18933|19130|20378|20429|20674|21384|21417|22095|22160|23967|26564|58250|67671|76365|107587|109205|241226|668137	-3.5	MyList
GO Biological Processes	19	GO:0061061	muscle structure development	19_GO:0032502 developmental process	Adm|Agt|Ang2|Atf3|Bmp2|Bmp4|Col3a1|Csrp2|S1pr1|Egr2|Epor|Fgf10|Fhl1|Foxc2|Gata4|Foxf1|Hoxa2|Ifrd1|Igf1|Irx3|Isl1|Lox|Mef2c|Myl2|Pdgfra|Pdgfrb|Pitx2|Pou4f1|Prox1|Ryr1|Scn8a|Shox2|Sox8|Tmod1|Tnni3|Twist1|Sgcb|Sgcd|Psma6|Hacd1|Nox4|Cntnap1|Ramp2|Nupr1|Jph1|Plekho1|Cavin4|Dpf3|Myo18b|Tbx18|Nol3|Myl9|Ank2|Mkx|Syna|Hlf|Adamts15|Itga8|Neurl2|Bvht	-6.4	2	5.6	20704	534	1178	60	5.1	0.64	11535|11606|11731|11910|12156|12159|12825|13008|13609|13654|13857|14165|14199|14234|14463|15227|15399|15982|16000|16373|16392|16948|17260|17906|18595|18596|18741|18996|19130|20190|20273|20429|20681|21916|21954|22160|24051|24052|26443|30963|50490|53321|54409|56312|57339|67220|68016|70127|74376|76365|78688|98932|109676|210719|214292|217082|235130|241226|415115|545261	-3.5	MyList
GO Biological Processes	19	GO:0040017	positive regulation of locomotion	19_GO:0040011 locomotion	Acp5|Acta2|Agt|Aif1|Artn|Bmp2|Bmp4|Coro1a|Col1a1|Csf1|Twist2|S1pr1|Egf|Fgf10|Fgf7|Foxc2|Flt1|Gli1|Pdpn|Lpar1|Foxf1|Cxcl10|Igf1|Il16|Itgb1bp1|Jun|Mmp2|Mmp3|Ntn1|Ddr2|Pdgfra|Pdgfrb|Prkd1|Prox1|Ptn|Ccl2|Ccl7|Cxcl12|Sele|Sema5a|Sema7a|Sparc|Tac1|Tacr2|Trf|Twist1|Ccn4|Ror2|Nox4|Cxcl14|Cd274|Jam2|Lrrc15|Rnase10|Il34|Hdac9|Rhoj|Cemip|Trem2|Jam3|Plvap|Gpnmb|Cfap69|Fermt2|Tnfrsf14|Cass4|Defb25	-6.4	1.9	5.6	20704	622	1178	67	5.7	0.67	11433|11475|11606|11629|11876|12156|12159|12721|12842|12977|13345|13609|13645|14165|14178|14234|14254|14632|14726|14745|15227|15945|16000|16170|16413|16476|17390|17392|18208|18214|18595|18596|18760|19130|19242|20296|20306|20315|20339|20356|20361|20692|21333|21337|22041|22160|22402|26564|50490|57266|60533|67374|74488|75019|76527|79221|80837|80982|83433|83964|84094|93695|207686|218952|230979|320664…	-3.5	MyList
Reactome Gene Sets	6	R-MMU-1474290	Collagen formation		Serpinh1|Col3a1|Col5a1|Col5a2|Col6a1|Col6a2|Col1a1|Col1a2|Ctss|Lox|Mmp3|Plod1|Col5a3|Pcolce2|Loxl2|Col16a1|Adamts2	-6.3	4.1	6.5	20704	73	1178	17	1.4	0.35	12406|12825|12831|12832|12833|12834|12842|12843|13040|16948|17392|18822|53867|76477|94352|107581|216725	-3.4	MyList
GO Biological Processes	19	GO:0007188	adenylate cyclase-modulating G protein-coupled receptor signaling pathway	19_GO:0023052 signaling	Adcy7|Adm|Adra1d|Chrm3|Cnr2|Cort|Crhr1|Drd4|S1pr1|S1pr3|Ghrh|Gip|Gnao1|Gnat2|Lpar1|Cxcl10|Mc3r|Rln1|Sstr2|Tbxa2r|Tshr|Vip|Ramp2|Calcrl|Ramp3|Lpar3|S1pr5|Adcy3|Adm2|Akap5|Grm4|Gpr176	-6.3	2.6	5.9	20704	214	1178	32	2.7	0.47	11513|11535|11550|12671|12802|12854|12921|13491|13609|13610|14601|14607|14681|14686|14745|15945|17201|19773|20606|21390|22095|22353|54409|54598|56089|65086|94226|104111|223780|238276|268934|381413	-3.4	MyList
GO Biological Processes	19	GO:0070167	regulation of biomineral tissue development	19_GO:0110148 biomineralization	Ank|Atf4|Bglap2|Bmp2|Bmp4|Cyp27b1|S1pr1|Fzd9|Mef2c|Nfe2|Ddr2|Srgn|Ptn|Twist1|Grem1|Osr1|Notum|Osr2|Tent5a|Tmem119|Isg15	-6.3	3.4	6.2	20704	107	1178	21	1.8	0.39	11732|11911|12097|12156|12159|13115|13609|14371|17260|18022|18214|19073|19242|22160|23892|23967|77583|107587|212943|231633|100038882	-3.4	MyList
GO Biological Processes	19	GO:0044057	regulation of system process	19_GO:0032501 multicellular organismal process	Adm|Adra1d|Agt|Aif1|Apoa1|Cacna1c|Cck|Chrm3|Crhbp|Crhr1|Ctss|Cyp27b1|Drd4|Egr2|Fgf10|Flt1|Gata4|Gch1|Gdf9|Gnao1|Hcn1|Igf1|Il6|Isl1|Kcnj2|Kcnma1|Lck|Mc3r|Mef2c|Mmp2|Myl4|Myl2|Ncam1|Nos2|Nppb|Rgs2|Ryr1|Scn5a|Shox2|Sstr2|Tac1|Tacr2|Tbxa2r|Tnni3|Trf|Ucn|Vip|Ccn4|Tenm4|Apln|Calcrl|Acpp|C1qtnf1|Shank3|Pex5l|Jam2|Tmem100|Errfi1|Il33|Nol3|Ecrg4|Ank2|Fgb|Adm2|P2rx3|Nppa|Prkag3|Eno1b|Eif4a3l1	-6.2	1.8	5.4	20704	656	1178	69	5.9	0.68	11535|11550|11606|11629|11806|12288|12424|12671|12919|12921|13040|13115|13491|13654|14165|14254|14463|14528|14566|14681|15165|16000|16193|16392|16518|16531|16818|17201|17260|17390|17896|17906|17967|18126|18158|19735|20190|20271|20429|20606|21333|21337|21390|21954|22041|22226|22353|22402|23966|30878|54598|56318|56745|58234|58869|67374|67888|74155|77125|78688|78896|109676|110135|223780|228139|23089…	-3.4	MyList
GO Biological Processes	19	GO:2000147	positive regulation of cell motility	19_GO:0040011 locomotion	Acp5|Acta2|Agt|Aif1|Bmp2|Bmp4|Coro1a|Col1a1|Csf1|Twist2|S1pr1|Egf|Fgf10|Fgf7|Foxc2|Flt1|Gli1|Pdpn|Lpar1|Foxf1|Cxcl10|Igf1|Itgb1bp1|Jun|Mmp2|Mmp3|Ntn1|Ddr2|Pdgfra|Pdgfrb|Prkd1|Prox1|Ptn|Ccl2|Ccl7|Cxcl12|Sele|Sema5a|Sema7a|Sparc|Tac1|Tacr2|Trf|Twist1|Ccn4|Ror2|Nox4|Cxcl14|Cd274|Jam2|Lrrc15|Rnase10|Il34|Hdac9|Rhoj|Cemip|Trem2|Jam3|Plvap|Gpnmb|Cfap69|Fermt2|Tnfrsf14|Cass4|Defb25	-6.2	1.9	5.4	20704	605	1178	65	5.5	0.67	11433|11475|11606|11629|12156|12159|12721|12842|12977|13345|13609|13645|14165|14178|14234|14254|14632|14726|14745|15227|15945|16000|16413|16476|17390|17392|18208|18214|18595|18596|18760|19130|19242|20296|20306|20315|20339|20356|20361|20692|21333|21337|22041|22160|22402|26564|50490|57266|60533|67374|74488|75019|76527|79221|80837|80982|83433|83964|84094|93695|207686|218952|230979|320664|654459	-3.4	MyList
GO Biological Processes	19	GO:0070372	regulation of ERK1 and ERK2 cascade	19_GO:0023052 signaling	Acta2|Atf3|Bmp2|Bmp4|Chil1|Egf|Epor|Esr1|Fgf10|Gata4|Igf1|Il6|Itgb1bp1|Jun|Mt3|Ddr2|Pdgfra|Pdgfrb|Ccl2|Ccl7|Cxcl12|Sema7a|Timp3|Tnfsf11|Nox4|Ramp3|Fgf21|Dusp26|Mturn|Bmper|Errfi1|Trem2|Gpnmb|Emilin1|Lmo3|Fgb|Necab2|Dnajc27|Fermt2|Spry3|C1ql4|Alkal1	-6.2	2.3	5.7	20704	326	1178	42	3.6	0.54	11475|11910|12156|12159|12654|13645|13857|13982|14165|14463|16000|16193|16413|16476|17751|18214|18595|18596|20296|20306|20315|20361|21859|21943|50490|56089|56636|66959|68235|73230|74155|83433|93695|100952|109593|110135|117148|217378|218952|236576|239659|620393	-3.4	MyList
GO Biological Processes	19	GO:0055007	cardiac muscle cell differentiation	19_GO:0032502 developmental process	Agt|Ang2|Bmp2|Bmp4|Gata4|Irx3|Isl1|Mef2c|Myl2|Pdgfra|Pdgfrb|Pitx2|Prox1|Shox2|Sgcb|Sgcd|Nox4|Cavin4|Myo18b|Tbx18|Bvht	-6.2	3.4	6.2	20704	108	1178	21	1.8	0.39	11606|11731|12156|12159|14463|16373|16392|17260|17906|18595|18596|18741|19130|20429|24051|24052|50490|68016|74376|76365|545261	-3.4	MyList
GO Biological Processes	19	GO:0042692	muscle cell differentiation	19_GO:0032502 developmental process	Adm|Agt|Ang2|Bmp2|Bmp4|Csrp2|Fgf10|Gata4|Foxf1|Ifrd1|Igf1|Irx3|Isl1|Lox|Mef2c|Myl2|Pdgfra|Pdgfrb|Pitx2|Prox1|Ryr1|Shox2|Tmod1|Sgcb|Sgcd|Hacd1|Nox4|Cntnap1|Ramp2|Plekho1|Cavin4|Dpf3|Myo18b|Tbx18|Myl9|Ank2|Syna|Adamts15|Itga8|Neurl2|Bvht	-6.2	2.3	5.7	20704	315	1178	41	3.5	0.53	11535|11606|11731|12156|12159|13008|14165|14463|15227|15982|16000|16373|16392|16948|17260|17906|18595|18596|18741|19130|20190|20429|21916|24051|24052|30963|50490|53321|54409|67220|68016|70127|74376|76365|98932|109676|214292|235130|241226|415115|545261	-3.4	MyList
GO Biological Processes	19	GO:0070374	positive regulation of ERK1 and ERK2 cascade	19_GO:0023052 signaling	Acta2|Bmp2|Bmp4|Chil1|Egf|Epor|Esr1|Fgf10|Gata4|Igf1|Il6|Jun|Mt3|Ddr2|Pdgfra|Pdgfrb|Ccl2|Ccl7|Cxcl12|Sema7a|Tnfsf11|Nox4|Ramp3|Fgf21|Mturn|Bmper|Trem2|Gpnmb|Fgb|Necab2|Dnajc27|Fermt2|Alkal1	-6.2	2.6	5.8	20704	227	1178	33	2.8	0.48	11475|12156|12159|12654|13645|13857|13982|14165|14463|16000|16193|16476|17751|18214|18595|18596|20296|20306|20315|20361|21943|50490|56089|56636|68235|73230|83433|93695|110135|117148|217378|218952|620393	-3.4	MyList
Reactome Gene Sets	6	R-MMU-419037	NCAM1 interactions		Col3a1|Col5a1|Col5a2|Col6a1|Col6a2|Ncam1|St8sia4|Col5a3	-6	8.8	7.7	20704	16	1178	8	0.68	0.24	12825|12831|12832|12833|12834|17967|20452|53867	-3.3	MyList
GO Biological Processes	19	GO:0034762	regulation of transmembrane transport	19_GO:0051179 localization	Agt|Bmp4|Cacna1c|Chrm3|Coro1a|Crhbp|Ctss|Dpp6|Drd4|Esr1|F2rl3|Fgf14|Fhl1|Gem|Gip|Hcn1|Cxcl10|Igf1|Kcnab2|Kcnh3|Kcnj2|Kcnj8|Kcnk4|Kcnma1|Mef2c|Prkd1|Rasgrf1|Rem1|Rgs2|Rtn2|Scn3a|Scn5a|Scn8a|Ccl2|Slc7a5|Twist1|Osr1|Rgs7|Cabp5|Oaz3|Ramp3|Clcnkb|Fgf21|Shank3|Asph|Tspan13|Zfas1|C1qtnf2|Kcnip1|Jsrp1|Slc43a1|Cnih3|Slc25a27|Clip3|Nol3|Cemip|Gimap3|Trem2|P2rx5|Ank2|Slc26a6|Kcnq5|Trib3|Nppa|Kcnh5|Akap5	-6	1.9	5.3	20704	627	1178	66	5.6	0.67	11606|12159|12288|12671|12721|12919|13040|13483|13491|13982|14065|14169|14199|14579|14607|15165|15945|16000|16498|16512|16518|16523|16528|16531|17260|18760|19417|19700|19735|20167|20269|20271|20273|20296|20539|22160|23967|24012|29865|53814|56089|56365|56636|58234|65973|66109|68949|69183|70357|71912|72401|72978|74011|76686|78688|80982|83408|83433|94045|109676|171429|226922|228775|230899|238271|238…	-3.3	MyList
KEGG Pathway	24	mmu05322	Systemic lupus erythematosus - Mus musculus (house mouse)		Cd28|H2-Ab1|H2-DMa|H2-DMb2|H2-Oa|C1s1|C1ra|H3c7|C1s2|H3c3|H3c2|H3c6|H3c10|H3c11|H3c13|H4c3|H4c4|H4c12|H2ac7|H2ac11|H2ac22|H2bc22|H4c2|H3c1|C1rb	-6	2.9	5.9	20704	149	1178	25	2.1	0.42	12487|14961|14998|15000|15001|50908|50909|260423|317677|319148|319150|319151|319152|319153|319154|319155|319156|319160|319165|319167|319170|319188|326620|360198|667277	-3.3	MyList
Reactome Gene Sets	6	R-MMU-3214842	HDMs demethylate histones		Jmjd6|H3c7|H3c3|H3c2|H3c6|H3c10|H3c11|H3c13|H4c3|H4c4|H4c12|H4c2|H3c1	-6	5	6.6	20704	46	1178	13	1.1	0.3	107817|260423|319148|319150|319151|319152|319153|319154|319155|319156|319160|326620|360198	-3.3	MyList
GO Biological Processes	19	GO:0043410	positive regulation of MAPK cascade	19_GO:0023052 signaling	Acta2|Adra1d|Agt|Bmp2|Bmp4|Chil1|Drd4|Egf|Epor|Esr1|Fgf10|Flt1|Gata4|Lpar1|Igf1|Il6|Jun|Lepr|Mt3|Naip5|Naip6|Ddr2|Pdgfra|Pdgfrb|Trim30a|Ccl2|Ccl7|Cxcl12|Sema7a|Sox2|Tlr6|Tnfsf11|Ror2|Tnfrsf19|Nox4|Naip7|Ramp3|Fgf21|C1qtnf1|Lpar3|Mturn|C1qtnf2|Epgn|Bmper|Plce1|Il34|Trem2|Gpnmb|Itga1|Fgb|Necab2|Ankrd6|Dnajc27|Fermt2|Gdf6|Grm4|Ksr2|Alkal1	-6	1.9	5.4	20704	526	1178	58	4.9	0.63	11475|11550|11606|12156|12159|12654|13491|13645|13857|13982|14165|14254|14463|14745|16000|16193|16476|16847|17751|17951|17952|18214|18595|18596|20128|20296|20306|20315|20361|20674|21899|21943|26564|29820|50490|53880|56089|56636|56745|65086|68235|69183|71920|73230|74055|76527|83433|93695|109700|110135|117148|140577|217378|218952|242316|268934|333050|620393	-3.3	MyList
GO Biological Processes	19	GO:0007229	integrin-mediated signaling pathway	19_GO:0023052 signaling	Apoa1|Col3a1|Fcer1g|Itga7|Itgae|Itgb1bp1|Ptn|Sema7a|Tyrobp|Vav1|Tspan32|Itga1|Fermt2|Itgbl1|Itga8|Itga11|Pram1|Isg15	-6	3.7	6.2	20704	85	1178	18	1.5	0.36	11806|12825|14127|16404|16407|16413|19242|20361|22177|22324|27027|109700|218952|223272|241226|319480|378460|100038882	-3.3	MyList
GO Biological Processes	19	GO:0032963	collagen metabolic process	19_GO:0008152 metabolic process	Serpinh1|Col5a1|Col1a1|Col1a2|Ctss|Mmp12|Mmp10|Mmp16|Mmp2|Mmp3|Mrc2|Mmp17|Mmp23|Rcn3|Adamts2|Mmp25	-5.9	4.1	6.3	20704	69	1178	16	1.4	0.34	12406|12831|12842|12843|13040|17381|17384|17389|17390|17392|17534|23948|26561|52377|216725|240047	-3.3	MyList
GO Biological Processes	19	GO:0007507	heart development	19_GO:0032502 developmental process	Adam19|Adm|Agt|Ang2|Axin2|Bmp2|Bmp4|Cacna1c|Col3a1|Col5a1|S1pr1|Epha3|Epor|Fbn1|Foxc2|Gata4|Pdpn|Foxf1|Irx3|Isl1|Jun|Kcnj8|Lox|Mef2c|Mmp2|Mnat1|Myl2|Pdgfra|Pdgfrb|Pitx2|Pou4f1|Prox1|Ryr1|Scn5a|Shox2|Slit3|Tnni3|Twist1|Tenm4|Osr1|Sgcb|Sgcd|Hspb7|Apln|Nox4|Ramp2|Calcrl|Prokr1|Sall1|Tmem100|Cavin4|Myo18b|Tbx18|2810429I04Rik|Hdac9|Bicc1|Emilin1|Jmjd6|Ank2|Dchs1|Plxna4|Flrt2|Bvht	-5.9	1.9	5.3	20704	592	1178	63	5.3	0.66	11492|11535|11606|11731|12006|12156|12159|12288|12825|12831|13609|13837|13857|14118|14234|14463|14726|15227|16373|16392|16476|16523|16948|17260|17390|17420|17906|18595|18596|18741|18996|19130|20190|20271|20429|20564|21954|22160|23966|23967|24051|24052|29818|30878|50490|54409|54598|58182|58198|67888|68016|74376|76365|76937|79221|83675|100952|107817|109676|233651|243743|399558|545261	-3.2	MyList
GO Biological Processes	19	GO:0048701	embryonic cranial skeleton morphogenesis	19_GO:0032502 developmental process	Bmp4|Twist2|Foxc2|Gas1|Hoxa1|Hoxa2|Mef2c|Mmp16|Pdgfra|Prrx1|Tbx15|Twist1|Chst11|Eif4a3l1	-5.8	4.5	6.3	20704	55	1178	14	1.2	0.32	12159|13345|14234|14451|15394|15399|17260|17389|18595|18933|21384|22160|58250|668137	-3.1	MyList
KEGG Pathway	24	mmu05332	Graft-versus-host disease - Mus musculus (house mouse)		Cd28|H2-Ab1|H2-Bl|H2-L|H2-DMa|H2-DMb2|H2-Oa|H2-Q2|H2-Q7|H2-T10|Il6|H2-Q9|LOC547349|Gm7030|Gm8909	-5.7	4.2	6.2	20704	63	1178	15	1.3	0.33	12487|14961|14963|14980|14998|15000|15001|15013|15018|15024|16193|110558|547349|630294|667977	-3.1	MyList
GO Biological Processes	19	GO:0007423	sensory organ development	19_GO:0032502 developmental process	Aqp5|Atf4|Nkx3-2|Bmp2|Bmp4|Cacna1c|Cebpd|Col5a1|Col5a2|Crybb1|Twist2|Fgf10|Fjx1|Foxc2|Foxf2|Flt1|Gabrb3|Gas1|Gnat2|Gng8|H2-DMa|H2-T10|Hcn1|Hmx2|Hoxa1|Hoxa2|Igf1|Ush1g|Jun|Kcnma1|Mfap2|Mitf|Ntn1|Pdgfra|Pdgfrb|Pitx2|Prrx1|Prox1|Ptn|Rcn1|Frzb|Sox2|Sox8|Zeb1|Tmod1|Tshr|Twist1|Vim|Osr1|Ror2|Cxcl14|Smoc1|Rpl38|Bmper|Tbx18|Rhoj|Bbs4|Osr2|Jmjd6|Sobp|Dchs1|Itga8|Bnc2|Angptl7|Rubie	-5.6	1.8	5.1	20704	631	1178	65	5.5	0.67	11830|11911|12020|12156|12159|12288|12609|12831|12832|12960|13345|14165|14221|14234|14238|14254|14402|14451|14686|14709|14998|15024|15165|15372|15394|15399|16000|16470|16476|16531|17150|17342|18208|18595|18596|18741|18933|19130|19242|19672|20378|20674|20681|21417|21916|22095|22160|22352|23967|26564|57266|64075|67671|73230|76365|80837|102774|107587|107817|109205|233651|241226|242509|654812|1008730…	-3	MyList
Reactome Gene Sets	6	R-MMU-500792	GPCR ligand binding		Adm|Cck|Chrm3|Cnr2|Cort|Crhbp|Crhr1|Drd4|S1pr1|S1pr3|F2rl2|F2rl3|Ghrh|Gip|Gnb4|Gng2|Gng8|Gngt2|Lpar1|Grpr|Cxcl10|Mc3r|Pnoc|Penk|Npy4r|Ccl7|Cxcl12|Sstr2|Tac1|Tacr2|Tbxa2r|Tshr|Ucn|Vip|Apln|Ramp2|Calcrl|Cxcl11|Ramp3|Prokr1|Lpar3|S1pr5|P2ry14|Rln3|Adm2|Grm4	-5.6	2.1	5.2	20704	392	1178	46	3.9	0.56	11535|12424|12671|12802|12854|12919|12921|13491|13609|13610|14064|14065|14601|14607|14696|14702|14709|14710|14745|14829|15945|17201|18155|18619|19065|20306|20315|20606|21333|21337|21390|22095|22226|22353|30878|54409|54598|56066|56089|58182|65086|94226|140795|212108|223780|268934	-3	MyList
GO Biological Processes	19	GO:0035051	cardiocyte differentiation	19_GO:0032502 developmental process	Agt|Ang2|Bmp2|Bmp4|Gata4|Irx3|Isl1|Mef2c|Myl2|Pdgfra|Pdgfrb|Pitx2|Prox1|Shox2|Twist1|Tenm4|Sgcb|Sgcd|Nox4|Cavin4|Myo18b|Tbx18|Bvht	-5.4	2.9	5.5	20704	139	1178	23	2	0.4	11606|11731|12156|12159|14463|16373|16392|17260|17906|18595|18596|18741|19130|20429|22160|23966|24051|24052|50490|68016|74376|76365|545261	-2.8	MyList
WikiPathways	27	WP385	Myometrial relaxation and contraction pathways		Adcy7|Adm|Atf3|Atf4|Crhr1|Gnb4|Gng2|Gng8|Lpar1|Il6|Jun|Myl4|Myl2|Prkd1|Prkar2b|Rgs2|Rln1|Ryr1|Rgs7|Ramp2|Ramp3|Rgs17|Rgs10|Adcy3	-5.4	2.8	5.5	20704	149	1178	24	2	0.41	11513|11535|11910|11911|12921|14696|14702|14709|14745|16193|16476|17896|17906|18760|19088|19735|19773|20190|24012|54409|56089|56533|67865|104111	-2.8	MyList
GO Biological Processes	19	GO:0045667	regulation of osteoblast differentiation	19_GO:0032502 developmental process	Atf4|Axin2|Bmp2|Bmp4|Cebpd|Twist2|Gli1|Hoxa2|Igf1|Il6|Mef2c|Ddr2|Prkd1|Sox2|Tnfaip6|Twist1|Ccn4|Grem1|Smoc1|Ucma|Ifitm1|Ifitm7|Tent5a|Fermt2|Tmem119	-5.3	2.7	5.4	20704	161	1178	25	2.1	0.42	11911|12006|12156|12159|12609|13345|14632|15399|16000|16193|17260|18214|18760|20674|21930|22160|22402|23892|64075|68527|68713|74482|212943|218952|231633	-2.8	MyList
Reactome Gene Sets	6	R-MMU-2022090	Assembly of collagen fibrils and other multimeric structures		Col3a1|Col5a1|Col5a2|Col6a1|Col6a2|Col1a1|Col1a2|Ctss|Lox|Mmp3|Col5a3|Loxl2	-5.3	4.7	6.1	20704	45	1178	12	1	0.29	12825|12831|12832|12833|12834|12842|12843|13040|16948|17392|53867|94352	-2.7	MyList
GO Biological Processes	19	GO:0051146	striated muscle cell differentiation	19_GO:0032502 developmental process	Agt|Ang2|Bmp2|Bmp4|Csrp2|Gata4|Igf1|Irx3|Isl1|Mef2c|Myl2|Pdgfra|Pdgfrb|Pitx2|Prox1|Ryr1|Shox2|Tmod1|Sgcb|Sgcd|Hacd1|Nox4|Cntnap1|Plekho1|Cavin4|Myo18b|Tbx18|Myl9|Syna|Adamts15|Neurl2|Bvht	-5.3	2.4	5.2	20704	238	1178	32	2.7	0.47	11606|11731|12156|12159|13008|14463|16000|16373|16392|17260|17906|18595|18596|18741|19130|20190|20429|21916|24051|24052|30963|50490|53321|67220|68016|74376|76365|98932|214292|235130|415115|545261	-2.7	MyList
GO Biological Processes	19	GO:0035239	tube morphogenesis	19_GO:0032502 developmental process	Adm|Agt|Ang2|Bmp2|Bmp4|Col3a1|Csf1|S1pr1|Egf|Epor|Esr1|Fgf10|Foxc2|Flt1|Gata4|Pdpn|Foxf1|Hhip|Hoxa1|Hoxa5|Igf1|Irx3|Itga7|Itgb1bp1|Jun|Lepr|Lox|Mef2c|Mmp2|Ntn1|Pde3b|Pdgfra|Pdgfrb|Pitx2|Prkd1|Prrx1|Prox1|Ptprb|Rps7|Ccl2|Cxcl12|Sema5a|Shox2|Sox2|Sox8|Zeb1|Tnni3|Twist1|Grem1|Osr1|Sgcd|Apln|Ramp2|Calcrl|Hs3st3b1|Sall1|Shank3|Dact1|Tmem100|Angptl6|Epgn|Plxdc1|Bmper|Myo18b|Rhoj|Jam3|Loxl2|Bbs4|Unc5b|J…	-5.3	1.7	4.8	20704	752	1178	73	6.2	0.7	11535|11606|11731|12156|12159|12825|12977|13609|13645|13857|13982|14165|14234|14254|14463|14726|15227|15245|15394|15402|16000|16373|16404|16413|16476|16847|16948|17260|17390|18208|18576|18595|18596|18741|18760|18933|19130|19263|20115|20296|20315|20356|20429|20674|20681|21417|21954|22160|23892|23967|24052|30878|54409|54598|54710|58198|58234|59036|67888|70726|71920|72324|73230|74376|80837|83964|943…	-2.7	MyList
GO Biological Processes	19	GO:0043583	ear development	19_GO:0032502 developmental process	Nkx3-2|Bmp2|Bmp4|Cebpd|Fgf10|Gabrb3|Gas1|H2-DMa|H2-T10|Hmx2|Hoxa1|Hoxa2|Igf1|Ush1g|Kcnma1|Ntn1|Prrx1|Prox1|Frzb|Sox2|Zeb1|Tshr|Osr1|Ror2|Cxcl14|Rpl38|Bmper|Tbx18|Osr2|Sobp|Dchs1|Itga8|Rubie	-5.2	2.3	5.1	20704	251	1178	33	2.8	0.48	12020|12156|12159|12609|14165|14402|14451|14998|15024|15372|15394|15399|16000|16470|16531|18208|18933|19130|20378|20674|21417|22095|23967|26564|57266|67671|73230|76365|107587|109205|233651|241226|100873094	-2.6	MyList
GO Biological Processes	19	GO:0060348	bone development	19_GO:0032502 developmental process	Acp5|Axin2|Bglap2|Bgn|Bmp2|Bmp4|Serpinh1|Col3a1|Col1a1|Igf1|Lepr|Mef2c|Mmp16|Ddr2|Ogn|Pitx2|Ryr1|Shox2|Sparc|Thbs3|Tnfsf11|Twist1|Ccn4|Fbln5|Lrrc17|Notum|Osr2|Tmem119|Dchs1|Adamts12|Bnc2|Ripply1	-5.2	2.3	5.1	20704	240	1178	32	2.7	0.47	11433|12006|12097|12111|12156|12159|12406|12825|12842|16000|16847|17260|17389|18214|18295|18741|20190|20429|20692|21827|21943|22160|22402|23876|74511|77583|107587|231633|233651|239337|242509|622473	-2.6	MyList
GO Biological Processes	19	GO:0043269	regulation of ion transport	19_GO:0051179 localization	Agt|Atf4|Bmp4|Cacna1c|Cck|Ces1g|Chrm3|Coro1a|Crhbp|Ctss|Dpp6|Drd4|Egf|F2rl3|Fgf14|Fhl1|Gem|Gnao1|Hcn1|Slc6a4|Cxcl10|Igf1|Il16|Kcnab2|Kcnh3|Kcnj2|Kcnj8|Kcnk4|Kcnma1|Mef2c|Pdgfrb|Prkd1|Rasgrf1|Rem1|Rgs2|Scn3a|Scn5a|Scn8a|Ccl2|Cxcl12|Stc2|Syt1|Tacr2|Tnfsf11|Trf|Twist1|Ucn|Vip|Trpv2|Osr1|Rgs7|Cabp5|Ramp3|Clcnkb|Shank3|Lpar3|Asph|Tspan13|Zfas1|Kcnip1|Jsrp1|Slc43a1|Cnih3|Nol3|Cemip|Gimap3|Trem2|P2rx5|A…	-5.1	1.7	4.8	20704	771	1178	74	6.3	0.71	11606|11911|12159|12288|12424|12623|12671|12721|12919|13040|13483|13491|13645|14065|14169|14199|14579|14681|15165|15567|15945|16000|16170|16498|16512|16518|16523|16528|16531|17260|18596|18760|19417|19700|19735|20269|20271|20273|20296|20315|20856|20979|21337|21943|22041|22160|22226|22353|22368|23967|24012|29865|56089|56365|58234|65086|65973|66109|68949|70357|71912|72401|72978|78688|80982|83408|834…	-2.6	MyList
KEGG Pathway	24	mmu04940	Type I diabetes mellitus - Mus musculus (house mouse)		Cd28|H2-Ab1|H2-Bl|H2-L|H2-DMa|H2-DMb2|H2-Oa|H2-Q2|H2-Q7|H2-T10|Ptprn|H2-Q9|LOC547349|Gm7030|Gm8909	-5.1	3.8	5.7	20704	70	1178	15	1.3	0.33	12487|14961|14963|14980|14998|15000|15001|15013|15018|15024|19275|110558|547349|630294|667977	-2.6	MyList
Reactome Gene Sets	6	R-MMU-3214858	RMTs methylate histone arginines		H3c7|H3c3|H3c2|H3c6|H3c10|H3c11|H3c13|H4c3|H4c4|H4c12|H2ac7|H2ac11|H2ac22|H4c2|H3c1	-5.1	3.8	5.7	20704	70	1178	15	1.3	0.33	260423|319148|319150|319151|319152|319153|319154|319155|319156|319160|319165|319167|319170|326620|360198	-2.6	MyList
KEGG Pathway	24	mmu05320	Autoimmune thyroid disease - Mus musculus (house mouse)		Cd28|H2-Ab1|H2-Bl|H2-L|H2-DMa|H2-DMb2|H2-Oa|H2-Q2|H2-Q7|H2-T10|Tg|Tshr|H2-Q9|LOC547349|Gm7030|Gm8909	-5.1	3.6	5.6	20704	79	1178	16	1.4	0.34	12487|14961|14963|14980|14998|15000|15001|15013|15018|15024|21819|22095|110558|547349|630294|667977	-2.6	MyList
GO Biological Processes	19	GO:0061448	connective tissue development	19_GO:0032502 developmental process	Axin2|Bgn|Bmp2|Bmp4|Serpinh1|Col3a1|Col5a1|Col1a1|Csf1|Foxc2|Hoxa3|Hoxa5|Hoxc4|Igf1|Cnmd|Lox|Mef2c|Ogn|Pdgfrb|Prrx1|Shox2|Sox8|Zeb1|Thbs3|Osr1|Ror2|Chst11|Mustn1|Bbs4|Osr2|Mkx|Adamts12	-5.1	2.3	5.1	20704	243	1178	32	2.7	0.47	12006|12111|12156|12159|12406|12825|12831|12842|12977|14234|15400|15402|15423|16000|16840|16948|17260|18295|18596|18933|20429|20681|21417|21827|23967|26564|58250|66175|102774|107587|210719|239337	-2.6	MyList
GO Biological Processes	19	GO:0048598	embryonic morphogenesis	19_GO:0032502 developmental process	Adm|Nkx3-2|Bmp4|Cacna1c|Twist2|En1|Fgf10|Foxc2|Foxf2|Flt1|Gas1|Gata4|Gli1|Foxf1|Hmx2|Hoxa1|Hoxa2|Hoxa3|Hoxa4|Hoxa5|Hoxa7|Hoxc4|Irx3|Ush1g|Mfap2|Mef2c|Mmp16|Ntn1|Pdgfra|Pitx2|Prrx1|Prox1|Rps6|Rps7|Frzb|Shox2|Sox2|Sox8|Tbx15|Zeb1|Tgfb1i1|Tshr|Twist1|Grem1|Tenm4|Osr1|Ror2|Apln|Sall1|Shank3|Chst11|Dact1|Rpl38|Nat8|Nanog|Tbx18|Nat8f3|Bbs4|Osr2|Sobp|Fras1|Gdf7|Itga8|Eif4a3l1	-5.1	1.8	4.8	20704	641	1178	64	5.4	0.66	11535|12020|12159|12288|13345|13798|14165|14234|14238|14254|14451|14463|14632|15227|15372|15394|15399|15400|15401|15402|15404|15423|16373|16470|17150|17260|17389|18208|18595|18741|18933|19130|20104|20115|20378|20429|20674|20681|21384|21417|21804|22095|22160|23892|23966|23967|26564|30878|58198|58234|58250|59036|67671|68396|71950|76365|93674|102774|107587|109205|231470|238057|241226|668137	-2.6	MyList
Reactome Gene Sets	6	R-MMU-1474228	Degradation of the extracellular matrix		Capn6|Col3a1|Col5a1|Col5a2|Col6a1|Col6a2|Col1a1|Col1a2|Ctss|Fbn1|Mmp12|Mmp10|Mmp16|Mmp2|Mmp3|Mmp17|Col5a3|Capn9|Mmp25	-5.1	3.1	5.4	20704	107	1178	19	1.6	0.37	12338|12825|12831|12832|12833|12834|12842|12843|13040|14118|17381|17384|17389|17390|17392|23948|53867|73647|240047	-2.6	MyList
Reactome Gene Sets	6	R-MMU-212300	PRC2 methylates histones and DNA		H3c7|H3c3|H3c2|H3c6|H3c10|H3c11|H3c13|H4c3|H4c4|H4c12|H2ac7|H2ac11|H2ac22|H2bc22|H4c2|H3c1	-5	3.5	5.5	20704	80	1178	16	1.4	0.34	260423|319148|319150|319151|319152|319153|319154|319155|319156|319160|319165|319167|319170|319188|326620|360198	-2.6	MyList
KEGG Pathway	24	mmu05330	Allograft rejection - Mus musculus (house mouse)		Cd28|H2-Ab1|H2-Bl|H2-L|H2-DMa|H2-DMb2|H2-Oa|H2-Q2|H2-Q7|H2-T10|H2-Q9|LOC547349|Gm7030|Gm8909	-5	3.9	5.7	20704	63	1178	14	1.2	0.32	12487|14961|14963|14980|14998|15000|15001|15013|15018|15024|110558|547349|630294|667977	-2.6	MyList
GO Biological Processes	19	GO:0030335	positive regulation of cell migration	19_GO:0040011 locomotion	Acp5|Acta2|Agt|Aif1|Bmp2|Bmp4|Coro1a|Col1a1|Csf1|Twist2|S1pr1|Egf|Fgf10|Fgf7|Foxc2|Flt1|Gli1|Pdpn|Lpar1|Foxf1|Cxcl10|Igf1|Itgb1bp1|Jun|Mmp2|Mmp3|Ddr2|Pdgfra|Pdgfrb|Prkd1|Prox1|Ptn|Ccl2|Ccl7|Cxcl12|Sele|Sema5a|Sema7a|Sparc|Tac1|Ccn4|Ror2|Nox4|Cxcl14|Cd274|Jam2|Lrrc15|Il34|Hdac9|Rhoj|Cemip|Trem2|Jam3|Plvap|Gpnmb|Fermt2|Tnfrsf14|Cass4|Defb25	-5	1.8	4.8	20704	578	1178	59	5	0.64	11433|11475|11606|11629|12156|12159|12721|12842|12977|13345|13609|13645|14165|14178|14234|14254|14632|14726|14745|15227|15945|16000|16413|16476|17390|17392|18214|18595|18596|18760|19130|19242|20296|20306|20315|20339|20356|20361|20692|21333|22402|26564|50490|57266|60533|67374|74488|76527|79221|80837|80982|83433|83964|84094|93695|218952|230979|320664|654459	-2.5	MyList
Reactome Gene Sets	6	R-MMU-8939211	ESR-mediated signaling		S1pr3|Egf|Esr1|Gnb4|Gng2|Gng8|Gngt2|Mmp2|Mmp3|Epgn|H3c7|Greb1|H3c3|H3c2|H3c6|H3c10|H3c11|H3c13|H4c3|H4c4|H4c12|H2bc22|H4c2|H3c1	-5	2.7	5.2	20704	158	1178	24	2	0.41	13610|13645|13982|14696|14702|14709|14710|17390|17392|71920|260423|268527|319148|319150|319151|319152|319153|319154|319155|319156|319160|319188|326620|360198	-2.5	MyList
GO Biological Processes	19	GO:1990410	adrenomedullin receptor signaling pathway	19_GO:0023052 signaling	Adm|Ramp2|Calcrl|Ramp3	-5	18	8.1	20704	4	1178	4	0.34	0.17	11535|54409|54598|56089	-2.5	MyList
GO Biological Processes	19	GO:0055013	cardiac muscle cell development	19_GO:0032502 developmental process	Agt|Ang2|Gata4|Isl1|Myl2|Pdgfra|Pdgfrb|Pitx2|Prox1|Shox2|Sgcb|Sgcd|Cavin4|Myo18b|Tbx18	-5	3.7	5.6	20704	72	1178	15	1.3	0.33	11606|11731|14463|16392|17906|18595|18596|18741|19130|20429|24051|24052|68016|74376|76365	-2.5	MyList
GO Biological Processes	19	GO:0007189	adenylate cyclase-activating G protein-coupled receptor signaling pathway	19_GO:0023052 signaling	Adcy7|Adm|Adra1d|Cnr2|Crhr1|S1pr1|S1pr3|Ghrh|Gip|Lpar1|Cxcl10|Mc3r|Tbxa2r|Tshr|Vip|Ramp2|Calcrl|Ramp3|Lpar3|S1pr5|Adcy3|Adm2	-5	2.8	5.2	20704	138	1178	22	1.9	0.39	11513|11535|11550|12802|12921|13609|13610|14601|14607|14745|15945|17201|21390|22095|22353|54409|54598|56089|65086|94226|104111|223780	-2.5	MyList
GO Biological Processes	19	GO:0032965	regulation of collagen biosynthetic process	19_GO:0008152 metabolic process	Bmp4|Il6|Ddr2|Pdgfrb|Ccl2|Ucn|Vim|Rgcc|Errfi1|Emilin1|Cygb|Mkx	-4.9	4.4	5.8	20704	48	1178	12	1	0.29	12159|16193|18214|18596|20296|22226|22352|66214|74155|100952|114886|210719	-2.5	MyList
GO Biological Processes	19	GO:0014706	striated muscle tissue development	19_GO:0032502 developmental process	Agt|Ang2|Bmp2|Bmp4|S1pr1|Epor|Foxc2|Gata4|Ifrd1|Irx3|Isl1|Mef2c|Myl2|Pdgfra|Pdgfrb|Pitx2|Pou4f1|Prox1|Shox2|Tnni3|Tenm4|Sgcb|Sgcd|Nox4|Cavin4|Myo18b|Tbx18|2810429I04Rik|Bvht	-4.9	2.4	5	20704	214	1178	29	2.5	0.45	11606|11731|12156|12159|13609|13857|14234|14463|15982|16373|16392|17260|17906|18595|18596|18741|18996|19130|20429|21954|23966|24051|24052|50490|68016|74376|76365|76937|545261	-2.5	MyList
Reactome Gene Sets	6	R-MMU-212165	Epigenetic regulation of gene expression		Taf1b|Polr1f|Taf1d|H3c7|H3c3|H3c2|H3c6|H3c10|H3c11|H3c13|H4c3|H4c4|H4c12|H2ac7|H2ac11|H2ac22|H2bc22|H4c2|H3c1	-4.9	3	5.3	20704	110	1178	19	1.6	0.37	21340|28071|75316|260423|319148|319150|319151|319152|319153|319154|319155|319156|319160|319165|319167|319170|319188|326620|360198	-2.5	MyList
GO Biological Processes	19	GO:0006766	vitamin metabolic process	19_GO:0008152 metabolic process	Crabp1|Cyp27b1|Nnmt|Pltp|Rbp1|Ttpa|Acpp|Pdxp|Cyp4f14|Cyp27a1|Mtrr|Aldh1l2|Cyp26c1|Cyp4f40	-4.9	3.8	5.5	20704	65	1178	14	1.2	0.32	12903|13115|18113|18830|19659|50500|56318|57028|64385|104086|210009|216188|546726|631304	-2.5	MyList
Reactome Gene Sets	6	R-MMU-381426	Regulation of Insulin-like Growth Factor (IGF) transport and uptake by Insulin-like Growth Factor Binding Proteins (IGFBPs)		Alb|Apoa1|Bmp4|Csf1|Fbn1|Fstl1|Sdc2|Igf1|Il6|Penk|Rcn1|Stc2|Trf|Apol9b|Apol7a|Notum|Apol9a|Apol8|Vwa1|Apol10b	-4.9	2.9	5.2	20704	120	1178	20	1.7	0.38	11657|11806|12159|12977|14118|14314|15529|16000|16193|18619|19672|20856|22041|71898|75761|77583|223672|239552|246228|328561	-2.5	MyList
KEGG Pathway	24	mmu04514	Cell adhesion molecules - Mus musculus (house mouse)		Cd28|Cd8a|H2-Ab1|H2-Bl|H2-L|H2-DMa|H2-DMb2|H2-Oa|H2-Q2|H2-Q7|H2-T10|Sdc2|Ncam1|Sele|Cntnap1|Cd274|Jam2|Slitrk5|Jam3|Cadm3|H2-Q9|Itga8|LOC547349|Cldn20|Gm7030|Gm8909	-4.9	2.5	5	20704	182	1178	26	2.2	0.43	12487|12525|14961|14963|14980|14998|15000|15001|15013|15018|15024|15529|17967|20339|53321|60533|67374|75409|83964|94332|110558|241226|547349|621628|630294|667977	-2.5	MyList
GO Biological Processes	19	GO:0007411	axon guidance	19_GO:0040011 locomotion	Artn|Crmp1|Egr2|Emb|Epha3|Ephb6|Gas1|Hoxa1|Hoxa2|Isl1|Kif5a|Matn2|Mef2c|Ncam1|Ntn1|Ntrk1|Cxcl12|Sema5a|Sema7a|Slit3|Tubb3|Draxin|Crppa|Isl2|Unc5b|Chn1|Boc|Gbx1|Gdf7|Plxna4|Lrtm1|Flrt2	-4.9	2.3	4.9	20704	249	1178	32	2.7	0.47	11876|12933|13654|13723|13837|13848|14451|15394|15399|16392|16572|17181|17260|17967|18208|18211|20315|20356|20361|20564|22152|70433|75847|104360|107449|108699|117606|231044|238057|243743|319476|399558	-2.5	MyList
GO Biological Processes	19	GO:0010718	positive regulation of epithelial to mesenchymal transition	19_GO:0032502 developmental process	Axin2|Bmp2|Bmp4|Col1a1|Pdpn|Il6|Isl1|Tgfb1i1|Twist1|Rgcc|Loxl2|Fermt2	-4.9	4.3	5.7	20704	49	1178	12	1	0.29	12006|12156|12159|12842|14726|16193|16392|21804|22160|66214|94352|218952	-2.5	MyList
GO Biological Processes	19	GO:0097485	neuron projection guidance	19_GO:0040011 locomotion	Artn|Crmp1|Egr2|Emb|Epha3|Ephb6|Gas1|Hoxa1|Hoxa2|Isl1|Kif5a|Matn2|Mef2c|Ncam1|Ntn1|Ntrk1|Cxcl12|Sema5a|Sema7a|Slit3|Tubb3|Draxin|Crppa|Isl2|Unc5b|Chn1|Boc|Gbx1|Gdf7|Plxna4|Lrtm1|Flrt2	-4.8	2.2	4.9	20704	250	1178	32	2.7	0.47	11876|12933|13654|13723|13837|13848|14451|15394|15399|16392|16572|17181|17260|17967|18208|18211|20315|20356|20361|20564|22152|70433|75847|104360|107449|108699|117606|231044|238057|243743|319476|399558	-2.4	MyList
Reactome Gene Sets	6	R-MMU-3000178	ECM proteoglycans		Bgn|Col3a1|Col5a1|Col5a2|Col6a1|Col6a2|Col1a1|Col1a2|Sparc|Col5a3|Itga8	-4.8	4.6	5.7	20704	42	1178	11	0.93	0.28	12111|12825|12831|12832|12833|12834|12842|12843|20692|53867|241226	-2.4	MyList
GO Biological Processes	19	GO:0043408	regulation of MAPK cascade	19_GO:0023052 signaling	Acta2|Adra1d|Agt|Atf3|Bmp2|Bmp4|Chil1|Drd4|Egf|Epor|Esr1|Fgf10|Flt1|Gata4|Lpar1|Igf1|Il6|Itgb1bp1|Jun|Lepr|Mt3|Naip5|Naip6|Ddr2|Pdgfra|Pdgfrb|Rgs2|Trim30a|Ccl2|Ccl7|Cxcl12|Sema7a|Sox2|Timp3|Tlr6|Tnfsf11|Ror2|Tnfrsf19|Nox4|Naip7|Ramp3|Fgf21|C1qtnf1|Dact1|Lpar3|Dusp26|Mturn|C1qtnf2|Epgn|Bmper|Plce1|Errfi1|Il34|Trem2|Gpnmb|Emilin1|Lmo3|Itga1|Fgb|Necab2|Ankrd6|Dnajc27|Fermt2|Nppa|Spry3|C1ql4|Gdf6|Grm…	-4.8	1.7	4.6	20704	735	1178	70	5.9	0.69	11475|11550|11606|11910|12156|12159|12654|13491|13645|13857|13982|14165|14254|14463|14745|16000|16193|16413|16476|16847|17751|17951|17952|18214|18595|18596|19735|20128|20296|20306|20315|20361|20674|21859|21899|21943|26564|29820|50490|53880|56089|56636|56745|59036|65086|66959|68235|69183|71920|73230|74055|74155|76527|83433|93695|100952|109593|109700|110135|117148|140577|217378|218952|230899|236576…	-2.4	MyList
GO Biological Processes	19	GO:1901343	negative regulation of vasculature development	19_GO:0048519 negative regulation of biological process	Agt|Flt1|Hhip|Hoxa5|Cxcl10|Cnmd|Pde3b|Pgk1|Ptn|Ccl2|Serpinf1|Sparc|Tcf4|Thbs2|Fbln5|Rgcc|Emilin1|Ism1|Angptl7	-4.8	3	5.2	20704	112	1178	19	1.6	0.37	11606|14254|15245|15402|15945|16840|18576|18655|19242|20296|20317|20692|21413|21826|23876|66214|100952|319909|654812	-2.4	MyList
Reactome Gene Sets	6	R-MMU-8936459	RUNX1 regulates genes involved in megakaryocyte differentiation and platelet function		H3c7|H3c3|H3c2|H3c6|H3c10|H3c11|H3c13|H4c3|H4c4|H4c12|H2ac7|H2ac11|H2ac22|H2bc22|H4c2|H3c1	-4.7	3.3	5.3	20704	84	1178	16	1.4	0.34	260423|319148|319150|319151|319152|319153|319154|319155|319156|319160|319165|319167|319170|319188|326620|360198	-2.4	MyList
GO Biological Processes	19	GO:1901342	regulation of vasculature development	19_GO:0032502 developmental process	Adm|Agt|Chil1|Foxc2|Flt1|Gata4|Hhip|Hoxa5|Cxcl10|Isl1|Cnmd|Ppp1r15a|Ntrk1|Pde3b|Pgk1|Prkd1|Ptgis|Ptn|Ccl2|Serpinf1|Sema5a|Sparc|Tbxa2r|Tcf4|Thbs2|Fbln5|Grem1|Ramp2|Rgcc|Bmper|Rhoj|Emilin1|Cela1|Adm2|Emilin2|Ism1|Angptl7	-4.7	2.1	4.7	20704	312	1178	37	3.1	0.51	11535|11606|12654|14234|14254|14463|15245|15402|15945|16392|16840|17872|18211|18576|18655|18760|19223|19242|20296|20317|20356|20692|21390|21413|21826|23876|23892|54409|66214|73230|80837|100952|109901|223780|246707|319909|654812	-2.4	MyList
GO Biological Processes	19	GO:0048568	embryonic organ development	19_GO:0032502 developmental process	Adm|Atf4|Nkx3-2|Bmp4|Twist2|En1|Fgf10|Foxc2|Foxf2|Flt3l|Gas1|Gata4|Gli1|Foxf1|Hmx2|Hoxa1|Hoxa2|Hoxa3|Hoxa4|Hoxa5|Hoxa7|Hoxc4|Ush1g|Mfap2|Mef2c|Mmp16|Nfe2|Ntn1|Pdgfra|Pdgfrb|Pitx2|Prrx1|Prox1|Frzb|Shox2|Sox2|Tbx15|Zeb1|Tshr|Twist1|Osr1|Ror2|Ttpa|Sall1|Chst11|Rpl38|Fendrr|Tbx18|Osr2|Sobp|Syna|Itga8|Plxna4|Eif4a3l1	-4.7	1.8	4.6	20704	526	1178	54	4.6	0.61	11535|11911|12020|12159|13345|13798|14165|14234|14238|14256|14451|14463|14632|15227|15372|15394|15399|15400|15401|15402|15404|15423|16470|17150|17260|17389|18022|18208|18595|18596|18741|18933|19130|20378|20429|20674|21384|21417|22095|22160|23967|26564|50500|58198|58250|67671|68790|76365|107587|109205|214292|241226|243743|668137	-2.4	MyList
Reactome Gene Sets	6	R-MMU-9006931	Signaling by Nuclear Receptors		Crabp1|S1pr3|Egf|Esr1|Gnb4|Gng2|Gng8|Gngt2|Mmp2|Mmp3|Pdk4|Epgn|Rdh14|H3c7|Greb1|H3c3|H3c2|H3c6|H3c10|H3c11|H3c13|H4c3|H4c4|H4c12|H2bc22|H4c2|H3c1|Cyp26c1	-4.7	2.4	4.9	20704	208	1178	28	2.4	0.44	12903|13610|13645|13982|14696|14702|14709|14710|17390|17392|27273|71920|105014|260423|268527|319148|319150|319151|319152|319153|319154|319155|319156|319160|319188|326620|360198|546726	-2.4	MyList
GO Biological Processes	19	GO:0048738	cardiac muscle tissue development	19_GO:0032502 developmental process	Agt|Ang2|Bmp2|Bmp4|S1pr1|Epor|Foxc2|Gata4|Irx3|Isl1|Mef2c|Myl2|Pdgfra|Pdgfrb|Pitx2|Pou4f1|Prox1|Shox2|Tnni3|Tenm4|Sgcb|Sgcd|Nox4|Cavin4|Myo18b|Tbx18|2810429I04Rik|Bvht	-4.7	2.4	4.9	20704	208	1178	28	2.4	0.44	11606|11731|12156|12159|13609|13857|14234|14463|16373|16392|17260|17906|18595|18596|18741|18996|19130|20429|21954|23966|24051|24052|50490|68016|74376|76365|76937|545261	-2.4	MyList
KEGG Pathway	24	mmu04080	Neuroactive ligand-receptor interaction - Mus musculus (house mouse)		Adm|Adra1d|Agt|Cck|Chrm3|Cnr2|Cort|Crhr1|Drd4|S1pr1|S1pr3|F2rl2|F2rl3|Gabrb3|Ghrh|Gip|Lpar1|Gria4|Grpr|Lepr|Lhb|Mc3r|Pnoc|Penk|Npy4r|Rln1|Sstr2|Tac1|Tacr2|Tbxa2r|Tshr|Ucn|Vip|Apln|Calcrl|Lpar3|P2rx5|S1pr5|P2ry14|Rln3|Adm2|P2rx3|Grm4	-4.7	2	4.7	20704	386	1178	43	3.7	0.55	11535|11550|11606|12424|12671|12802|12854|12921|13491|13609|13610|14064|14065|14402|14601|14607|14745|14802|14829|16847|16866|17201|18155|18619|19065|19773|20606|21333|21337|21390|22095|22226|22353|30878|54598|65086|94045|94226|140795|212108|223780|228139|268934	-2.4	MyList
GO Biological Processes	19	GO:0034765	regulation of ion transmembrane transport	19_GO:0051179 localization	Agt|Bmp4|Cacna1c|Chrm3|Coro1a|Crhbp|Ctss|Dpp6|Drd4|F2rl3|Fgf14|Fhl1|Gem|Hcn1|Cxcl10|Kcnab2|Kcnh3|Kcnj2|Kcnj8|Kcnk4|Kcnma1|Mef2c|Prkd1|Rasgrf1|Rem1|Rgs2|Scn3a|Scn5a|Scn8a|Ccl2|Twist1|Osr1|Rgs7|Cabp5|Ramp3|Clcnkb|Shank3|Asph|Tspan13|Zfas1|Kcnip1|Jsrp1|Slc43a1|Cnih3|Nol3|Cemip|Gimap3|Trem2|P2rx5|Ank2|Kcnq5|Nppa|Kcnh5|Akap5	-4.7	1.8	4.6	20704	527	1178	54	4.6	0.61	11606|12159|12288|12671|12721|12919|13040|13483|13491|14065|14169|14199|14579|15165|15945|16498|16512|16518|16523|16528|16531|17260|18760|19417|19700|19735|20269|20271|20273|20296|22160|23967|24012|29865|56089|56365|58234|65973|66109|68949|70357|71912|72401|72978|78688|80982|83408|83433|94045|109676|226922|230899|238271|238276	-2.3	MyList
WikiPathways	27	WP441	Matrix metalloproteinases		Mmp12|Mmp10|Mmp16|Mmp2|Mmp3|Timp3|Mmp17|Mmp23|Mmp25	-4.7	5.5	5.9	20704	29	1178	9	0.76	0.25	17381|17384|17389|17390|17392|21859|23948|26561|240047	-2.3	MyList
GO Biological Processes	19	GO:0048514	blood vessel morphogenesis	19_GO:0032502 developmental process	Adm|Ang2|Bmp4|Col3a1|S1pr1|Egf|Epor|Fgf10|Foxc2|Flt1|Gata4|Foxf1|Hoxa1|Itga7|Itgb1bp1|Jun|Lepr|Lox|Mmp2|Pde3b|Pdgfra|Pdgfrb|Pitx2|Prkd1|Prrx1|Prox1|Ptprb|Ccl2|Cxcl12|Sema5a|Tnni3|Grem1|Sgcd|Apln|Ramp2|Calcrl|Tmem100|Angptl6|Epgn|Plxdc1|Bmper|Myo18b|Rhoj|Jam3|Loxl2|Unc5b|Jmjd6|Adm2	-4.7	1.9	4.6	20704	450	1178	48	4.1	0.58	11535|11731|12159|12825|13609|13645|13857|14165|14234|14254|14463|15227|15394|16404|16413|16476|16847|16948|17390|18576|18595|18596|18741|18760|18933|19130|19263|20296|20315|20356|21954|23892|24052|30878|54409|54598|67888|70726|71920|72324|73230|74376|80837|83964|94352|107449|107817|223780	-2.3	MyList
Reactome Gene Sets	6	R-MMU-109582	Hemostasis		Alb|Apoa1|Col1a1|Col1a2|Egf|F2rl2|F2rl3|F8|Fcer1g|Gata4|Gnb4|Gng2|Gng8|Gngt2|Pdpn|Sdc2|Igf1|Inpp5d|Itih4|Kif21b|Kif5a|Lck|Nfe2|Nos2|Pde1a|Srgn|Prkar2b|Sele|Sparc|Tbxa2r|Tfpi|Timp3|Trf|Tubb3|Vav1|Islr|Jam2|Cyb5r1|Jam3|P2rx5|Fgb|A1bg|P2rx3|H3c7|H3c3|H3c2|H3c6|H3c10|H3c11|H3c13|H3c1	-4.7	1.8	4.6	20704	489	1178	51	4.3	0.59	11657|11806|12842|12843|13645|14064|14065|14069|14127|14463|14696|14702|14709|14710|14726|15529|16000|16331|16427|16565|16572|16818|18022|18126|18573|19073|19088|20339|20692|21390|21788|21859|22041|22152|22324|26968|67374|72017|83964|94045|110135|117586|228139|260423|319148|319150|319151|319152|319153|319154|360198	-2.3	MyList
Reactome Gene Sets	6	R-MMU-8957275	Post-translational protein phosphorylation		Alb|Apoa1|Bmp4|Csf1|Fbn1|Fstl1|Sdc2|Il6|Penk|Rcn1|Stc2|Trf|Apol9b|Apol7a|Notum|Apol9a|Apol8|Vwa1|Apol10b	-4.7	2.9	5.1	20704	114	1178	19	1.6	0.37	11657|11806|12159|12977|14118|14314|15529|16193|18619|19672|20856|22041|71898|75761|77583|223672|239552|246228|328561	-2.3	MyList
GO Biological Processes	19	GO:0050679	positive regulation of epithelial cell proliferation	19_GO:0048518 positive regulation of biological process	Ang2|Bmp2|Bmp4|Twist2|Egf|Esr1|Fgf10|Fgf7|Gas1|Hmx2|Igf1|Il6|Jun|Mmp12|Prkd1|Prox1|Ptn|Ptprn|Scn5a|Ccl2|Cxcl12|Sema5a|Twist1|Vip|Osr1|Apln|Epgn|Tbx18|Osr2|Agap2	-4.6	2.3	4.8	20704	232	1178	30	2.5	0.46	11731|12156|12159|13345|13645|13982|14165|14178|14451|15372|16000|16193|16476|17381|18760|19130|19242|19275|20271|20296|20315|20356|22160|22353|23967|30878|71920|76365|107587|216439	-2.3	MyList
GO Biological Processes	19	GO:0055001	muscle cell development	19_GO:0032502 developmental process	Adm|Agt|Ang2|Csrp2|Gata4|Igf1|Isl1|Lox|Myl2|Pdgfra|Pdgfrb|Pitx2|Prox1|Ryr1|Shox2|Tmod1|Sgcb|Sgcd|Cntnap1|Ramp2|Cavin4|Myo18b|Tbx18|Myl9|Ank2|Neurl2	-4.6	2.4	4.8	20704	188	1178	26	2.2	0.43	11535|11606|11731|13008|14463|16000|16392|16948|17906|18595|18596|18741|19130|20190|20429|21916|24051|24052|53321|54409|68016|74376|76365|98932|109676|415115	-2.3	MyList
Reactome Gene Sets	6	R-MMU-1650814	Collagen biosynthesis and modifying enzymes		Serpinh1|Col3a1|Col5a1|Col5a2|Col6a1|Col6a2|Col1a1|Col1a2|Plod1|Col5a3|Pcolce2|Col16a1|Adamts2	-4.6	3.8	5.4	20704	60	1178	13	1.1	0.3	12406|12825|12831|12832|12833|12834|12842|12843|18822|53867|76477|107581|216725	-2.3	MyList
GO Biological Processes	19	GO:0061138	morphogenesis of a branching epithelium	19_GO:0032502 developmental process	Adm|Agt|Bmp2|Bmp4|Csf1|Egf|Esr1|Fgf10|Fgf7|Foxc2|Flt1|Foxf1|Hhip|Hoxa5|Hoxb13|Igf1|Il6|Pitx2|Prox1|Cxcl12|Sema5a|Sox2|Sox8|Hs3st3b1|Sall1|Dchs1|Gdf7	-4.6	2.4	4.8	20704	200	1178	27	2.3	0.44	11535|11606|12156|12159|12977|13645|13982|14165|14178|14234|14254|15227|15245|15402|15408|16000|16193|18741|19130|20315|20356|20674|20681|54710|58198|233651|238057	-2.3	MyList
GO Biological Processes	19	GO:0002521	leukocyte differentiation	19_GO:0002376 immune system process	Aire|Bmp4|Cd1d1|Cd28|Cd3d|Cd79a|Cd8a|Csf1|Fcer1g|Flt3l|Fzd9|H2-Ab1|H2-DMa|Il11ra1|Il6|Jun|Lck|Lepr|Mef2c|Mitf|Clec4d|Nfil3|Ntrk1|Rpl22|Rps6|Tnfsf11|Trf|Tshr|Tyrobp|Vav1|Ccn4|Tnfsf13b|Ubd|Batf|Rsad2|Hdac9|Gimap3|Trem2|Itfg2|Jmjd6|Gab3|Plcl2|Cd300lf|Tox|Batf3|Gm13271|Gm13275|Srp54b	-4.6	1.9	4.5	20704	454	1178	48	4.1	0.58	11634|12159|12479|12487|12500|12518|12525|12977|14127|14256|14371|14961|14998|16157|16193|16476|16818|16847|17260|17342|17474|18030|18211|19934|20104|21943|22041|22095|22177|22324|22402|24099|24108|53314|58185|79221|83408|83433|101142|107817|210710|224860|246746|252838|381319|435791|545652|665155	-2.3	MyList
Reactome Gene Sets	6	R-MMU-372790	Signaling by GPCR		Adcy7|Adm|Cck|Chrm3|Cnr2|Cort|Crhbp|Crhr1|Drd4|S1pr1|S1pr3|F2rl2|F2rl3|Gast|Ghrh|Gip|Gnat2|Gnb4|Gng2|Gng8|Gngt2|Lpar1|Grpr|Cxcl10|Mc3r|Mmp3|Pnoc|Pde1a|Pde3b|Penk|Npy4r|Prkar2b|Rgs2|Ccl7|Cxcl12|Sstr2|Tac1|Tacr2|Tbxa2r|Tshr|Ucn|Vav1|Vip|Rgs7|Apln|Ramp2|Calcrl|Cxcl11|Ramp3|Rgs17|Prokr1|Lpar3|S1pr5|Adcy3|P2ry14|Rln3|Adm2|Grm4|Gpr176	-4.6	1.7	4.5	20704	598	1178	59	5	0.64	11513|11535|12424|12671|12802|12854|12919|12921|13491|13609|13610|14064|14065|14459|14601|14607|14686|14696|14702|14709|14710|14745|14829|15945|17201|17392|18155|18573|18576|18619|19065|19088|19735|20306|20315|20606|21333|21337|21390|22095|22226|22324|22353|24012|30878|54409|54598|56066|56089|56533|58182|65086|94226|104111|140795|212108|223780|268934|381413	-2.3	MyList
GO Biological Processes	19	GO:0090596	sensory organ morphogenesis	19_GO:0032502 developmental process	Aqp5|Atf4|Nkx3-2|Bmp4|Col5a1|Col5a2|Fgf10|Fjx1|Foxf2|Flt1|Gas1|Gnat2|Hcn1|Hmx2|Hoxa1|Hoxa2|Ush1g|Mfap2|Ntn1|Pitx2|Prrx1|Prox1|Ptn|Frzb|Sox2|Sox8|Zeb1|Tshr|Twist1|Osr1|Ror2|Rpl38|Tbx18|Bbs4|Osr2|Sobp|Itga8	-4.6	2.1	4.6	20704	317	1178	37	3.1	0.51	11830|11911|12020|12159|12831|12832|14165|14221|14238|14254|14451|14686|15165|15372|15394|15399|16470|17150|18208|18741|18933|19130|19242|20378|20674|20681|21417|22095|22160|23967|26564|67671|76365|102774|107587|109205|241226	-2.3	MyList
KEGG Pathway	24	mmu05323	Rheumatoid arthritis - Mus musculus (house mouse)		Acp5|Cd28|Csf1|Flt1|H2-Ab1|H2-DMa|H2-DMb2|H2-Oa|Il6|Jun|Mmp3|Ccl2|Cxcl12|Tnfsf11|Tnfsf13b|Atp6v1c2	-4.6	3.2	5.1	20704	87	1178	16	1.4	0.34	11433|12487|12977|14254|14961|14998|15000|15001|16193|16476|17392|20296|20315|21943|24099|68775	-2.3	MyList
GO Biological Processes	19	GO:0055006	cardiac cell development	19_GO:0032502 developmental process	Agt|Ang2|Gata4|Isl1|Myl2|Pdgfra|Pdgfrb|Pitx2|Prox1|Shox2|Sgcb|Sgcd|Cavin4|Myo18b|Tbx18	-4.5	3.4	5.2	20704	78	1178	15	1.3	0.33	11606|11731|14463|16392|17906|18595|18596|18741|19130|20429|24051|24052|68016|74376|76365	-2.3	MyList
GO Biological Processes	19	GO:0009611	response to wounding	19_GO:0050896 response to stimulus	Adm|Col3a1|Col5a1|Col1a1|Ddit3|F2rl2|F2rl3|F8|Fgf10|Fgf7|Gata4|Gli1|Pdpn|Foxf1|Igf1|Il6|Jun|Lox|Matn2|Mmp12|Mmp2|Nefl|Pdgfra|Pvt1|Ccl2|Slc1a3|Tfpi|Tyrobp|Dpysl3|Tspan32|Nrep|Tmeff2|Mustn1|Snhg17|Speer5-ps1|Nmnat3|3300005D01Rik|Nol3|Ecrg4|Trem2|Fgb|Gm15645|5430416N02Rik	-4.5	1.9	4.5	20704	393	1178	43	3.7	0.55	11535|12825|12831|12842|13198|14064|14065|14069|14165|14178|14463|14632|14726|15227|16000|16193|16476|16948|17181|17381|17390|18039|18595|19296|20296|20512|21788|22177|22240|27027|27528|56363|66175|68108|70365|74080|78512|78688|78896|83433|110135|626055|100503199	-2.2	MyList
KEGG Pathway	24	mmu05416	Viral myocarditis - Mus musculus (house mouse)		Cd28|H2-Ab1|H2-Bl|H2-L|H2-DMa|H2-DMb2|H2-Oa|H2-Q2|H2-Q7|H2-T10|Sgcb|Sgcd|H2-Q9|LOC547349|Gm7030|Gm8909	-4.5	3.2	5.1	20704	88	1178	16	1.4	0.34	12487|14961|14963|14980|14998|15000|15001|15013|15018|15024|24051|24052|110558|547349|630294|667977	-2.2	MyList
GO Biological Processes	19	GO:0010959	regulation of metal ion transport	19_GO:0051179 localization	Agt|Atf4|Bmp4|Cacna1c|Coro1a|Dpp6|Drd4|Egf|F2rl3|Fgf14|Fhl1|Gem|Gnao1|Cxcl10|Igf1|Il16|Kcnab2|Kcnj2|Pdgfrb|Prkd1|Rem1|Scn5a|Ccl2|Cxcl12|Stc2|Trf|Ucn|Vip|Trpv2|Osr1|Rgs7|Cabp5|Ramp3|Lpar3|Asph|Tspan13|Zfas1|Kcnip1|Jsrp1|Nol3|Cemip|Gimap3|Trem2|P2rx5|Ank2|Nppa|Akap5|Nkain3	-4.5	1.8	4.5	20704	458	1178	48	4.1	0.58	11606|11911|12159|12288|12721|13483|13491|13645|14065|14169|14199|14579|14681|15945|16000|16170|16498|16518|18596|18760|19700|20271|20296|20315|20856|22041|22226|22353|22368|23967|24012|29865|56089|65086|65973|66109|68949|70357|71912|78688|80982|83408|83433|94045|109676|230899|238276|269513	-2.2	MyList
GO Biological Processes	19	GO:0045765	regulation of angiogenesis	19_GO:0032502 developmental process	Adm|Agt|Chil1|Foxc2|Flt1|Gata4|Hhip|Hoxa5|Cxcl10|Isl1|Cnmd|Ppp1r15a|Ntrk1|Pde3b|Pgk1|Prkd1|Ptgis|Ptn|Ccl2|Serpinf1|Sema5a|Sparc|Tbxa2r|Tcf4|Thbs2|Fbln5|Grem1|Ramp2|Rgcc|Bmper|Rhoj|Emilin1|Cela1|Adm2|Emilin2|Ism1	-4.5	2.1	4.6	20704	308	1178	36	3.1	0.5	11535|11606|12654|14234|14254|14463|15245|15402|15945|16392|16840|17872|18211|18576|18655|18760|19223|19242|20296|20317|20356|20692|21390|21413|21826|23876|23892|54409|66214|73230|80837|100952|109901|223780|246707|319909	-2.2	MyList
GO Biological Processes	19	GO:0051924	regulation of calcium ion transport	19_GO:0051179 localization	Agt|Bmp4|Cacna1c|Coro1a|Drd4|Egf|F2rl3|Fgf14|Gem|Gnao1|Cxcl10|Igf1|Il16|Pdgfrb|Prkd1|Rem1|Ccl2|Cxcl12|Stc2|Ucn|Trpv2|Cabp5|Ramp3|Lpar3|Asph|Tspan13|Zfas1|Jsrp1|Nol3|Cemip|Gimap3|P2rx5|Ank2|Nppa|Akap5	-4.5	2.1	4.6	20704	296	1178	35	3	0.49	11606|12159|12288|12721|13491|13645|14065|14169|14579|14681|15945|16000|16170|18596|18760|19700|20296|20315|20856|22226|22368|29865|56089|65086|65973|66109|68949|71912|78688|80982|83408|94045|109676|230899|238276	-2.2	MyList
GO Biological Processes	19	GO:0001818	negative regulation of cytokine production	19_GO:0048519 negative regulation of biological process	Acp5|Adcy7|Apoa1|Apod|Ddit3|Twist2|Flt1|Igf1|Il6|Inpp5d|Il1rl1|Gbp4|Srgn|Trim30a|Tlr6|Twist1|Tyrobp|Oas1g|Abcd2|Il27ra|Il36rn|Cd274|Nmi|Rgcc|Rnf125|Errfi1|Il33|Hdac9|Gimap3|Trem2|Gpnmb|Slc2a10|Nlrp3|Oas1a|Ssc5d	-4.4	2.1	4.6	20704	297	1178	35	3	0.49	11433|11513|11806|11815|13198|13345|14254|16000|16193|16331|17082|17472|19073|20128|21899|22160|22177|23960|26874|50931|54450|60533|64685|66214|67664|74155|77125|79221|83408|83433|93695|170441|216799|246730|269855	-2.2	MyList
GO Biological Processes	19	GO:0006775	fat-soluble vitamin metabolic process	19_GO:0008152 metabolic process	Crabp1|Cyp27b1|Pltp|Rbp1|Ttpa|Cyp4f14|Cyp27a1|Cyp26c1|Cyp4f40	-4.4	5.1	5.6	20704	31	1178	9	0.76	0.25	12903|13115|18830|19659|50500|64385|104086|546726|631304	-2.2	MyList
GO Biological Processes	19	GO:0030574	collagen catabolic process	19_GO:0008152 metabolic process	Ctss|Mmp12|Mmp10|Mmp16|Mmp2|Mmp3|Mrc2|Mmp17|Mmp23|Adamts2|Mmp25	-4.4	4.2	5.3	20704	46	1178	11	0.93	0.28	13040|17381|17384|17389|17390|17392|17534|23948|26561|216725|240047	-2.2	MyList
GO Biological Processes	19	GO:0016525	negative regulation of angiogenesis	19_GO:0048519 negative regulation of biological process	Agt|Flt1|Hhip|Hoxa5|Cxcl10|Cnmd|Pde3b|Pgk1|Ptn|Ccl2|Serpinf1|Sparc|Tcf4|Thbs2|Fbln5|Rgcc|Emilin1|Ism1	-4.4	2.9	4.9	20704	109	1178	18	1.5	0.36	11606|14254|15245|15402|15945|16840|18576|18655|19242|20296|20317|20692|21413|21826|23876|66214|100952|319909	-2.1	MyList
GO Biological Processes	19	GO:0060537	muscle tissue development	19_GO:0032502 developmental process	Agt|Ang2|Atf3|Bmp2|Bmp4|Col3a1|Csrp2|S1pr1|Egr2|Epor|Foxc2|Gata4|Ifrd1|Irx3|Isl1|Mef2c|Myl2|Pdgfra|Pdgfrb|Pitx2|Pou4f1|Prox1|Ryr1|Shox2|Sox8|Tnni3|Tenm4|Osr1|Sgcb|Sgcd|Psma6|Nox4|Cntnap1|Nupr1|Cavin4|Myo18b|Tbx18|2810429I04Rik|Hlf|Itga8|Bvht	-4.3	1.9	4.4	20704	374	1178	41	3.5	0.53	11606|11731|11910|12156|12159|12825|13008|13609|13654|13857|14234|14463|15982|16373|16392|17260|17906|18595|18596|18741|18996|19130|20190|20429|20681|21954|23966|23967|24051|24052|26443|50490|53321|56312|68016|74376|76365|76937|217082|241226|545261	-2.1	MyList
Reactome Gene Sets	6	R-MMU-1566948	Elastic fibre formation		Bmp2|Bmp4|Fbn1|Lox|Mfap2|Fbln5|Loxl2|Emilin1|Itga8|Emilin2	-4.3	4.5	5.4	20704	39	1178	10	0.85	0.27	12156|12159|14118|16948|17150|23876|94352|100952|241226|246707	-2.1	MyList
GO Biological Processes	19	GO:0010712	regulation of collagen metabolic process	19_GO:0008152 metabolic process	Bmp4|Il6|Ddr2|Pdgfrb|Ccl2|Ucn|Vim|Rgcc|Errfi1|Emilin1|Cygb|Mkx	-4.3	3.8	5.2	20704	55	1178	12	1	0.29	12159|16193|18214|18596|20296|22226|22352|66214|74155|100952|114886|210719	-2.1	MyList
Reactome Gene Sets	6	R-MMU-1442490	Collagen degradation		Col3a1|Col5a1|Col5a2|Col6a1|Col6a2|Col1a1|Col1a2|Mmp12|Mmp10|Mmp2|Mmp3|Col5a3	-4.3	3.8	5.2	20704	55	1178	12	1	0.29	12825|12831|12832|12833|12834|12842|12843|17381|17384|17390|17392|53867	-2.1	MyList
Reactome Gene Sets	6	R-MMU-418555	G alpha (s) signalling events		Adm|Crhr1|Ghrh|Gip|Gnb4|Gng2|Gng8|Gngt2|Mc3r|Pde1a|Pde3b|Prkar2b|Tshr|Vip|Ramp2|Calcrl|Ramp3|Rln3|Adm2|Gpr176	-4.3	2.7	4.7	20704	131	1178	20	1.7	0.38	11535|12921|14601|14607|14696|14702|14709|14710|17201|18573|18576|19088|22095|22353|54409|54598|56089|212108|223780|381413	-2.1	MyList
GO Biological Processes	19	GO:1904062	regulation of cation transmembrane transport	19_GO:0051179 localization	Agt|Bmp4|Cacna1c|Coro1a|Crhbp|Ctss|Dpp6|Drd4|F2rl3|Fgf14|Fhl1|Gem|Hcn1|Cxcl10|Kcnab2|Kcnj2|Mef2c|Prkd1|Rasgrf1|Rem1|Rgs2|Scn5a|Ccl2|Twist1|Osr1|Rgs7|Cabp5|Ramp3|Shank3|Asph|Tspan13|Zfas1|Kcnip1|Jsrp1|Slc43a1|Cnih3|Nol3|Cemip|Gimap3|Trem2|P2rx5|Ank2|Nppa|Akap5	-4.3	1.9	4.4	20704	414	1178	44	3.7	0.55	11606|12159|12288|12721|12919|13040|13483|13491|14065|14169|14199|14579|15165|15945|16498|16518|17260|18760|19417|19700|19735|20271|20296|22160|23967|24012|29865|56089|58234|65973|66109|68949|70357|71912|72401|72978|78688|80982|83408|83433|94045|109676|230899|238276	-2.1	MyList
GO Biological Processes	19	GO:0001656	metanephros development	19_GO:0032502 developmental process	Bmp4|Fbn1|Fgf10|Foxc2|Irx3|Pdgfra|Pdgfrb|Sox8|Grem1|Osr1|Sall1|Osr2|Fras1|Itga8|Gdf6	-4.3	3.2	4.9	20704	82	1178	15	1.3	0.33	12159|14118|14165|14234|16373|18595|18596|20681|23892|23967|58198|107587|231470|241226|242316	-2.1	MyList
GO Biological Processes	19	GO:2000181	negative regulation of blood vessel morphogenesis	19_GO:0048519 negative regulation of biological process	Agt|Flt1|Hhip|Hoxa5|Cxcl10|Cnmd|Pde3b|Pgk1|Ptn|Ccl2|Serpinf1|Sparc|Tcf4|Thbs2|Fbln5|Rgcc|Emilin1|Ism1	-4.3	2.9	4.8	20704	111	1178	18	1.5	0.36	11606|14254|15245|15402|15945|16840|18576|18655|19242|20296|20317|20692|21413|21826|23876|66214|100952|319909	-2.1	MyList
GO Biological Processes	19	GO:0001649	osteoblast differentiation	19_GO:0032502 developmental process	Axin2|Bglap2|Bmp2|Bmp4|Col1a1|Twist2|Gli1|Hoxa2|Igf1|Lox|Mef2c|Shox2|Sox2|Sox8|Twist1|Ccn4|Ucma|Tmem119	-4.3	2.9	4.8	20704	111	1178	18	1.5	0.36	12006|12097|12156|12159|12842|13345|14632|15399|16000|16948|17260|20429|20674|20681|22160|22402|68527|231633	-2.1	MyList
GO Biological Processes	19	GO:0050678	regulation of epithelial cell proliferation	19_GO:0050789 regulation of biological process	Ang2|Bmp2|Bmp4|Twist2|Egf|Esr1|Fgf10|Fgf7|Flt1|Gas1|Gli1|Hmx2|Hoxa5|Igf1|Il6|Isl1|Jun|Cnmd|Mef2c|Mmp12|Nppb|Prkd1|Prox1|Ptn|Ptprn|Scn5a|Ccl2|Cxcl12|Serpinf1|Sema5a|Sox2|Sparc|Zeb1|Twist1|Vip|Osr1|Apln|Nupr1|Rgcc|Zfas1|Epgn|Errfi1|Rian|Tbx18|Osr2|Agap2	-4.2	1.8	4.3	20704	442	1178	46	3.9	0.56	11731|12156|12159|13345|13645|13982|14165|14178|14254|14451|14632|15372|15402|16000|16193|16392|16476|16840|17260|17381|18158|18760|19130|19242|19275|20271|20296|20315|20317|20356|20674|20692|21417|22160|22353|23967|30878|56312|66214|68949|71920|74155|75745|76365|107587|216439	-2	MyList
GO Biological Processes	19	GO:0045444	fat cell differentiation	19_GO:0032502 developmental process	Fabp4|Runx1t1|Cebpd|Egr2|Fgf10|Lama4|Psmb8|Pdgfra|Rgs2|Sox8|Tgfb1i1|Ero1a|Wfdc21|Arxes1|Clip3|Arxes2|Jdp2|Bbs4|Plac8|Gdf6|Lncbate10	-4.2	2.6	4.7	20704	143	1178	21	1.8	0.39	11770|12395|12609|13654|14165|16775|16913|18595|19735|20681|21804|50527|66107|76219|76686|76976|81703|102774|231507|242316|442846	-2	MyList
Reactome Gene Sets	6	R-MMU-419812	Calcitonin-like ligand receptors		Adm|Ramp2|Calcrl|Ramp3|Adm2	-4.2	9.8	6.5	20704	9	1178	5	0.42	0.19	11535|54409|54598|56089|223780	-2	MyList
GO Biological Processes	19	GO:0051459	regulation of corticotropin secretion	19_GO:0051179 localization	Crhbp|Ucn|Apln|Pex5l|Ecrg4	-4.2	9.8	6.5	20704	9	1178	5	0.42	0.19	12919|22226|30878|58869|78896	-2	MyList
GO Biological Processes	19	GO:0002824	positive regulation of adaptive immune response based on somatic recombination of immune receptors built from immunoglobulin superfamily domains	19_GO:0002376 immune system process	Cd1d1|Cd28|Fcer1g|H2-Ab1|H2-Bl|H2-L|H2-DMa|H2-Q2|H2-Q7|H2-T10|Il6|Tnfsf13b|Il27ra|Rsad2|Cd274|Tnfrsf13c|Gimap3|Trem2|H2-Q9|Nlrp3|Gm7030|Gm8909	-4.2	2.5	4.6	20704	154	1178	22	1.9	0.39	12479|12487|14127|14961|14963|14980|14998|15013|15018|15024|16193|24099|50931|58185|60533|72049|83408|83433|110558|216799|630294|667977	-2	MyList
GO Biological Processes	19	GO:0042391	regulation of membrane potential	19_GO:0065007 biological regulation	Asic1|Agt|Cacna1c|Cck|Cnr2|Dpp6|Drd4|Fgf14|Fhl1|Gabrb3|Hcn1|Il6|Jun|Kcnab2|Kcnh3|Kcnj2|Kcnj8|Kcnk2|Kcnk4|Kcnma1|Mef2c|Ptn|Scn3a|Scn5a|Scn8a|Slc1a6|Tac1|Rgs7|Cntnap1|Shank3|Pex5l|Kcnip1|Slc25a33|Kcnk10|Cnih3|Slc25a27|Tbx18|Gimap3|Trem2|Ank2|Pycr1|Best2|P2rx3|Nppa|Atp1a3|Kcnh5|Slc24a4|Eif4a3l1	-4.2	1.8	4.3	20704	469	1178	48	4.1	0.58	11419|11606|12288|12424|12802|13483|13491|14169|14199|14402|15165|16193|16476|16498|16512|16518|16523|16526|16528|16531|17260|19242|20269|20271|20273|20513|21333|24012|53321|58234|58869|70357|70556|72258|72978|74011|76365|83408|83433|109676|209027|212989|228139|230899|232975|238271|238384|668137	-2	MyList
GO Biological Processes	19	GO:2000401	regulation of lymphocyte migration	19_GO:0040011 locomotion	Aif1|Aire|Apod|Coro1a|Cxcl10|Ccl2|Ccl7|Cxcl12|Il27ra|Cxcl14|Jam2|2610528A11Rik|Tnfrsf14	-4.2	3.5	5	20704	65	1178	13	1.1	0.3	11629|11634|11815|12721|15945|20296|20306|20315|50931|57266|67374|70045|230979	-2	MyList
GO Biological Processes	19	GO:0048729	tissue morphogenesis	19_GO:0032502 developmental process	Adm|Agt|Aire|Artn|Bmp2|Bmp4|Col3a1|Col5a1|Csf1|S1pr1|Egf|Epor|Esr1|Fgf10|Fgf7|Foxc2|Foxf2|Flt1|Gata4|Pdpn|Foxf1|Hhip|Hoxa5|Hoxb13|Igf1|Il6|Irx3|Isl1|Mef2c|Mmp12|Mmp2|Myl2|Ntn1|Pitx2|Pou4f1|Prox1|Rps7|Cxcl12|Sema5a|Frzb|Shox2|Sox2|Sox8|Tgfb1i1|Tnni3|Twist1|Grem1|Osr1|Hs3st3b1|Tmeff2|Sall1|Shank3|Tmem100|Nanog|Tbx18|Bbs4|Gcnt4|Car9|Fras1|Dchs1|Gdf7	-4.2	1.7	4.2	20704	644	1178	61	5.2	0.65	11535|11606|11634|11876|12156|12159|12825|12831|12977|13609|13645|13857|13982|14165|14178|14234|14238|14254|14463|14726|15227|15245|15402|15408|16000|16193|16373|16392|17260|17381|17390|17906|18208|18741|18996|19130|20115|20315|20356|20378|20429|20674|20681|21804|21954|22160|23892|23967|54710|56363|58198|58234|67888|71950|76365|102774|218476|230099|231470|233651|238057	-2	MyList
Reactome Gene Sets	6	R-MMU-1266695	Interleukin-7 signaling		H3c7|H3c3|H3c2|H3c6|H3c10|H3c11|H3c13|H3c1	-4.2	5.4	5.5	20704	26	1178	8	0.68	0.24	260423|319148|319150|319151|319152|319153|319154|360198	-2	MyList
Reactome Gene Sets	6	R-MMU-2173782	Binding and Uptake of Ligands by Scavenger Receptors		Alb|Apoa1|Sparc|Apol9b|Apol7a|Stab2|Apol9a|Apol8|Apol10b	-4.2	4.8	5.4	20704	33	1178	9	0.76	0.25	11657|11806|20692|71898|75761|192188|223672|239552|328561	-2	MyList
GO Biological Processes	19	GO:0050795	regulation of behavior	19_GO:0032501 multicellular organismal process	Alb|Cck|Cort|Crhr1|Ghrh|Grpr|Hoxa1|Il6|Lepr|Mc3r|Mef2c|Penk|Ucn|Shank3|Sgip1|Cntnap4|Slc24a4	-4.2	2.9	4.8	20704	103	1178	17	1.4	0.35	11657|12424|12854|12921|14601|14829|15394|16193|16847|17201|17260|18619|22226|58234|73094|170571|238384	-2	MyList
GO Biological Processes	19	GO:2000822	regulation of behavioral fear response	19_GO:0032501 multicellular organismal process	Cck|Grpr|Mef2c|Penk|Ucn|Shank3	-4.2	7.5	6	20704	14	1178	6	0.51	0.21	12424|14829|17260|18619|22226|58234	-2	MyList
GO Biological Processes	19	GO:0001763	morphogenesis of a branching structure	19_GO:0032502 developmental process	Adm|Agt|Bmp2|Bmp4|Csf1|Egf|Esr1|Fgf10|Fgf7|Foxc2|Flt1|Foxf1|Hhip|Hoxa5|Hoxb13|Igf1|Il6|Pitx2|Prox1|Cxcl12|Sema5a|Sox2|Sox8|Hs3st3b1|Sall1|Dchs1|Gdf7	-4.2	2.2	4.5	20704	211	1178	27	2.3	0.44	11535|11606|12156|12159|12977|13645|13982|14165|14178|14234|14254|15227|15245|15402|15408|16000|16193|18741|19130|20315|20356|20674|20681|54710|58198|233651|238057	-2	MyList
Reactome Gene Sets	6	R-MMU-388396	GPCR downstream signalling		Adcy7|Adm|Cck|Chrm3|Cnr2|Cort|Crhr1|Drd4|S1pr3|F2rl2|F2rl3|Gast|Ghrh|Gip|Gnat2|Gnb4|Gng2|Gng8|Gngt2|Lpar1|Grpr|Cxcl10|Mc3r|Mmp3|Pnoc|Pde1a|Pde3b|Penk|Npy4r|Prkar2b|Rgs2|Cxcl12|Sstr2|Tac1|Tacr2|Tbxa2r|Tshr|Vav1|Vip|Rgs7|Apln|Ramp2|Calcrl|Cxcl11|Ramp3|Rgs17|Prokr1|Lpar3|S1pr5|Adcy3|P2ry14|Rln3|Adm2|Grm4|Gpr176	-4.2	1.7	4.2	20704	564	1178	55	4.7	0.61	11513|11535|12424|12671|12802|12854|12921|13491|13610|14064|14065|14459|14601|14607|14686|14696|14702|14709|14710|14745|14829|15945|17201|17392|18155|18573|18576|18619|19065|19088|19735|20315|20606|21333|21337|21390|22095|22324|22353|24012|30878|54409|54598|56066|56089|56533|58182|65086|94226|104111|140795|212108|223780|268934|381413	-2	MyList
GO Biological Processes	19	GO:0007610	behavior	19_GO:0032501 multicellular organismal process	Asic1|Agt|Cacna1c|Cck|Crhbp|Crhr1|Drd4|Egr2|En1|Fgf14|Fzd9|Gabrb3|Ghrh|Gip|Gnao1|Gng8|Grpr|Hoxa1|Slc6a4|Igf1|Jun|Kcnma1|Lepr|Mc3r|Mef2c|Map1a|Ncam1|Nhlh2|Ntrk1|Penk|Pou4f1|Prkar2b|Ptn|Scn8a|Cxcl12|Serpinf1|Slc1a3|Tac1|Tacr2|Tmod1|Tshr|Tsx|Ucn|Vip|Mmp17|Apln|Brinp1|Shank3|Slitrk5|Trem2|Bbs4|Adcy3|Sobp|Cfap69|Amph|Gcnt4|Pcdh17|Adm2|P2rx3|Gbx1|Atp1a3|Slc24a4|Itga8|Vwa1|Grm4|Gpr176|Bc1	-4.1	1.6	4.2	20704	728	1178	67	5.7	0.67	11419|11606|12288|12424|12919|12921|13491|13654|13798|14169|14371|14402|14601|14607|14681|14709|14829|15394|15567|16000|16476|16531|16847|17201|17260|17754|17967|18072|18211|18619|18996|19088|19242|20273|20315|20317|20512|21333|21337|21916|22095|22127|22226|22353|23948|30878|56710|58234|75409|83433|102774|104111|109205|207686|218038|218476|219228|223780|228139|231044|232975|238384|241226|246228|2…	-2	MyList
GO Biological Processes	19	GO:0044060	regulation of endocrine process	19_GO:0032501 multicellular organismal process	Agt|Crhbp|Crhr1|Cyp27b1|Gdf9|Tac1|Tacr2|Ucn|Apln|C1qtnf1|Pex5l|Ecrg4	-4.1	3.7	5	20704	57	1178	12	1	0.29	11606|12919|12921|13115|14566|21333|21337|22226|30878|56745|58869|78896	-2	MyList
GO Biological Processes	19	GO:0051145	smooth muscle cell differentiation	19_GO:0032502 developmental process	Adm|Agt|Bmp4|Fgf10|Foxf1|Mef2c|Pdgfrb|Pitx2|Sgcb|Ramp2|Tbx18|Itga8	-4.1	3.7	5	20704	57	1178	12	1	0.29	11535|11606|12159|14165|15227|17260|18596|18741|24051|54409|76365|241226	-2	MyList
GO Biological Processes	19	GO:0030111	regulation of Wnt signaling pathway	19_GO:0023052 signaling	Axin2|Bmp2|Col1a1|Ddit3|Egf|Fgf10|Fzd9|Gli1|Hic1|Isl1|Sema5a|Frzb|Sox2|Ccn4|Grem1|Ror2|Peg12|Dkk3|Dkk2|Sall1|Dact1|Tmem88|Atp6v1c2|Draxin|Tbx18|Notum|Bicc1|Nkd1|Gpc5|Ankrd6|Nle1|Rspo4|Nppa|Ppm1n|Apcdd1|Dact3	-4.1	2	4.3	20704	319	1178	36	3.1	0.5	12006|12156|12842|13198|13645|14165|14371|14632|15248|16392|20356|20378|20674|22402|23892|26564|27412|50781|56811|58198|59036|67020|68775|70433|76365|77583|83675|93960|103978|140577|217011|228770|230899|232941|494504|629378	-2	MyList
GO Biological Processes	19	GO:0019882	antigen processing and presentation	19_GO:0002376 immune system process	Cd1d1|Ctss|Fcer1g|H2-Ab1|H2-Bl|H2-L|H2-DMa|H2-DMb2|H2-Oa|H2-Q2|H2-Q7|H2-T10|Psmb9|Psmb8|Rab3c|H2-Q9|Gm7030|Gm8909	-4.1	2.8	4.7	20704	114	1178	18	1.5	0.36	12479|13040|14127|14961|14963|14980|14998|15000|15001|15013|15018|15024|16912|16913|67295|110558|630294|667977	-2	MyList
GO Biological Processes	19	GO:0042476	odontogenesis	19_GO:0032502 developmental process	Ank|Axin2|Bmp2|Bmp4|Col1a1|Csf1|Fgf10|Gas1|Pax9|Pdgfra|Phex|Pitx2|Tnfsf11|Osr1|Hacd1|Osr2|Edaradd|Slc24a4	-4.1	2.8	4.7	20704	114	1178	18	1.5	0.36	11732|12006|12156|12159|12842|12977|14165|14451|18511|18595|18675|18741|21943|23967|30963|107587|171211|238384	-2	MyList
Reactome Gene Sets	6	R-MMU-8874081	MET activates PTK2 signaling		Col3a1|Col5a1|Col5a2|Col1a1|Col1a2|Lama4|Col5a3	-4.1	6.2	5.7	20704	20	1178	7	0.59	0.22	12825|12831|12832|12842|12843|16775|53867	-2	MyList
GO Biological Processes	19	GO:0090090	negative regulation of canonical Wnt signaling pathway	19_GO:0023052 signaling	Axin2|Ddit3|Gli1|Isl1|Frzb|Sox2|Grem1|Ror2|Dkk3|Dkk2|Dact1|Tmem88|Draxin|Tbx18|Notum|Bicc1|Nkd1|Ankrd6|Nppa|Dact3	-4.1	2.6	4.6	20704	135	1178	20	1.7	0.38	12006|13198|14632|16392|20378|20674|23892|26564|50781|56811|59036|67020|70433|76365|77583|83675|93960|140577|230899|629378	-2	MyList
GO Biological Processes	19	GO:0030178	negative regulation of Wnt signaling pathway	19_GO:0023052 signaling	Axin2|Bmp2|Ddit3|Gli1|Hic1|Isl1|Frzb|Sox2|Grem1|Ror2|Dkk3|Dkk2|Dact1|Tmem88|Draxin|Tbx18|Notum|Bicc1|Nkd1|Ankrd6|Nppa|Apcdd1|Dact3	-4.1	2.4	4.5	20704	168	1178	23	2	0.4	12006|12156|13198|14632|15248|16392|20378|20674|23892|26564|50781|56811|59036|67020|70433|76365|77583|83675|93960|140577|230899|494504|629378	-2	MyList
GO Biological Processes	19	GO:0048002	antigen processing and presentation of peptide antigen	19_GO:0002376 immune system process	Ctss|Fcer1g|H2-Ab1|H2-Bl|H2-L|H2-DMa|H2-DMb2|H2-Oa|H2-Q2|H2-Q7|H2-T10|H2-Q9|Gm7030|Gm8909	-4.1	3.2	4.8	20704	76	1178	14	1.2	0.32	13040|14127|14961|14963|14980|14998|15000|15001|15013|15018|15024|110558|630294|667977	-1.9	MyList
GO Biological Processes	19	GO:0014015	positive regulation of gliogenesis	19_GO:0032502 developmental process	Aspa|Bmp2|Egr2|Flt1|Igf1|Il6|Ntn1|Ptn|Slc7a5|Sox8|Trf|Vim|Tenm4|Il34|Il33	-4	3.1	4.7	20704	86	1178	15	1.3	0.33	11484|12156|13654|14254|16000|16193|18208|19242|20539|20681|22041|22352|23966|76527|77125	-1.9	MyList
GO Biological Processes	19	GO:0060485	mesenchyme development	19_GO:0032502 developmental process	Bmp2|Bmp4|Epha3|Fgf10|Foxc2|Gata4|Foxf1|Hoxa5|Isl1|Mef2c|Meox1|Pitx2|Rps7|Sema5a|Sema7a|Frzb|Sox8|Twist1|Osr1|Tmem100|Fendrr|Dppa2|Rian|Loxl2|Akna|Dchs1|Bnc2|Cyp26c1|Dact3	-4	2.1	4.3	20704	239	1178	29	2.5	0.45	12156|12159|13837|14165|14234|14463|15227|15402|16392|17260|17285|18741|20115|20356|20361|20378|20681|22160|23967|67888|68790|73703|75745|94352|100182|233651|242509|546726|629378	-1.9	MyList
GO Biological Processes	19	GO:1903131	mononuclear cell differentiation	19_GO:0002376 immune system process	Aire|Bmp4|Cd1d1|Cd28|Cd3d|Cd79a|Cd8a|Csf1|Fcer1g|Flt3l|Fzd9|H2-Ab1|H2-DMa|Il11ra1|Il6|Jun|Lck|Lepr|Mef2c|Clec4d|Nfil3|Ntrk1|Rpl22|Rps6|Tshr|Vav1|Tnfsf13b|Ubd|Batf|Rsad2|Hdac9|Gimap3|Trem2|Itfg2|Jmjd6|Plcl2|Tox|Batf3|Gm13271|Gm13275	-4	1.9	4.2	20704	375	1178	40	3.4	0.53	11634|12159|12479|12487|12500|12518|12525|12977|14127|14256|14371|14961|14998|16157|16193|16476|16818|16847|17260|17474|18030|18211|19934|20104|22095|22324|24099|24108|53314|58185|79221|83408|83433|101142|107817|224860|252838|381319|435791|545652	-1.9	MyList
KEGG Pathway	24	mmu04145	Phagosome - Mus musculus (house mouse)		Coro1a|Ctss|H2-Ab1|H2-Bl|H2-L|H2-DMa|H2-DMb2|H2-Oa|H2-Q2|H2-Q7|H2-T10|Mrc2|Thbs2|Thbs3|Tlr6|Tubb3|C1ra|Atp6v1c2|H2-Q9|Colec12|LOC547349|Gm7030|C1rb|Gm8909	-4	2.3	4.4	20704	182	1178	24	2	0.41	12721|13040|14961|14963|14980|14998|15000|15001|15013|15018|15024|17534|21826|21827|21899|22152|50909|68775|110558|140792|547349|630294|667277|667977	-1.9	MyList
GO Biological Processes	19	GO:1903365	regulation of fear response	19_GO:0032501 multicellular organismal process	Cck|Grpr|Mef2c|Penk|Ucn|Shank3	-4	7	5.7	20704	15	1178	6	0.51	0.21	12424|14829|17260|18619|22226|58234	-1.9	MyList
GO Biological Processes	19	GO:0031214	biomineral tissue development	19_GO:0110148 biomineralization	Ank|Atf4|Axin2|Bglap2|Bmp2|Col1a1|Col1a2|Igf1|Itgb1bp1|Lox|Nfe2|Ddr2|Phex|Srgn|Ptn|Hacd1|Tmem119	-4	2.8	4.6	20704	107	1178	17	1.4	0.35	11732|11911|12006|12097|12156|12842|12843|16000|16413|16948|18022|18214|18675|19073|19242|30963|231633	-1.9	MyList
Reactome Gene Sets	6	R-MMU-8948216	Collagen chain trimerization		Col3a1|Col5a1|Col5a2|Col6a1|Col6a2|Col1a1|Col1a2|Col5a3|Col16a1	-4	4.5	5.1	20704	35	1178	9	0.76	0.25	12825|12831|12832|12833|12834|12842|12843|53867|107581	-1.9	MyList
Reactome Gene Sets	6	R-MMU-382551	Transport of small molecules		Asic1|Apoc4|Alb|Ank|Apoa1|Apod|Aqp5|Emb|Gnb4|Gng2|Gng8|Gngt2|Psmb9|Psmb8|Lpl|Pltp|Prkar2b|Ryr1|Slc1a3|Slc1a6|Slc7a5|Trf|Trpv2|Clca1|Slc35a1|Clcn6|Psma6|Abcd2|Abca8b|Tfr2|Clcnkb|Fgf21|Slc5a7|Aqp9|Asph|Mcub|Mcoln2|Atp6v1c2|Slc38a4|Cyb5r1|Slc43a1|Cybrd1|Abca6|Slc14a1|Cygb|Slc2a10|Trpm8|Slc26a6|Best2|Abca5|Soat2|Atp13a4|Atp10d|Atp1a3|Slc13a5|Slc24a4|Slc2a13|Slc5a2|Slc9a9|Slc41a2	-3.9	1.6	4	20704	643	1178	60	5.1	0.64	11419|11425|11657|11732|11806|11815|11830|13723|14696|14702|14709|14710|16912|16913|16956|18830|19088|20190|20512|20513|20539|22041|22368|23844|24060|26372|26443|26874|27404|50765|56365|56636|63993|64008|65973|66815|68279|68775|69354|72017|72401|73649|76184|108052|114886|170441|171382|171429|212989|217265|223920|224079|231287|232975|237831|238384|239606|246787|331004|338365	-1.8	MyList
GO Biological Processes	19	GO:2000987	positive regulation of behavioral fear response	19_GO:0048518 positive regulation of biological process	Cck|Grpr|Mef2c|Penk|Ucn	-3.9	8.8	6.1	20704	10	1178	5	0.42	0.19	12424|14829|17260|18619|22226	-1.8	MyList
WikiPathways	27	WP238	Osteoblast signaling		Bglap2|Col1a1|Pdgfra|Pdgfrb|Tnfsf11	-3.9	8.8	6.1	20704	10	1178	5	0.42	0.19	12097|12842|18595|18596|21943	-1.8	MyList
GO Biological Processes	19	GO:0061564	axon development	19_GO:0032502 developmental process	Artn|Cck|Crmp1|Egr2|Emb|Epha3|Ephb6|Gas1|Hoxa1|Hoxa2|Isl1|Jun|Kif5a|Matn2|Mef2c|Mmp2|Map1a|Ncam1|Ndn|Nefl|Ntn1|Ntrk1|Cxcl12|Sema5a|Sema7a|Slit3|Tubb3|Nrep|Cntnap1|Lpar3|Mgarp|Draxin|Slitrk5|Crppa|Isl2|Unc5b|Chn1|Boc|Gbx1|Spry3|Gdf7|Plxna4|Lrtm1|Flrt2	-3.9	1.8	4.1	20704	429	1178	44	3.7	0.55	11876|12424|12933|13654|13723|13837|13848|14451|15394|15399|16392|16476|16572|17181|17260|17390|17754|17967|17984|18039|18208|18211|20315|20356|20361|20564|22152|27528|53321|65086|67749|70433|75409|75847|104360|107449|108699|117606|231044|236576|238057|243743|319476|399558	-1.8	MyList
GO Biological Processes	19	GO:0002821	positive regulation of adaptive immune response	19_GO:0002376 immune system process	Cd1d1|Cd28|Fcer1g|H2-Ab1|H2-Bl|H2-L|H2-DMa|H2-Q2|H2-Q7|H2-T10|Il6|Tnfsf13b|Il27ra|Rsad2|Cd274|Tnfrsf13c|Gimap3|Trem2|H2-Q9|Nlrp3|Gm7030|Gm8909	-3.9	2.4	4.4	20704	161	1178	22	1.9	0.39	12479|12487|14127|14961|14963|14980|14998|15013|15018|15024|16193|24099|50931|58185|60533|72049|83408|83433|110558|216799|630294|667977	-1.8	MyList
GO Biological Processes	19	GO:0048839	inner ear development	19_GO:0032502 developmental process	Bmp2|Bmp4|Cebpd|Fgf10|Gabrb3|H2-DMa|H2-T10|Hmx2|Hoxa1|Igf1|Ush1g|Kcnma1|Ntn1|Prrx1|Prox1|Frzb|Sox2|Zeb1|Tshr|Ror2|Cxcl14|Bmper|Tbx18|Sobp|Dchs1|Itga8|Rubie	-3.9	2.2	4.3	20704	218	1178	27	2.3	0.44	12156|12159|12609|14165|14402|14998|15024|15372|15394|16000|16470|16531|18208|18933|19130|20378|20674|21417|22095|26564|57266|73230|76365|109205|233651|241226|100873094	-1.8	MyList
GO Biological Processes	19	GO:1901215	negative regulation of neuron death	19_GO:0048519 negative regulation of biological process	Agt|Atf4|Coro1a|Crhr1|Csf1|En1|Eno2|Epor|Esr1|Fzd9|Gabrb3|Igf1|Il6|Isl1|Jun|Mef2c|Mt3|Nefl|Ntrk1|Pou4f1|Ccl2|Serpinf1|Tac1|Ucn|Il27ra|Fgf21|Draxin|Gpnmb|Sncb|Unc5b|Agap2	-3.9	2	4.2	20704	267	1178	31	2.6	0.47	11606|11911|12721|12921|12977|13798|13807|13857|13982|14371|14402|16000|16193|16392|16476|17260|17751|18039|18211|18996|20296|20317|21333|22226|50931|56636|70433|93695|104069|107449|216439	-1.8	MyList
GO Biological Processes	19	GO:0045669	positive regulation of osteoblast differentiation	19_GO:0032502 developmental process	Bmp2|Bmp4|Cebpd|Igf1|Il6|Mef2c|Ddr2|Prkd1|Ccn4|Ifitm1|Ifitm7|Tent5a|Fermt2|Tmem119	-3.9	3.1	4.6	20704	79	1178	14	1.2	0.32	12156|12159|12609|16000|16193|17260|18214|18760|22402|68713|74482|212943|218952|231633	-1.8	MyList
GO Biological Processes	19	GO:0008016	regulation of heart contraction	19_GO:0032501 multicellular organismal process	Adm|Adra1d|Agt|Cacna1c|Chrm3|Gata4|Gch1|Gnao1|Hcn1|Isl1|Kcnj2|Mc3r|Myl4|Myl2|Nos2|Rgs2|Scn5a|Shox2|Tac1|Tnni3|Ucn|Apln|Ank2|Adm2|Nppa	-3.9	2.2	4.3	20704	196	1178	25	2.1	0.42	11535|11550|11606|12288|12671|14463|14528|14681|15165|16392|16518|17201|17896|17906|18126|19735|20271|20429|21333|21954|22226|30878|109676|223780|230899	-1.8	MyList
KEGG Pathway	24	mmu04060	Cytokine-cytokine receptor interaction - Mus musculus (house mouse)		Bmp2|Bmp4|Csf1|Epor|Gdf9|Cxcl10|Il11ra1|Il16|Il6|Lepr|Il1rl1|Ccl2|Ccl7|Cxcl12|Tnfrsf9|Tnfsf11|Tnfsf13b|Tnfrsf19|Il27ra|Il36rn|Cxcl11|Il17b|Cxcl14|Tnfrsf13c|Il34|Il33|Tnfrsf14|Gdf7|Gdf6|Il19|Gm20878|Gm13305|Gm21586	-3.9	2	4.2	20704	292	1178	33	2.8	0.48	12156|12159|12977|13857|14566|15945|16157|16170|16193|16847|17082|20296|20306|20315|21942|21943|24099|29820|50931|54450|56066|56069|57266|72049|76527|77125|230979|238057|242316|329244|100041579|100042555|100862247	-1.8	MyList
GO Biological Processes	19	GO:0048660	regulation of smooth muscle cell proliferation	19_GO:0050789 regulation of biological process	Agt|Aif1|Ang2|Apod|Bmp2|Bmp4|Drd4|S1pr1|Esr1|Flt1|Igf1|Il6|Jun|Mef2c|Mmp2|Mnat1|Nppb|Ddr2|Ogn|Pdgfrb|Vip|Ccn4|Apln|Calcrl	-3.9	2.3	4.3	20704	185	1178	24	2	0.41	11606|11629|11731|11815|12156|12159|13491|13609|13982|14254|16000|16193|16476|17260|17390|17420|18158|18214|18295|18596|22353|22402|30878|54598	-1.8	MyList
GO Biological Processes	19	GO:0031099	regeneration	19_GO:0032502 developmental process	Adm|Apoa1|Fzd9|Gata4|Gli1|Ifrd1|Igf1|Il6|Jun|Matn2|Mmp2|Nefl|Ptn|Cxcl12|Nrep|Mustn1|Igsf10	-3.9	2.7	4.5	20704	109	1178	17	1.4	0.35	11535|11806|14371|14463|14632|15982|16000|16193|16476|17181|17390|18039|19242|20315|27528|66175|242050	-1.8	MyList
GO Biological Processes	19	GO:0001817	regulation of cytokine production	19_GO:0032501 multicellular organismal process	Acp5|Adcy7|Agt|Aif1|Aire|Apoa1|Apod|Atf4|Cd1d1|Cd28|Chil1|Ddit3|Twist2|S1pr3|Fcer1g|Flt1|Gata4|Igf1|Il16|Il6|Inpp5d|Isl1|Lpl|Lum|Il1rl1|Mmp12|Gbp4|Naip5|Nos2|Srgn|Trim30a|Ccl2|Sema7a|Slc7a5|Tlr1|Tlr6|Twist1|Tyrobp|Ucn|Ccn4|Oas1g|Abcd2|Il27ra|Batf|Il36rn|Panx1|Il17b|Rsad2|Cd274|Nmi|Rgcc|Rnf125|Mcoln2|Tnfrsf13c|Errfi1|Il33|Hdac9|Gimap3|Trem2|Gpnmb|Pld4|H2-Q9|Slc2a10|Nlrp3|Tnfrsf14|Oas1a|Ssc5d|Defb2…	-3.9	1.6	4	20704	787	1178	70	5.9	0.69	11433|11513|11606|11629|11634|11806|11815|11911|12479|12487|12654|13198|13345|13610|14127|14254|14463|16000|16170|16193|16331|16392|16956|17022|17082|17381|17472|17951|18126|19073|20128|20296|20361|20539|21897|21899|22160|22177|22226|22402|23960|26874|50931|53314|54450|55991|56069|58185|60533|64685|66214|67664|68279|72049|74155|77125|79221|83408|83433|93695|104759|110558|170441|216799|230979|2467…	-1.8	MyList
Reactome Gene Sets	6	R-MMU-9018519	Estrogen-dependent gene expression		Esr1|H3c7|Greb1|H3c3|H3c2|H3c6|H3c10|H3c11|H3c13|H4c3|H4c4|H4c12|H2bc22|H4c2|H3c1	-3.9	3	4.6	20704	89	1178	15	1.3	0.33	13982|260423|268527|319148|319150|319151|319152|319153|319154|319155|319156|319160|319188|326620|360198	-1.8	MyList
GO Biological Processes	19	GO:0001960	negative regulation of cytokine-mediated signaling pathway	19_GO:0023052 signaling	Apoa1|Il6|Mmp12|Naip5|Naip6|Slit3|Oas1g|Naip7|Il36rn|Nol3|Trem2|Oas1a|Isg15	-3.9	3.3	4.7	20704	70	1178	13	1.1	0.3	11806|16193|17381|17951|17952|20564|23960|53880|54450|78688|83433|246730|100038882	-1.8	MyList
Reactome Gene Sets	6	R-MMU-3214841	PKMTs methylate histone lysines		H3c7|H3c3|H3c2|H3c6|H3c10|H3c11|H3c13|H4c3|H4c4|H4c12|H4c2|H3c1	-3.8	3.5	4.7	20704	61	1178	12	1	0.29	260423|319148|319150|319151|319152|319153|319154|319155|319156|319160|326620|360198	-1.8	MyList
GO Biological Processes	19	GO:0032103	positive regulation of response to external stimulus	19_GO:0048518 positive regulation of biological process	Aif1|Alox5ap|Fabp4|Artn|Cd28|Csf1|Ctss|S1pr1|Fbn1|Fcer1g|Fgf10|Lpar1|Cxcl10|Il16|Il6|Lpl|Il1rl1|Mmp12|Pdgfrb|Prkd1|Ptn|Trim30a|S100a9|Ccl2|Ccl7|Cxcl12|Sema5a|Tac1|Tlr6|Tnfsf11|Tyrobp|Vav1|Ccn4|Nupr1|Cxcl14|Usp29|Nmi|Il34|Il33|Gimap3|Trem2|Emilin1|Nlrp3|Nppa|Emilin2|Defb25	-3.8	1.8	4.1	20704	459	1178	46	3.9	0.56	11629|11690|11770|11876|12487|12977|13040|13609|14118|14127|14165|14745|15945|16170|16193|16956|17082|17381|18596|18760|19242|20128|20202|20296|20306|20315|20356|21333|21899|21943|22177|22324|22402|56312|57266|57775|64685|76527|77125|83408|83433|100952|216799|230899|246707|654459	-1.8	MyList
GO Biological Processes	19	GO:0002043	blood vessel endothelial cell proliferation involved in sprouting angiogenesis	19_GO:0032502 developmental process	Bmp4|Itgb1bp1|Sema5a|Bmper	-3.8	12	6.4	20704	6	1178	4	0.34	0.17	12159|16413|20356|73230	-1.8	MyList
Reactome Gene Sets	6	R-MMU-2168880	Scavenging of heme from plasma		Alb|Apoa1|Apol9b|Apol7a|Apol9a|Apol8|Apol10b	-3.8	5.6	5.3	20704	22	1178	7	0.59	0.22	11657|11806|71898|75761|223672|239552|328561	-1.8	MyList
GO Biological Processes	19	GO:1903055	positive regulation of extracellular matrix organization	19_GO:0048518 positive regulation of biological process	Agt|Bmp2|Pdpn|Il6|Ddr2|Sema5a|Rgcc|Emilin1	-3.8	4.8	5.1	20704	29	1178	8	0.68	0.24	11606|12156|14726|16193|18214|20356|66214|100952	-1.8	MyList
KEGG Pathway	24	mmu04612	Antigen processing and presentation - Mus musculus (house mouse)		Cd8a|Ctss|H2-Ab1|H2-Bl|H2-L|H2-DMa|H2-DMb2|H2-Oa|H2-Q2|H2-Q7|H2-T10|H2-Q9|LOC547349|Gm7030|Gm8909	-3.8	2.9	4.5	20704	90	1178	15	1.3	0.33	12525|13040|14961|14963|14980|14998|15000|15001|15013|15018|15024|110558|547349|630294|667977	-1.8	MyList
GO Biological Processes	19	GO:0060326	cell chemotaxis	19_GO:0040011 locomotion	Coro1a|Cnr2|Dpep1|S1pr1|Fcer1g|Flt1|Lpar1|Cxcl10|Il16|Lox|Pdgfra|Pdgfrb|Ptn|S100a9|Saa3|Ccl2|Ccl7|Cxcl12|Sema5a|Tnfsf11|Vav1|Cxcl11|Il17b|Cxcl14|2610528A11Rik|Itga1	-3.8	2.2	4.2	20704	210	1178	26	2.2	0.43	12721|12802|13479|13609|14127|14254|14745|15945|16170|16948|18595|18596|19242|20202|20210|20296|20306|20315|20356|21943|22324|56066|56069|57266|70045|109700	-1.8	MyList
GO Biological Processes	19	GO:0009111	vitamin catabolic process	19_GO:0008152 metabolic process	Crabp1|Cyp27b1|Pdxp|Cyp4f14|Cyp26c1|Cyp4f40	-3.8	6.6	5.5	20704	16	1178	6	0.51	0.21	12903|13115|57028|64385|546726|631304	-1.8	MyList
GO Biological Processes	19	GO:0045778	positive regulation of ossification	19_GO:0048518 positive regulation of biological process	Bmp2|Bmp4|Fzd9|Cnmd|Mef2c|Ptn|Tac1|Osr1|Osr2|Tent5a|Tmem119|Isg15	-3.8	3.4	4.7	20704	62	1178	12	1	0.29	12156|12159|14371|16840|17260|19242|21333|23967|107587|212943|231633|100038882	-1.7	MyList
GO Biological Processes	19	GO:0042471	ear morphogenesis	19_GO:0032502 developmental process	Nkx3-2|Fgf10|Gas1|Hmx2|Hoxa1|Hoxa2|Ush1g|Ntn1|Prrx1|Frzb|Sox2|Zeb1|Tshr|Osr1|Ror2|Rpl38|Tbx18|Osr2|Sobp|Itga8	-3.8	2.5	4.3	20704	143	1178	20	1.7	0.38	12020|14165|14451|15372|15394|15399|16470|18208|18933|20378|20674|21417|22095|23967|26564|67671|76365|107587|109205|241226	-1.7	MyList
Reactome Gene Sets	6	R-MMU-1299503	TWIK related potassium channel (TREK)		Kcnk2|Kcnk4|Kcnk10	-3.7	18	7.1	20704	3	1178	3	0.25	0.15	16526|16528|72258	-1.7	MyList
GO Biological Processes	19	GO:0045165	cell fate commitment	19_GO:0032502 developmental process	Bmp2|Bmp4|Fgf10|Foxc2|Gas1|Gata4|Pdpn|Hoxa2|Il6|Isl1|Mef2c|Mitf|Myl2|Prrx1|Pou4f1|Prox1|Ptch2|Sox2|Sox8|Tbx15|Tgfb1i1|Tenm4|Ror2|Batf|Nanog|Tbx18|Isl2|Gbx1|Gdf7|Tox|Bvht	-3.7	2	4.1	20704	272	1178	31	2.6	0.47	12156|12159|14165|14234|14451|14463|14726|15399|16193|16392|17260|17342|17906|18933|18996|19130|19207|20674|20681|21384|21804|23966|26564|53314|71950|76365|104360|231044|238057|252838|545261	-1.7	MyList
Reactome Gene Sets	6	R-MMU-3214847	HATs acetylate histones		H3c7|H3c3|H3c2|H3c6|H3c10|H3c11|H3c13|H4c3|H4c4|H4c12|H2bc22|H4c2|H3c1	-3.7	3.2	4.5	20704	72	1178	13	1.1	0.3	260423|319148|319150|319151|319152|319153|319154|319155|319156|319160|319188|326620|360198	-1.7	MyList
GO Biological Processes	19	GO:0035265	organ growth	19_GO:0040007 growth	Agt|Ang2|S1pr1|Esr1|Fgf10|Fgf7|Foxc2|Gata4|Igf1|Lepr|Ddr2|Pdgfra|Pdgfrb|Rln1|Thbs3|Fbln5|Tenm4|2810429I04Rik|Bnc2	-3.7	2.5	4.3	20704	133	1178	19	1.6	0.37	11606|11731|13609|13982|14165|14178|14234|14463|16000|16847|18214|18595|18596|19773|21827|23876|23966|76937|242509	-1.7	MyList
GO Biological Processes	19	GO:0060828	regulation of canonical Wnt signaling pathway	19_GO:0023052 signaling	Axin2|Col1a1|Ddit3|Egf|Fgf10|Fzd9|Gli1|Isl1|Sema5a|Frzb|Sox2|Grem1|Ror2|Peg12|Dkk3|Dkk2|Dact1|Tmem88|Draxin|Tbx18|Notum|Bicc1|Nkd1|Gpc5|Ankrd6|Nle1|Nppa|Ppm1n|Dact3	-3.7	2	4.1	20704	249	1178	29	2.5	0.45	12006|12842|13198|13645|14165|14371|14632|16392|20356|20378|20674|23892|26564|27412|50781|56811|59036|67020|70433|76365|77583|83675|93960|103978|140577|217011|230899|232941|629378	-1.7	MyList
GO Biological Processes	19	GO:1903367	positive regulation of fear response	19_GO:0048518 positive regulation of biological process	Cck|Grpr|Mef2c|Penk|Ucn	-3.7	8	5.7	20704	11	1178	5	0.42	0.19	12424|14829|17260|18619|22226	-1.7	MyList
GO Biological Processes	19	GO:0030501	positive regulation of bone mineralization	19_GO:0110148 biomineralization	Bmp2|Bmp4|Fzd9|Mef2c|Ptn|Osr1|Osr2|Tent5a|Tmem119|Isg15	-3.7	3.8	4.7	20704	46	1178	10	0.85	0.27	12156|12159|14371|17260|19242|23967|107587|212943|231633|100038882	-1.7	MyList
GO Biological Processes	19	GO:0006954	inflammatory response	19_GO:0050896 response to stimulus	Agt|Aif1|Alox5ap|Bmp2|Chil1|Cnr2|Crhbp|Csf1|Dpep1|S1pr3|Ephb6|F8|Fcer1g|Cxcl10|Il6|Itih4|Jun|Naip5|Naip6|Nos2|Prkd1|Ptn|S100a9|Saa3|Ccl2|Ccl7|Sele|Sema7a|Tac1|Tbxa2r|Tlr1|Tlr6|Tyrobp|Pla2g2e|Naip7|Chst2|Il36rn|Cxcl11|Il17b|Nupr1|Pnma1|Il34|Il33|Hdac9|Trem2|Jam3|Pld4|Cela1|Nlrp3|Mir324	-3.7	1.7	3.9	20704	521	1178	50	4.2	0.59	11606|11629|11690|12156|12654|12802|12919|12977|13479|13610|13848|14069|14127|15945|16193|16427|16476|17951|17952|18126|18760|19242|20202|20210|20296|20306|20339|20361|21333|21390|21897|21899|22177|26970|53880|54371|54450|56066|56069|56312|70481|76527|77125|79221|83433|83964|104759|109901|216799|723896	-1.7	MyList
GO Biological Processes	19	GO:0061035	regulation of cartilage development	19_GO:0032502 developmental process	Axin2|Nkx3-2|Bmp2|Bmp4|Frzb|Shox2|Ccn4|Grem1|Mustn1|Loxl2|Mkx|Adamts12|Gdf6	-3.7	3.1	4.5	20704	73	1178	13	1.1	0.3	12006|12020|12156|12159|20378|20429|22402|23892|66175|94352|210719|239337|242316	-1.7	MyList
GO Biological Processes	19	GO:1905330	regulation of morphogenesis of an epithelium	19_GO:0032502 developmental process	Agt|Bmp4|Egf|Esr1|Fgf10|Fgf7|Cxcl10|Pdgfra|Sox8|Grem1|Sall1|Nkd1|Adamts12	-3.7	3.1	4.5	20704	73	1178	13	1.1	0.3	11606|12159|13645|13982|14165|14178|15945|18595|20681|23892|58198|93960|239337	-1.7	MyList
GO Biological Processes	19	GO:0002027	regulation of heart rate	19_GO:0032501 multicellular organismal process	Adm|Adra1d|Agt|Cacna1c|Chrm3|Gch1|Hcn1|Isl1|Kcnj2|Mc3r|Scn5a|Shox2|Tac1|Apln|Ank2|Adm2|Nppa	-3.7	2.6	4.3	20704	113	1178	17	1.4	0.35	11535|11550|11606|12288|12671|14528|15165|16392|16518|17201|20271|20429|21333|30878|109676|223780|230899	-1.7	MyList
GO Biological Processes	19	GO:0045637	regulation of myeloid cell differentiation	19_GO:0002376 immune system process	Csf1|Twist2|Fbn1|Hoxa5|Hoxa7|Hspa9|Inpp5d|Jun|Lox|Mef2c|Mitf|Pou4f1|Rbp1|Tnfaip6|Tnfsf11|Tyrobp|Hax1|Ror2|Mturn|Clec2g|P4htm|Lrrc17|Il34|Trem2|Pilrb1|Ppargc1b|Isg15	-3.7	2.1	4.1	20704	226	1178	27	2.3	0.44	12977|13345|14118|15402|15404|15526|16331|16476|16948|17260|17342|18996|19659|21930|21943|22177|23897|26564|68235|70809|74443|74511|76527|83433|170741|170826|100038882	-1.7	MyList
GO Biological Processes	19	GO:0032330	regulation of chondrocyte differentiation	19_GO:0032502 developmental process	Axin2|Nkx3-2|Bmp4|Shox2|Ccn4|Grem1|Mustn1|Loxl2|Mkx|Adamts12|Gdf6	-3.6	3.5	4.6	20704	55	1178	11	0.93	0.28	12006|12020|12159|20429|22402|23892|66175|94352|210719|239337|242316	-1.6	MyList
GO Biological Processes	19	GO:1904888	cranial skeletal system development	19_GO:0032502 developmental process	Bmp4|Twist2|Foxc2|Gas1|Hoxa1|Hoxa2|Mef2c|Mmp16|Pdgfra|Prrx1|Tbx15|Twist1|Chst11|Eif4a3l1	-3.6	3	4.4	20704	83	1178	14	1.2	0.32	12159|13345|14234|14451|15394|15399|17260|17389|18595|18933|21384|22160|58250|668137	-1.6	MyList
GO Biological Processes	19	GO:0050900	leukocyte migration	19_GO:0002376 immune system process	Artn|Coro1a|Cnr2|Csf1|Dpep1|S1pr1|Fcer1g|Flt1|Cxcl10|Il16|Itga7|Ptn|S100a9|Ccl2|Ccl7|Cxcl12|Sele|Tnfsf11|Vav1|Ror2|Cxcl11|Il17b|Jam2|Mcoln2|2610528A11Rik|Jam3|Itga1|Tnfrsf14	-3.6	2.1	4	20704	239	1178	28	2.4	0.44	11876|12721|12802|12977|13479|13609|14127|14254|15945|16170|16404|19242|20202|20296|20306|20315|20339|21943|22324|26564|56066|56069|67374|68279|70045|83964|109700|230979	-1.6	MyList
GO Biological Processes	19	GO:0042756	drinking behavior	19_GO:0032501 multicellular organismal process	Agt|En1|Ucn|Mmp17|Apln|Slc24a4	-3.6	6.2	5.3	20704	17	1178	6	0.51	0.21	11606|13798|22226|23948|30878|238384	-1.6	MyList
GO Biological Processes	19	GO:0110148	biomineralization	19_GO:0110148 biomineralization	Ank|Atf4|Axin2|Bglap2|Bmp2|Col1a1|Col1a2|Igf1|Itgb1bp1|Lox|Nfe2|Ddr2|Phex|Srgn|Ptn|Hacd1|Tmem119	-3.6	2.6	4.3	20704	114	1178	17	1.4	0.35	11732|11911|12006|12097|12156|12842|12843|16000|16413|16948|18022|18214|18675|19073|19242|30963|231633	-1.6	MyList
GO Biological Processes	19	GO:0060761	negative regulation of response to cytokine stimulus	19_GO:0048519 negative regulation of biological process	Apoa1|Il6|Mmp12|Naip5|Naip6|Slit3|Oas1g|Naip7|Il36rn|Nol3|Trem2|Oas1a|Isg15	-3.6	3.1	4.4	20704	74	1178	13	1.1	0.3	11806|16193|17381|17951|17952|20564|23960|53880|54450|78688|83433|246730|100038882	-1.6	MyList
Reactome Gene Sets	6	R-MMU-375165	NCAM signaling for neurite out-growth		Col3a1|Col5a1|Col5a2|Col6a1|Col6a2|Ncam1|St8sia4|Col5a3	-3.6	4.5	4.8	20704	31	1178	8	0.68	0.24	12825|12831|12832|12833|12834|17967|20452|53867	-1.6	MyList
GO Biological Processes	19	GO:0032967	positive regulation of collagen biosynthetic process	19_GO:0048518 positive regulation of biological process	Bmp4|Ddr2|Pdgfrb|Ccl2|Ucn|Vim|Rgcc|Mkx	-3.6	4.5	4.8	20704	31	1178	8	0.68	0.24	12159|18214|18596|20296|22226|22352|66214|210719	-1.6	MyList
GO Biological Processes	19	GO:0070169	positive regulation of biomineral tissue development	19_GO:0110148 biomineralization	Atf4|Bmp2|Bmp4|Fzd9|Mef2c|Ptn|Osr1|Osr2|Tent5a|Tmem119|Isg15	-3.6	3.5	4.5	20704	56	1178	11	0.93	0.28	11911|12156|12159|14371|17260|19242|23967|107587|212943|231633|100038882	-1.6	MyList
GO Biological Processes	19	GO:0002475	antigen processing and presentation via MHC class Ib	19_GO:0002376 immune system process	Cd1d1|H2-Bl|H2-L|H2-Q2|H2-Q7|H2-T10|H2-Q9|Gm7030|Gm8909	-3.6	4.1	4.7	20704	39	1178	9	0.76	0.25	12479|14963|14980|15013|15018|15024|110558|630294|667977	-1.6	MyList
GO Biological Processes	19	GO:0051216	cartilage development	19_GO:0032502 developmental process	Axin2|Bgn|Bmp2|Bmp4|Serpinh1|Col3a1|Col1a1|Hoxa3|Hoxa5|Hoxc4|Cnmd|Mef2c|Ogn|Prrx1|Shox2|Zeb1|Thbs3|Osr1|Ror2|Chst11|Mustn1|Osr2|Adamts12	-3.6	2.2	4.1	20704	182	1178	23	2	0.4	12006|12111|12156|12159|12406|12825|12842|15400|15402|15423|16840|17260|18295|18933|20429|21417|21827|23967|26564|58250|66175|107587|239337	-1.6	MyList
GO Biological Processes	19	GO:0050729	positive regulation of inflammatory response	19_GO:0048518 positive regulation of biological process	Alox5ap|Fabp4|Cd28|Ctss|Fcer1g|Il16|Il6|Lpl|Il1rl1|S100a9|Tac1|Tlr6|Tnfsf11|Ccn4|Nupr1|Nmi|Il33|Trem2|Nlrp3|Nppa	-3.6	2.4	4.1	20704	148	1178	20	1.7	0.38	11690|11770|12487|13040|14127|16170|16193|16956|17082|20202|21333|21899|21943|22402|56312|64685|77125|83433|216799|230899	-1.6	MyList
GO Biological Processes	19	GO:0003013	circulatory system process	19_GO:0032501 multicellular organismal process	Acta2|Adm|Adra1d|Agt|Cacna1c|Chrm3|Col1a2|Foxc2|Gch1|Slc6a4|Itgb1bp1|Kcnj2|Kcnj8|Kcnma1|Mc3r|Mmp2|Myl4|Myl2|Nos2|Nppb|Rgs2|Scn5a|Slc1a5|Tac1|Tacr2|Tbxa2r|Tnni3|Ucn|Sgcd|Apln|Nox4|Ramp2|Ramp3|Slc2a5|Zfas1|Plvap|Immp2l|Emilin1|Bbs4|Ank2|Itga1|Fgb|Fermt2|Adm2|Nppa|Atp1a3	-3.5	1.7	3.8	20704	473	1178	46	3.9	0.56	11475|11535|11550|11606|12288|12671|12843|14234|14528|15567|16413|16518|16523|16531|17201|17390|17896|17906|18126|18158|19735|20271|20514|21333|21337|21390|21954|22226|24052|30878|50490|54409|56089|56485|68949|84094|93757|100952|102774|109676|109700|110135|218952|223780|230899|232975	-1.6	MyList
Reactome Gene Sets	6	R-MMU-198933	Immunoregulatory interactions between a Lymphoid and a non-Lymphoid cell		Cd1d1|Cd3d|Cd8a|Col3a1|Col1a1|Col1a2|H2-Q2|H2-Q7|Lair1|Ifitm1|Trem2|Pilra|Pianp|Gm7030|Gm8909	-3.5	2.8	4.3	20704	95	1178	15	1.3	0.33	12479|12500|12525|12825|12842|12843|15013|15018|52855|68713|83433|231805|319352|630294|667977	-1.6	MyList
GO Biological Processes	19	GO:0034103	regulation of tissue remodeling	19_GO:0032501 multicellular organismal process	Agt|S1pr1|Gata4|Il6|Inpp5d|Lepr|Ddr2|Tnfsf11|Trf|Grem1|Pdk4|Gpnmb|Ppargc1b|Tmem119	-3.5	2.9	4.3	20704	85	1178	14	1.2	0.32	11606|13609|14463|16193|16331|16847|18214|21943|22041|23892|27273|93695|170826|231633	-1.6	MyList
WikiPathways	27	WP2841	Focal adhesion: PI3K-Akt-mTOR signaling pathway		Atf4|Col3a1|Col5a1|Col5a2|Col6a2|Col1a1|Col1a2|Csf1|Egf|Epor|Fgf10|Fgf14|Fgf7|Flt1|Gnb4|Gng2|Gng8|Gngt2|Lpar1|Igf1|Itga7|Itgae|Lama4|Nos2|Pdgfra|Pdgfrb|Rps6|Thbs2|Thbs3|Col5a3|Fgf21|Lpar3|Itga8|Itga11	-3.5	1.9	3.9	20704	317	1178	34	2.9	0.49	11911|12825|12831|12832|12834|12842|12843|12977|13645|13857|14165|14169|14178|14254|14696|14702|14709|14710|14745|16000|16404|16407|16775|18126|18595|18596|20104|21826|21827|53867|56636|65086|241226|319480	-1.6	MyList
GO Biological Processes	19	GO:0043270	positive regulation of ion transport	19_GO:0051179 localization	Agt|Atf4|Bmp4|Cacna1c|Cck|Ctss|Dpp6|Drd4|F2rl3|Fgf14|Fhl1|Hcn1|Slc6a4|Cxcl10|Kcnj2|Pdgfrb|Scn5a|Ccl2|Cxcl12|Syt1|Tacr2|Tnfsf11|Ucn|Trpv2|Rgs7|Ramp3|Shank3|Lpar3|Asph|Cemip|Gimap3|Trem2|P2rx5|Ank2|Nppa|Akap5	-3.5	1.8	3.9	20704	343	1178	36	3.1	0.5	11606|11911|12159|12288|12424|13040|13483|13491|14065|14169|14199|15165|15567|15945|16518|18596|20271|20296|20315|20979|21337|21943|22226|22368|24012|56089|58234|65086|65973|80982|83408|83433|94045|109676|230899|238276	-1.6	MyList
GO Biological Processes	19	GO:0031349	positive regulation of defense response	19_GO:0048518 positive regulation of biological process	Alox5ap|Fabp4|Cck|Cd28|Ctss|Fcer1g|Grpr|Il16|Il6|Lpl|Il1rl1|Mef2c|Mmp12|Penk|Trim30a|S100a9|Tac1|Tlr6|Tnfsf11|Tyrobp|Ucn|Vav1|Ccn4|Nupr1|Usp29|Nmi|Il33|Gimap3|Trem2|Emilin1|Nlrp3|Nppa|Emilin2	-3.5	1.9	3.9	20704	305	1178	33	2.8	0.48	11690|11770|12424|12487|13040|14127|14829|16170|16193|16956|17082|17260|17381|18619|20128|20202|21333|21899|21943|22177|22226|22324|22402|56312|57775|64685|77125|83408|83433|100952|216799|230899|246707	-1.6	MyList
GO Biological Processes	19	GO:0030595	leukocyte chemotaxis	19_GO:0040011 locomotion	Coro1a|Cnr2|Dpep1|S1pr1|Fcer1g|Flt1|Cxcl10|Il16|Ptn|S100a9|Ccl2|Ccl7|Cxcl12|Tnfsf11|Vav1|Cxcl11|Il17b|2610528A11Rik|Itga1	-3.5	2.4	4.1	20704	138	1178	19	1.6	0.37	12721|12802|13479|13609|14127|14254|15945|16170|19242|20202|20296|20306|20315|21943|22324|56066|56069|70045|109700	-1.6	MyList
GO Biological Processes	19	GO:0030324	lung development	19_GO:0032502 developmental process	Bmp4|Chil1|Col3a1|Fgf10|Fgf7|Gata4|Gli1|Pdpn|Foxf1|Hhip|Hoxa5|Igf1|Lox|Mmp12|Pdgfra|Pdgfrb|Pitx2|Sox2|Sparc|Rcn3|Fendrr|Dppa2|Errfi1|Sfta3-ps|Jmjd6|Adamts2|Insc	-3.5	2.1	4	20704	231	1178	27	2.3	0.44	12159|12654|12825|14165|14178|14463|14632|14726|15227|15245|15402|16000|16948|17381|18595|18596|18741|20674|20692|52377|68790|73703|74155|104798|107817|216725|233752	-1.5	MyList
GO Biological Processes	19	GO:1903053	regulation of extracellular matrix organization	19_GO:0050789 regulation of biological process	Agt|Bmp2|Pdpn|Il6|Ddr2|Sema5a|Rgcc|Antxr1|Emilin1|Slc2a10|Angptl7	-3.5	3.4	4.4	20704	57	1178	11	0.93	0.28	11606|12156|14726|16193|18214|20356|66214|69538|100952|170441|654812	-1.5	MyList
GO Biological Processes	19	GO:0110151	positive regulation of biomineralization	19_GO:0110148 biomineralization	Atf4|Bmp2|Bmp4|Fzd9|Mef2c|Ptn|Osr1|Osr2|Tent5a|Tmem119|Isg15	-3.5	3.4	4.4	20704	57	1178	11	0.93	0.28	11911|12156|12159|14371|17260|19242|23967|107587|212943|231633|100038882	-1.5	MyList
GO Biological Processes	19	GO:0060437	lung growth	19_GO:0040007 growth	Fgf10|Fgf7|Pdgfra|Pdgfrb	-3.5	10	5.9	20704	7	1178	4	0.34	0.17	14165|14178|18595|18596	-1.5	MyList
GO Biological Processes	19	GO:0003012	muscle system process	19_GO:0032501 multicellular organismal process	Acta2|Agt|Ang2|Cacna1c|Chrm3|Gata4|Igf1|Kcnj2|Kcnj8|Kcnma1|Mef2c|Myl4|Myl2|Nppb|Rgs2|Ryr1|Scn5a|Sstr2|Tacr2|Tbxa2r|Tmod1|Tnni3|Sgcd|Zfas1|Jsrp1|Ank2|P2rx3|Nppa|Atp1a3	-3.5	2	3.9	20704	256	1178	29	2.5	0.45	11475|11606|11731|12288|12671|14463|16000|16518|16523|16531|17260|17896|17906|18158|19735|20190|20271|20606|21337|21390|21916|21954|24052|68949|71912|109676|228139|230899|232975	-1.5	MyList
GO Biological Processes	19	GO:0010717	regulation of epithelial to mesenchymal transition	19_GO:0032502 developmental process	Axin2|Bmp2|Bmp4|Col1a1|Epha3|Pdpn|Il6|Isl1|Tgfb1i1|Twist1|Grem1|Rgcc|Loxl2|Fermt2|Dact3	-3.5	2.7	4.2	20704	96	1178	15	1.3	0.33	12006|12156|12159|12842|13837|14726|16193|16392|21804|22160|23892|66214|94352|218952|629378	-1.5	MyList
Reactome Gene Sets	6	R-MMU-1296071	Potassium Channels		Gnb4|Gng2|Gng8|Gngt2|Hcn1|Kcnab2|Kcnh3|Kcnj2|Kcnj8|Kcnk2|Kcnk4|Kcnma1|Kcnk10|Kcnq5|Kcnh5	-3.5	2.7	4.2	20704	96	1178	15	1.3	0.33	14696|14702|14709|14710|15165|16498|16512|16518|16523|16526|16528|16531|72258|226922|238271	-1.5	MyList
Reactome Gene Sets	6	R-MMU-3000171	Non-integrin membrane-ECM interactions		Col3a1|Col5a1|Col5a2|Col1a1|Col1a2|Sdc2|Ddr2|Col5a3	-3.5	4.4	4.7	20704	32	1178	8	0.68	0.24	12825|12831|12832|12842|12843|15529|18214|53867	-1.5	MyList
Reactome Gene Sets	6	R-MMU-2129379	Molecules associated with elastic fibres		Bmp2|Bmp4|Fbn1|Mfap2|Fbln5|Emilin1|Itga8|Emilin2	-3.5	4.4	4.7	20704	32	1178	8	0.68	0.24	12156|12159|14118|17150|23876|100952|241226|246707	-1.5	MyList
GO Biological Processes	19	GO:0030177	positive regulation of Wnt signaling pathway	19_GO:0023052 signaling	Bmp2|Col1a1|Egf|Fgf10|Fzd9|Sema5a|Ccn4|Ror2|Peg12|Dkk2|Sall1|Dact1|Atp6v1c2|Nkd1|Gpc5|Ankrd6|Nle1|Rspo4|Ppm1n	-3.4	2.4	4	20704	140	1178	19	1.6	0.37	12156|12842|13645|14165|14371|20356|22402|26564|27412|56811|58198|59036|68775|93960|103978|140577|217011|228770|232941	-1.5	MyList
KEGG Pathway	24	mmu04926	Relaxin signaling pathway - Mus musculus (house mouse)		Acta2|Adcy7|Atf4|Col3a1|Col1a1|Col1a2|Gnao1|Gnb4|Gng2|Gng8|Gngt2|Jun|Mmp2|Nos2|Rln1|Adcy3|Rln3|Shc2	-3.4	2.5	4.1	20704	129	1178	18	1.5	0.36	11475|11513|11911|12825|12842|12843|14681|14696|14702|14709|14710|16476|17390|18126|19773|104111|212108|216148	-1.5	MyList
GO Biological Processes	19	GO:1901214	regulation of neuron death	19_GO:0050789 regulation of biological process	Agt|Atf4|Coro1a|Crhr1|Csf1|Ddit3|En1|Eno2|Epor|Esr1|Fzd9|Gabrb3|Igf1|Il6|Isl1|Jun|Kcnma1|Mef2c|Mt3|Nefl|Ntrk1|Ddr2|Pou4f1|Ccl2|Serpinf1|Tac1|Tlr6|Tyrobp|Ucn|Il27ra|Nupr1|Fgf21|Draxin|Trem2|Gpnmb|Sncb|Unc5b|Itga1|Egln3|Agap2	-3.4	1.8	3.8	20704	399	1178	40	3.4	0.53	11606|11911|12721|12921|12977|13198|13798|13807|13857|13982|14371|14402|16000|16193|16392|16476|16531|17260|17751|18039|18211|18214|18996|20296|20317|21333|21899|22177|22226|50931|56312|56636|70433|83433|93695|104069|107449|109700|112407|216439	-1.5	MyList
GO Biological Processes	19	GO:0008015	blood circulation	19_GO:0032501 multicellular organismal process	Acta2|Adm|Adra1d|Agt|Cacna1c|Chrm3|Col1a2|Foxc2|Gch1|Slc6a4|Itgb1bp1|Kcnj2|Kcnj8|Kcnma1|Mc3r|Mmp2|Myl4|Myl2|Nos2|Nppb|Rgs2|Scn5a|Tac1|Tacr2|Tbxa2r|Tnni3|Ucn|Sgcd|Apln|Ramp2|Slc2a5|Zfas1|Plvap|Immp2l|Emilin1|Bbs4|Ank2|Itga1|Fgb|Fermt2|Adm2|Nppa|Atp1a3	-3.4	1.7	3.8	20704	439	1178	43	3.7	0.55	11475|11535|11550|11606|12288|12671|12843|14234|14528|15567|16413|16518|16523|16531|17201|17390|17896|17906|18126|18158|19735|20271|21333|21337|21390|21954|22226|24052|30878|54409|56485|68949|84094|93757|100952|102774|109676|109700|110135|218952|223780|230899|232975	-1.5	MyList
GO Biological Processes	19	GO:0002685	regulation of leukocyte migration	19_GO:0040011 locomotion	Aif1|Aire|Apod|Coro1a|Csf1|Hoxa7|Cxcl10|Ptn|Ccl2|Ccl7|Cxcl12|Sele|Tnfaip6|Grem1|Il27ra|Chst2|Cxcl14|Jam2|2610528A11Rik|Il34|Il33|Trem2|Jam3|Plvap|Emilin1|Tnfrsf14|Defb25	-3.4	2	3.9	20704	234	1178	27	2.3	0.44	11629|11634|11815|12721|12977|15404|15945|19242|20296|20306|20315|20339|21930|23892|50931|54371|57266|67374|70045|76527|77125|83433|83964|84094|100952|230979|654459	-1.5	MyList
GO Biological Processes	19	GO:0030323	respiratory tube development	19_GO:0032502 developmental process	Bmp4|Chil1|Col3a1|Fgf10|Fgf7|Gata4|Gli1|Pdpn|Foxf1|Hhip|Hoxa5|Igf1|Lox|Mmp12|Pdgfra|Pdgfrb|Pitx2|Sox2|Sparc|Rcn3|Fendrr|Dppa2|Errfi1|Sfta3-ps|Jmjd6|Adamts2|Insc	-3.4	2	3.9	20704	234	1178	27	2.3	0.44	12159|12654|12825|14165|14178|14463|14632|14726|15227|15245|15402|16000|16948|17381|18595|18596|18741|20674|20692|52377|68790|73703|74155|104798|107817|216725|233752	-1.5	MyList
GO Biological Processes	19	GO:0045666	positive regulation of neuron differentiation	19_GO:0032502 developmental process	Bmp2|Bmp4|Il6|Irx3|Mef2c|Prox1|Cxcl12|Sox2|Tcf4|Zeb1|Brinp1|Sall1|Brinp3|Fez1|Gdf7|Gdf6|Bend6	-3.4	2.5	4.1	20704	119	1178	17	1.4	0.35	12156|12159|16193|16373|17260|19130|20315|20674|21413|21417|56710|58198|215378|235180|238057|242316|320705	-1.5	MyList
GO Biological Processes	19	GO:0010463	mesenchymal cell proliferation	19_GO:0009987 cellular process	Bmp2|Bmp4|Fgf7|Prrx1|Shox2|Osr1|Tbx18|Dchs1	-3.4	4.3	4.6	20704	33	1178	8	0.68	0.24	12156|12159|14178|18933|20429|23967|76365|233651	-1.5	MyList
GO Biological Processes	19	GO:0002486	antigen processing and presentation of endogenous peptide antigen via MHC class I via ER pathway, TAP-independent	19_GO:0002376 immune system process	H2-Bl|H2-L|H2-Q2|H2-Q7|H2-T10|H2-Q9|Gm7030|Gm8909	-3.4	4.3	4.6	20704	33	1178	8	0.68	0.24	14963|14980|15013|15018|15024|110558|630294|667977	-1.5	MyList
GO Biological Processes	19	GO:0048566	embryonic digestive tract development	19_GO:0032502 developmental process	Fgf10|Foxf2|Gata4|Foxf1|Pdgfra|Pitx2|Shox2|Sall1	-3.4	4.3	4.6	20704	33	1178	8	0.68	0.24	14165|14238|14463|15227|18595|18741|20429|58198	-1.5	MyList
GO Biological Processes	19	GO:0045596	negative regulation of cell differentiation	19_GO:0048519 negative regulation of biological process	Axin2|Nkx3-2|Bmp2|Bmp4|Runx1t1|Col5a1|Col5a2|Ddit3|Twist2|S1pr3|Fbn1|Fgf10|Hoxa2|Hoxa5|Hoxa7|Hspa9|Slc6a4|Cxcl10|Ifrd1|Igf1|Inpp5d|Irx3|Isl1|Itgb1bp1|Mt3|Ntn1|Prox1|Ptn|Rgs2|Sema5a|Sema7a|Frzb|Sox2|Sox8|Zeb1|Tgfb1i1|Tnfaip6|Twist1|Ccn4|Grem1|Osr1|Ttpa|Brinp1|Cxcl14|Zc3h8|Sall1|Ucma|Tlcd3b|Draxin|Clec2g|Nanog|Lrrc17|Jdp2|Trem2|Isl2|Pilrb1|Mkx|Abca5|Fermt2|Trib3|Tmem119|Adamts12|C1ql4|Dact3|Dleu2	-3.4	1.5	3.6	20704	746	1178	65	5.5	0.67	12006|12020|12156|12159|12395|12831|12832|13198|13345|13610|14118|14165|15399|15402|15404|15526|15567|15945|15982|16000|16331|16373|16392|16413|17751|18208|19130|19242|19735|20356|20361|20378|20674|20681|21417|21804|21930|22160|22402|23892|23967|50500|56710|57266|57432|58198|68527|68952|70433|70809|71950|74511|81703|83433|104360|170741|210719|217265|218952|228775|231633|239337|239659|629378|668253	-1.5	MyList
GO Biological Processes	19	GO:0045599	negative regulation of fat cell differentiation	19_GO:0048519 negative regulation of biological process	Runx1t1|Ddit3|Fbn1|Tgfb1i1|Ccn4|Tlcd3b|Jdp2|Mkx|Fermt2|Trib3|C1ql4	-3.4	3.3	4.3	20704	59	1178	11	0.93	0.28	12395|13198|14118|21804|22402|68952|81703|210719|218952|228775|239659	-1.4	MyList
GO Biological Processes	19	GO:0034764	positive regulation of transmembrane transport	19_GO:0051179 localization	Agt|Bmp4|Cacna1c|Ctss|Dpp6|Drd4|F2rl3|Fgf14|Gip|Hcn1|Cxcl10|Igf1|Kcnj2|Ccl2|Slc7a5|Rgs7|Ramp3|Fgf21|Shank3|Asph|C1qtnf2|Clip3|Cemip|Gimap3|Trem2|P2rx5|Ank2|Slc26a6|Nppa|Akap5	-3.4	1.9	3.8	20704	273	1178	30	2.5	0.46	11606|12159|12288|13040|13483|13491|14065|14169|14607|15165|15945|16000|16518|20296|20539|24012|56089|56636|58234|65973|69183|76686|80982|83408|83433|94045|109676|171429|230899|238276	-1.4	MyList
Reactome Gene Sets	6	R-MMU-186797	Signaling by PDGF		Col3a1|Col5a1|Col5a2|Col6a1|Col6a2|Pdgfra|Pdgfrb|Thbs2|Thbs3|Col5a3	-3.4	3.5	4.4	20704	50	1178	10	0.85	0.27	12825|12831|12832|12833|12834|18595|18596|21826|21827|53867	-1.4	MyList
GO Biological Processes	19	GO:0045785	positive regulation of cell adhesion	19_GO:0048518 positive regulation of biological process	Adam19|Aif1|Apoa1|Cd1d1|Cd28|Coro1a|Csf1|Ephb6|Foxc2|Pdpn|H2-Ab1|H2-DMa|H2-DMb2|H2-Oa|Foxf1|Igf1|Il6|Itgb1bp1|Lck|Ptn|Ccl2|Cxcl12|Sele|Sox2|Tnfsf11|Vav1|Tnfsf13b|Cspg5|Hacd1|Il27ra|Chst2|Cd274|Smoc1|Dusp26|Tnfrsf13c|Phf10|Rnase10|Tbx18|Gimap3|Emilin1|Col16a1|Fgb|Nlrp3|Fermt2|Frmd5|Tnfrsf14|Emilin2|Cass4	-3.4	1.7	3.7	20704	510	1178	48	4.1	0.58	11492|11629|11806|12479|12487|12721|12977|13848|14234|14726|14961|14998|15000|15001|15227|16000|16193|16413|16818|19242|20296|20315|20339|20674|21943|22324|24099|29873|30963|50931|54371|60533|64075|66959|72049|72057|75019|76365|83408|100952|107581|110135|216799|218952|228564|230979|246707|320664	-1.4	MyList
GO Biological Processes	19	GO:0071675	regulation of mononuclear cell migration	19_GO:0040011 locomotion	Aif1|Aire|Apod|Coro1a|Csf1|Cxcl10|Ccl2|Ccl7|Cxcl12|Grem1|Il27ra|Cxcl14|Jam2|2610528A11Rik|Il34|Tnfrsf14|Defb25	-3.3	2.5	4	20704	120	1178	17	1.4	0.35	11629|11634|11815|12721|12977|15945|20296|20306|20315|23892|50931|57266|67374|70045|76527|230979|654459	-1.4	MyList
GO Biological Processes	19	GO:0007389	pattern specification process	19_GO:0032502 developmental process	Axin2|Nkx3-2|Bmp2|Bmp4|Ddit3|Egr2|En1|Fgf10|Foxc2|Gas1|Gata4|Gli1|Foxf1|Hhip|Hoxa1|Hoxa2|Hoxa3|Hoxa4|Hoxa5|Hoxa6|Hoxa7|Hoxc4|Hoxc5|Irx3|Isl1|Mef2c|Meox1|Pitx2|Zeb1|Tll1|Grem1|Osr1|Ror2|Peg12|Asph|Ifitm1|Nanog|Tdrkh|Tbx18|Bicc1|Nle1|Dchs1|Dnai2|Cyp26c1|Ripply1	-3.3	1.7	3.7	20704	470	1178	45	3.8	0.56	12006|12020|12156|12159|13198|13654|13798|14165|14234|14451|14463|14632|15227|15245|15394|15399|15400|15401|15402|15403|15404|15423|15424|16373|16392|17260|17285|18741|21417|21892|23892|23967|26564|27412|65973|68713|71950|72634|76365|83675|217011|233651|432611|546726|622473	-1.4	MyList
GO Biological Processes	19	GO:0015669	gas transport	19_GO:0051179 localization	Aqp5|Aqp6|Hba-a1|Hbb-b1|Car12|Cygb	-3.3	5.6	4.9	20704	19	1178	6	0.51	0.21	11830|11831|15122|15129|76459|114886	-1.4	MyList
GO Biological Processes	19	GO:0016045	detection of bacterium	19_GO:0044419 biological process involved in interspecies interaction between organisms	Naip5|Naip6|Tlr1|Tlr6|Naip7|Ssc5d	-3.3	5.6	4.9	20704	19	1178	6	0.51	0.21	17951|17952|21897|21899|53880|269855	-1.4	MyList
GO Biological Processes	19	GO:0060541	respiratory system development	19_GO:0032502 developmental process	Bmp4|Chil1|Col3a1|Fgf10|Fgf7|Gata4|Gli1|Gng8|Pdpn|Foxf1|Hhip|Hoxa5|Igf1|Lox|Mmp12|Pdgfra|Pdgfrb|Pitx2|Sox2|Sparc|Rcn3|Fendrr|Dppa2|Errfi1|Sfta3-ps|Jmjd6|Edaradd|Adamts2|Insc	-3.3	1.9	3.8	20704	262	1178	29	2.5	0.45	12159|12654|12825|14165|14178|14463|14632|14709|14726|15227|15245|15402|16000|16948|17381|18595|18596|18741|20674|20692|52377|68790|73703|74155|104798|107817|171211|216725|233752	-1.4	MyList
GO Biological Processes	19	GO:0042474	middle ear morphogenesis	19_GO:0032502 developmental process	Nkx3-2|Gas1|Hoxa2|Prrx1|Osr1|Rpl38|Osr2	-3.3	4.7	4.7	20704	26	1178	7	0.59	0.22	12020|14451|15399|18933|23967|67671|107587	-1.4	MyList
GO Biological Processes	19	GO:0002761	regulation of myeloid leukocyte differentiation	19_GO:0002376 immune system process	Csf1|Fbn1|Hoxa7|Inpp5d|Jun|Mitf|Pou4f1|Rbp1|Tnfaip6|Tnfsf11|Tyrobp|Hax1|Ror2|Clec2g|Lrrc17|Il34|Trem2|Pilrb1|Ppargc1b	-3.3	2.3	3.9	20704	143	1178	19	1.6	0.37	12977|14118|15404|16331|16476|17342|18996|19659|21930|21943|22177|23897|26564|70809|74511|76527|83433|170741|170826	-1.4	MyList
GO Biological Processes	19	GO:0003002	regionalization	19_GO:0032502 developmental process	Axin2|Bmp2|Bmp4|Ddit3|Egr2|En1|Fgf10|Foxc2|Gas1|Gata4|Gli1|Foxf1|Hhip|Hoxa1|Hoxa2|Hoxa3|Hoxa4|Hoxa5|Hoxa6|Hoxa7|Hoxc4|Hoxc5|Irx3|Isl1|Mef2c|Meox1|Pitx2|Tll1|Grem1|Osr1|Ror2|Ifitm1|Tdrkh|Tbx18|Nle1|Cyp26c1|Ripply1	-3.3	1.8	3.7	20704	365	1178	37	3.1	0.51	12006|12156|12159|13198|13654|13798|14165|14234|14451|14463|14632|15227|15245|15394|15399|15400|15401|15402|15403|15404|15423|15424|16373|16392|17260|17285|18741|21892|23892|23967|26564|68713|72634|76365|217011|546726|622473	-1.4	MyList
GO Biological Processes	19	GO:0002476	antigen processing and presentation of endogenous peptide antigen via MHC class Ib	19_GO:0002376 immune system process	H2-Bl|H2-L|H2-Q2|H2-Q7|H2-T10|H2-Q9|Gm7030|Gm8909	-3.3	4.1	4.5	20704	34	1178	8	0.68	0.24	14963|14980|15013|15018|15024|110558|630294|667977	-1.4	MyList
GO Biological Processes	19	GO:0002484	antigen processing and presentation of endogenous peptide antigen via MHC class I via ER pathway	19_GO:0002376 immune system process	H2-Bl|H2-L|H2-Q2|H2-Q7|H2-T10|H2-Q9|Gm7030|Gm8909	-3.3	4.1	4.5	20704	34	1178	8	0.68	0.24	14963|14980|15013|15018|15024|110558|630294|667977	-1.4	MyList
GO Biological Processes	19	GO:0010863	positive regulation of phospholipase C activity	19_GO:0065007 biological regulation	Agt|Ang2|Esr1|Flt1|Lpar1|Pdgfra|Pdgfrb|Sele	-3.3	4.1	4.5	20704	34	1178	8	0.68	0.24	11606|11731|13982|14254|14745|18595|18596|20339	-1.4	MyList
GO Biological Processes	19	GO:0010714	positive regulation of collagen metabolic process	19_GO:0048518 positive regulation of biological process	Bmp4|Ddr2|Pdgfrb|Ccl2|Ucn|Vim|Rgcc|Mkx	-3.3	4.1	4.5	20704	34	1178	8	0.68	0.24	12159|18214|18596|20296|22226|22352|66214|210719	-1.4	MyList
GO Biological Processes	19	GO:2000489	regulation of hepatic stellate cell activation	19_GO:0050789 regulation of biological process	Acta2|Ddr2|Pdgfrb|Rian|Cygb	-3.3	6.8	5.1	20704	13	1178	5	0.42	0.19	11475|18214|18596|75745|114886	-1.4	MyList
GO Biological Processes	19	GO:0030001	metal ion transport	19_GO:0051179 localization	Asic1|Cacna1c|Coro1a|Cyp27b1|Ddit3|Dpp6|Hcn1|Slc6a4|Kcnab2|Kcnh3|Kcnj2|Kcnj8|Kcnk2|Kcnk4|Kcnma1|Lck|Mt3|Ryr1|Scn3a|Scn5a|Scn8a|Slc1a3|Trf|Trpv2|Clca1|Osr1|Ero1a|Tfr2|Ramp2|Calcrl|Panx1|Ramp3|Clcnkb|Slc5a7|Asph|Mcub|Mcoln2|Slc38a4|Kcnip1|Kcnk10|Cfap276|Nol3|Plcz1|Trpm8|Kcnq5|Slc6a17|Nppa|Atp1a3|Slc13a5|Kcnh5|Slc24a4|Kcnt2|Slc5a2|Slc9a9|Slc41a2	-3.3	1.6	3.6	20704	611	1178	55	4.7	0.61	11419|12288|12721|13115|13198|13483|15165|15567|16498|16512|16518|16523|16526|16528|16531|16818|17751|20190|20269|20271|20273|20512|22041|22368|23844|23967|50527|50765|54409|54598|55991|56089|56365|63993|65973|66815|68279|69354|70357|72258|75504|78688|114875|171382|226922|229706|230899|232975|237831|238271|238384|240776|246787|331004|338365	-1.4	MyList
GO Biological Processes	19	GO:0048754	branching morphogenesis of an epithelial tube	19_GO:0032502 developmental process	Agt|Bmp2|Bmp4|Csf1|Egf|Esr1|Fgf10|Foxc2|Flt1|Foxf1|Hhip|Hoxa5|Igf1|Pitx2|Cxcl12|Sema5a|Sox2|Hs3st3b1|Sall1|Dchs1|Gdf7	-3.3	2.2	3.9	20704	167	1178	21	1.8	0.39	11606|12156|12159|12977|13645|13982|14165|14234|14254|15227|15245|15402|16000|18741|20315|20356|20674|54710|58198|233651|238057	-1.4	MyList
GO Biological Processes	19	GO:0007409	axonogenesis	19_GO:0032502 developmental process	Artn|Cck|Crmp1|Egr2|Emb|Epha3|Ephb6|Gas1|Hoxa1|Hoxa2|Isl1|Kif5a|Matn2|Mef2c|Map1a|Ncam1|Ndn|Nefl|Ntn1|Ntrk1|Cxcl12|Sema5a|Sema7a|Slit3|Tubb3|Cntnap1|Lpar3|Draxin|Slitrk5|Crppa|Isl2|Unc5b|Chn1|Boc|Gbx1|Gdf7|Plxna4|Lrtm1|Flrt2	-3.3	1.7	3.7	20704	393	1178	39	3.3	0.52	11876|12424|12933|13654|13723|13837|13848|14451|15394|15399|16392|16572|17181|17260|17754|17967|17984|18039|18208|18211|20315|20356|20361|20564|22152|53321|65086|70433|75409|75847|104360|107449|108699|117606|231044|238057|243743|319476|399558	-1.4	MyList
GO Biological Processes	19	GO:0002819	regulation of adaptive immune response	19_GO:0002376 immune system process	Adcy7|Cd1d1|Cd28|Fcer1g|H2-Ab1|H2-Bl|H2-L|H2-DMa|H2-Q2|H2-Q7|H2-T10|Il6|Il1rl1|Mef2c|Tnfsf13b|Il27ra|Rsad2|Cd274|Tnfrsf13c|Il33|Gimap3|Trem2|H2-Q9|Nlrp3|Tnfrsf14|Gm7030|Gm8909	-3.3	2	3.8	20704	239	1178	27	2.3	0.44	11513|12479|12487|14127|14961|14963|14980|14998|15013|15018|15024|16193|17082|17260|24099|50931|58185|60533|72049|77125|83408|83433|110558|216799|230979|630294|667977	-1.4	MyList
GO Biological Processes	19	GO:0050727	regulation of inflammatory response	19_GO:0050896 response to stimulus	Acp5|Agt|Alox5ap|Fabp4|Apoa1|Cd28|Cnr2|Ctss|Dnase1l3|Esr1|Fcer1g|Foxf1|Igf1|Il16|Il6|Isl1|Lpl|Il1rl1|Ptgis|S100a9|Serpinf1|Sema7a|Tac1|Tlr6|Tnfaip6|Tnfsf11|Ccn4|Calcrl|Nupr1|Nmi|Il33|Trem2|Akna|Enpp3|Nlrp3|Nppa|Adamts12	-3.3	1.8	3.7	20704	367	1178	37	3.1	0.51	11433|11606|11690|11770|11806|12487|12802|13040|13421|13982|14127|15227|16000|16170|16193|16392|16956|17082|19223|20202|20317|20361|21333|21899|21930|21943|22402|54598|56312|64685|77125|83433|100182|209558|216799|230899|239337	-1.4	MyList
GO Biological Processes	19	GO:1904064	positive regulation of cation transmembrane transport	19_GO:0051179 localization	Agt|Bmp4|Cacna1c|Ctss|Dpp6|Drd4|F2rl3|Fgf14|Hcn1|Cxcl10|Kcnj2|Ccl2|Rgs7|Ramp3|Shank3|Asph|Cemip|Gimap3|Trem2|P2rx5|Ank2|Nppa|Akap5	-3.3	2.1	3.8	20704	191	1178	23	2	0.4	11606|12159|12288|13040|13483|13491|14065|14169|15165|15945|16518|20296|24012|56089|58234|65973|80982|83408|83433|94045|109676|230899|238276	-1.4	MyList
GO Biological Processes	19	GO:0008652	cellular amino acid biosynthetic process	19_GO:0008152 metabolic process	Bcat1|Hao1|Slc1a3|Asns|Mtap|Tha1|Psph|Psat1|Cth|Pycr1|Mtrr	-3.2	3.2	4.2	20704	61	1178	11	0.93	0.28	12035|15112|20512|27053|66902|71776|100678|107272|107869|209027|210009	-1.4	MyList
GO Biological Processes	19	GO:1903706	regulation of hemopoiesis	19_GO:0002376 immune system process	Bmp4|Cd1d1|Cd28|Csf1|Twist2|Fbn1|Flt3l|H2-DMa|H2-Oa|Hoxa5|Hoxa7|Hspa9|Il6|Inpp5d|Jun|Lck|Lox|Mef2c|Mitf|Pou4f1|Ptn|Rbp1|Zeb1|Tnfaip6|Tnfsf11|Tyrobp|Hax1|Ror2|Zc3h8|Mturn|Clec2g|Phf10|P4htm|Lrrc17|Il34|Gimap3|Trem2|Pilrb1|Ppargc1b|Nlrp3|Tox|Isg15	-3.2	1.7	3.6	20704	435	1178	42	3.6	0.54	12159|12479|12487|12977|13345|14118|14256|14998|15001|15402|15404|15526|16193|16331|16476|16818|16948|17260|17342|18996|19242|19659|21417|21930|21943|22177|23897|26564|57432|68235|70809|72057|74443|74511|76527|83408|83433|170741|170826|216799|252838|100038882	-1.4	MyList
KEGG Pathway	24	mmu04672	Intestinal immune network for IgA production - Mus musculus (house mouse)		Cd28|H2-Ab1|H2-DMa|H2-DMb2|H2-Oa|Il6|Cxcl12|Tnfsf13b|Tnfrsf13c	-3.2	3.7	4.3	20704	43	1178	9	0.76	0.25	12487|14961|14998|15000|15001|16193|20315|24099|72049	-1.4	MyList
GO Biological Processes	19	GO:0019883	antigen processing and presentation of endogenous antigen	19_GO:0002376 immune system process	Cd1d1|H2-Bl|H2-L|H2-Q2|H2-Q7|H2-T10|H2-Q9|Gm7030|Gm8909	-3.2	3.7	4.3	20704	43	1178	9	0.76	0.25	12479|14963|14980|15013|15018|15024|110558|630294|667977	-1.4	MyList
GO Biological Processes	19	GO:0045823	positive regulation of heart contraction	19_GO:0048518 positive regulation of biological process	Adm|Adra1d|Gch1|Rgs2|Scn5a|Ucn|Apln|Adm2|Nppa	-3.2	3.7	4.3	20704	43	1178	9	0.76	0.25	11535|11550|14528|19735|20271|22226|30878|223780|230899	-1.4	MyList
GO Biological Processes	19	GO:0033627	cell adhesion mediated by integrin	19_GO:0009987 cellular process	Fbn1|Itga7|Itgae|Emilin1|Col16a1|Itga1|Itgbl1|Itga8|Itga11	-3.2	3.7	4.3	20704	43	1178	9	0.76	0.25	14118|16404|16407|100952|107581|109700|223272|241226|319480	-1.4	MyList
GO Biological Processes	19	GO:0051461	positive regulation of corticotropin secretion	19_GO:0051179 localization	Ucn|Apln|Pex5l|Ecrg4	-3.2	8.8	5.4	20704	8	1178	4	0.34	0.17	22226|30878|58869|78896	-1.4	MyList
GO Biological Processes	19	GO:0061518	microglial cell proliferation	19_GO:0032502 developmental process	Csf1|Il34|Il33|Trem2	-3.2	8.8	5.4	20704	8	1178	4	0.34	0.17	12977|76527|77125|83433	-1.4	MyList
GO Biological Processes	19	GO:0097646	calcitonin family receptor signaling pathway	19_GO:0023052 signaling	Adm|Ramp2|Calcrl|Ramp3	-3.2	8.8	5.4	20704	8	1178	4	0.34	0.17	11535|54409|54598|56089	-1.4	MyList
GO Biological Processes	19	GO:0061517	macrophage proliferation	19_GO:0009987 cellular process	Csf1|Il34|Il33|Trem2	-3.2	8.8	5.4	20704	8	1178	4	0.34	0.17	12977|76527|77125|83433	-1.4	MyList
GO Biological Processes	19	GO:0002009	morphogenesis of an epithelium	19_GO:0032502 developmental process	Adm|Agt|Aire|Bmp2|Bmp4|Col5a1|Csf1|Egf|Esr1|Fgf10|Fgf7|Foxc2|Foxf2|Flt1|Gata4|Pdpn|Foxf1|Hhip|Hoxa5|Hoxb13|Igf1|Il6|Irx3|Mef2c|Mmp12|Mmp2|Ntn1|Pitx2|Prox1|Rps7|Cxcl12|Sema5a|Frzb|Sox2|Sox8|Tgfb1i1|Twist1|Grem1|Osr1|Hs3st3b1|Tmeff2|Sall1|Shank3|Tbx18|Bbs4|Car9|Fras1|Dchs1|Gdf7	-3.2	1.6	3.6	20704	532	1178	49	4.2	0.58	11535|11606|11634|12156|12159|12831|12977|13645|13982|14165|14178|14234|14238|14254|14463|14726|15227|15245|15402|15408|16000|16193|16373|17260|17381|17390|18208|18741|19130|20115|20315|20356|20378|20674|20681|21804|22160|23892|23967|54710|56363|58198|58234|76365|102774|230099|231470|233651|238057	-1.3	MyList
GO Biological Processes	19	GO:0002428	antigen processing and presentation of peptide antigen via MHC class Ib	19_GO:0002376 immune system process	H2-Bl|H2-L|H2-Q2|H2-Q7|H2-T10|H2-Q9|Gm7030|Gm8909	-3.2	4	4.4	20704	35	1178	8	0.68	0.24	14963|14980|15013|15018|15024|110558|630294|667977	-1.3	MyList
KEGG Pathway	24	mmu05034	Alcoholism - Mus musculus (house mouse)		Atf4|Gnao1|Gnb4|Gng2|Gng8|Gngt2|Hdac9|Shc2|H3c7|H3c3|H3c2|H3c6|H3c10|H3c11|H3c13|H4c3|H4c4|H4c12|H2ac7|H2ac11|H2ac22|H2bc22|H4c2|H3c1	-3.2	2.1	3.7	20704	205	1178	24	2	0.41	11911|14681|14696|14702|14709|14710|79221|216148|260423|319148|319150|319151|319152|319153|319154|319155|319156|319160|319165|319167|319170|319188|326620|360198	-1.3	MyList
GO Biological Processes	19	GO:0001525	angiogenesis	19_GO:0032502 developmental process	Ang2|Bmp4|S1pr1|Egf|Foxc2|Flt1|Itgb1bp1|Jun|Lepr|Mmp2|Pde3b|Pdgfra|Pdgfrb|Pitx2|Prkd1|Ptprb|Ccl2|Cxcl12|Sema5a|Grem1|Apln|Ramp2|Calcrl|Tmem100|Angptl6|Epgn|Plxdc1|Bmper|Rhoj|Jam3|Loxl2|Unc5b|Jmjd6|Adm2	-3.2	1.8	3.6	20704	331	1178	34	2.9	0.49	11731|12159|13609|13645|14234|14254|16413|16476|16847|17390|18576|18595|18596|18741|18760|19263|20296|20315|20356|23892|30878|54409|54598|67888|70726|71920|72324|73230|80837|83964|94352|107449|107817|223780	-1.3	MyList
WikiPathways	27	WP3663	BMP signaling pathway in eyelid development		Bmp4|Fgf10|Foxc2|Jun|Pitx2|Dkk2	-3.2	5.3	4.7	20704	20	1178	6	0.51	0.21	12159|14165|14234|16476|18741|56811	-1.3	MyList
GO Biological Processes	19	GO:0019886	antigen processing and presentation of exogenous peptide antigen via MHC class II	19_GO:0002376 immune system process	Ctss|Fcer1g|H2-Ab1|H2-DMa|H2-DMb2|H2-Oa	-3.2	5.3	4.7	20704	20	1178	6	0.51	0.21	13040|14127|14961|14998|15000|15001	-1.3	MyList
GO Biological Processes	19	GO:0048557	embryonic digestive tract morphogenesis	19_GO:0032502 developmental process	Fgf10|Gata4|Foxf1|Pdgfra|Pitx2|Shox2	-3.2	5.3	4.7	20704	20	1178	6	0.51	0.21	14165|14463|15227|18595|18741|20429	-1.3	MyList
GO Biological Processes	19	GO:0014013	regulation of gliogenesis	19_GO:0032502 developmental process	Aspa|Bmp2|Bmp4|Egr2|Flt1|Igf1|Il6|Ntn1|Ptn|Slc7a5|Sox8|Trf|Vim|Tenm4|Zcchc24|Il34|Il33|Trem2	-3.2	2.3	3.8	20704	135	1178	18	1.5	0.36	11484|12156|12159|13654|14254|16000|16193|18208|19242|20539|20681|22041|22352|23966|71918|76527|77125|83433	-1.3	MyList
GO Biological Processes	19	GO:0031347	regulation of defense response	19_GO:0050896 response to stimulus	Acp5|Agt|Alox5ap|Fabp4|Apoa1|Cck|Cd28|Cnr2|Ctss|Dnase1l3|Esr1|Fcer1g|Grpr|H2-Bl|Foxf1|Igf1|Il16|Il6|Isl1|Lpl|Il1rl1|Mef2c|Mmp12|Gbp4|Penk|Ptgis|Trim30a|S100a9|Serpinf1|Sema7a|Tac1|Tlr6|Tnfaip6|Tnfsf11|Tyrobp|Ucn|Vav1|Ccn4|Oas1g|Tspan32|Calcrl|Nupr1|Usp29|Shank3|Nmi|Rnf125|Il33|Gimap3|Trem2|Akna|Emilin1|Enpp3|Nlrp3|Nppa|Adamts12|Emilin2|Oas1a|Isg15	-3.2	1.5	3.5	20704	659	1178	58	4.9	0.63	11433|11606|11690|11770|11806|12424|12487|12802|13040|13421|13982|14127|14829|14963|15227|16000|16170|16193|16392|16956|17082|17260|17381|17472|18619|19223|20128|20202|20317|20361|21333|21899|21930|21943|22177|22226|22324|22402|23960|27027|54598|56312|57775|58234|64685|67664|77125|83408|83433|100182|100952|209558|216799|230899|239337|246707|246730|100038882	-1.3	MyList
GO Biological Processes	19	GO:0009952	anterior/posterior pattern specification	19_GO:0032502 developmental process	Axin2|Bmp2|Bmp4|Ddit3|En1|Foxc2|Gata4|Foxf1|Hoxa1|Hoxa2|Hoxa3|Hoxa4|Hoxa5|Hoxa6|Hoxa7|Hoxc4|Hoxc5|Meox1|Osr1|Ror2|Ifitm1|Tdrkh|Tbx18|Nle1|Cyp26c1|Ripply1	-3.2	2	3.7	20704	230	1178	26	2.2	0.43	12006|12156|12159|13198|13798|14234|14463|15227|15394|15399|15400|15401|15402|15403|15404|15423|15424|17285|23967|26564|68713|72634|76365|217011|546726|622473	-1.3	MyList
GO Biological Processes	19	GO:0002683	negative regulation of immune system process	19_GO:0002376 immune system process	Acp5|Apoa1|Apod|Bmp4|Cnr2|Col3a1|Twist2|Fbn1|Fcer1g|H2-Bl|H2-Oa|Foxf1|Hoxa7|Hspa9|Igf1|Inpp5d|Il1rl1|Mmp12|Ccl2|Cxcl12|Tnfaip6|Twist1|Tyrobp|Grem1|Oas1g|Tspan32|Il27ra|Zc3h8|Cd274|Nmi|Clec2g|Lrrc17|Il33|Gimap3|Trem2|Gpnmb|Emilin1|Pilrb1|Enpp3|Plcl2|Tnfrsf14|Oas1a|Cd300lf|Isg15	-3.2	1.7	3.6	20704	465	1178	44	3.7	0.55	11433|11806|11815|12159|12802|12825|13345|14118|14127|14963|15001|15227|15404|15526|16000|16331|17082|17381|20296|20315|21930|22160|22177|23892|23960|27027|50931|57432|60533|64685|70809|74511|77125|83408|83433|93695|100952|170741|209558|224860|230979|246730|246746|100038882	-1.3	MyList
GO Biological Processes	19	GO:0050890	cognition	19_GO:0032501 multicellular organismal process	Asic1|Agt|Cacna1c|Cck|Crhr1|Drd4|En1|Fzd9|Gabrb3|Gip|Grpr|Hoxa1|Slc6a4|Igf1|Jun|Mef2c|Map1a|Ncam1|Ntrk1|Prkar2b|Ptn|Serpinf1|Tac1|Tacr2|Ucn|Vip|Brinp1|Shank3|Gpr155|Trem2|Adcy3|Sobp|Amph|Atp1a3|Itga8|Grm4	-3.2	1.8	3.6	20704	358	1178	36	3.1	0.5	11419|11606|12288|12424|12921|13491|13798|14371|14402|14607|14829|15394|15567|16000|16476|17260|17754|17967|18211|19088|19242|20317|21333|21337|22226|22353|56710|58234|68526|83433|104111|109205|218038|232975|241226|268934	-1.3	MyList
GO Biological Processes	19	GO:0120161	regulation of cold-induced thermogenesis	19_GO:0032501 multicellular organismal process	Fabp4|Atf4|Elovl3|Ddit3|Foxc2|Lama4|Lepr|Mfap2|Tshr|Trpv2|Fgf21|Ppargc1b|Trpm8|Plcl2|Plcl1|Plac8|Ksr2|Nova2|Nova1	-3.2	2.3	3.8	20704	147	1178	19	1.6	0.37	11770|11911|12686|13198|14234|16775|16847|17150|22095|22368|56636|170826|171382|224860|227120|231507|333050|384569|664883	-1.3	MyList
Reactome Gene Sets	6	R-MMU-76002	Platelet activation, signaling and aggregation		Alb|Apoa1|Col1a1|Col1a2|Egf|F2rl2|F2rl3|F8|Fcer1g|Gnb4|Gng2|Gng8|Gngt2|Pdpn|Igf1|Itih4|Lck|Srgn|Sparc|Tbxa2r|Timp3|Trf|Vav1|Islr|Cyb5r1|Fgb|A1bg	-3.2	2	3.7	20704	243	1178	27	2.3	0.44	11657|11806|12842|12843|13645|14064|14065|14069|14127|14696|14702|14709|14710|14726|16000|16427|16818|19073|20692|21390|21859|22041|22324|26968|72017|110135|117586	-1.3	MyList
GO Biological Processes	19	GO:0021536	diencephalon development	19_GO:0032502 developmental process	Bmp2|Bmp4|Fgf10|Ghrh|Gli1|Isl1|Ncam1|Nhlh2|Pitx2|Pou4f1|Sema5a|Sox2	-3.2	2.9	4	20704	72	1178	12	1	0.29	12156|12159|14165|14601|14632|16392|17967|18072|18741|18996|20356|20674	-1.3	MyList
GO Biological Processes	19	GO:0002282	microglial cell activation involved in immune response	19_GO:0002376 immune system process	Tyrobp|Il33|Trem2	-3.2	13	6	20704	4	1178	3	0.25	0.15	22177|77125|83433	-1.3	MyList
PANTHER Pathway	28	P06959	CCKR signaling map		Csf1|S100a4|Sparc	-3.2	13	6	20704	4	1178	3	0.25	0.15	12977|20198|20692	-1.3	MyList
GO Biological Processes	19	GO:0021569	rhombomere 3 development	19_GO:0032502 developmental process	Egr2|Hoxa1|Hoxa2	-3.2	13	6	20704	4	1178	3	0.25	0.15	13654|15394|15399	-1.3	MyList
GO Biological Processes	19	GO:0051466	positive regulation of corticotropin-releasing hormone secretion	19_GO:0051179 localization	Tnfsf11|Apln|Ecrg4	-3.2	13	6	20704	4	1178	3	0.25	0.15	21943|30878|78896	-1.3	MyList
GO Biological Processes	19	GO:1903225	negative regulation of endodermal cell differentiation	19_GO:0048519 negative regulation of biological process	Col5a1|Col5a2|Nanog	-3.2	13	6	20704	4	1178	3	0.25	0.15	12831|12832|71950	-1.3	MyList
GO Biological Processes	19	GO:0001938	positive regulation of endothelial cell proliferation	19_GO:0048518 positive regulation of biological process	Ang2|Bmp2|Bmp4|Egf|Fgf10|Fgf7|Igf1|Jun|Prkd1|Prox1|Ccl2|Cxcl12|Sema5a|Vip|Apln	-3.1	2.6	3.9	20704	103	1178	15	1.3	0.33	11731|12156|12159|13645|14165|14178|16000|16476|18760|19130|20296|20315|20356|22353|30878	-1.3	MyList
GO Biological Processes	19	GO:0050920	regulation of chemotaxis	19_GO:0040011 locomotion	Aif1|Artn|Csf1|S1pr1|Fgf10|Lpar1|Cxcl10|Il16|Pdgfra|Pdgfrb|Prkd1|Ptn|Ccl2|Ccl7|Cxcl12|Sema5a|Sema7a|Tnfaip6|Grem1|Cxcl14|Il34|Trem2|Jam3|Plxna4|Nova2|Defb25	-3.1	2	3.7	20704	231	1178	26	2.2	0.43	11629|11876|12977|13609|14165|14745|15945|16170|18595|18596|18760|19242|20296|20306|20315|20356|20361|21930|23892|57266|76527|83433|83964|243743|384569|654459	-1.3	MyList
GO Biological Processes	19	GO:0032989	cellular component morphogenesis	19_GO:0032502 developmental process	Artn|Cck|Crmp1|Csrp2|Egr2|Emb|Epha3|Ephb6|Gas1|Hoxa1|Hoxa2|Sdc2|Isl1|Kif5a|Matn2|Mef2c|Map1a|Myl2|Ncam1|Ndn|Nefl|Ntn1|Ntrk1|Pdgfra|Pdgfrb|Prox1|Ptn|Cxcl12|Sema5a|Sema7a|Slit3|Tmod1|Tubb3|Tenm4|Cspg5|Cntnap1|Shank3|Dact1|Lpar3|Plekho1|Cavin4|Draxin|Slitrk5|Crppa|Myl9|Isl2|Unc5b|Chn1|Itga1|Boc|Gbx1|Fez1|Gdf7|Plxna4|Lrtm1|Garin1b|Flrt2|Neurl2	-3.1	1.5	3.5	20704	663	1178	58	4.9	0.63	11876|12424|12933|13008|13654|13723|13837|13848|14451|15394|15399|15529|16392|16572|17181|17260|17754|17906|17967|17984|18039|18208|18211|18595|18596|19130|19242|20315|20356|20361|20564|21916|22152|23966|29873|53321|58234|59036|65086|67220|68016|70433|75409|75847|98932|104360|107449|108699|109700|117606|231044|235180|238057|243743|319476|330277|399558|415115	-1.3	MyList
GO Biological Processes	19	GO:0007611	learning or memory	19_GO:0032501 multicellular organismal process	Asic1|Agt|Cacna1c|Cck|Crhr1|Drd4|En1|Fzd9|Gabrb3|Gip|Grpr|Slc6a4|Igf1|Jun|Mef2c|Map1a|Ncam1|Ntrk1|Prkar2b|Ptn|Serpinf1|Tac1|Tacr2|Ucn|Vip|Brinp1|Shank3|Trem2|Adcy3|Amph|Atp1a3|Itga8|Grm4	-3.1	1.8	3.6	20704	321	1178	33	2.8	0.48	11419|11606|12288|12424|12921|13491|13798|14371|14402|14607|14829|15567|16000|16476|17260|17754|17967|18211|19088|19242|20317|21333|21337|22226|22353|56710|58234|83433|104111|218038|232975|241226|268934	-1.3	MyList
GO Biological Processes	19	GO:0001819	positive regulation of cytokine production	19_GO:0048518 positive regulation of biological process	Agt|Aif1|Aire|Atf4|Cd1d1|Cd28|Chil1|Ddit3|Fcer1g|Gata4|Il16|Il6|Isl1|Lpl|Lum|Il1rl1|Mmp12|Naip5|Nos2|Ccl2|Sema7a|Slc7a5|Tlr1|Tlr6|Twist1|Tyrobp|Ucn|Oas1g|Il27ra|Batf|Panx1|Il17b|Rsad2|Cd274|Rgcc|Mcoln2|Tnfrsf13c|Il33|Gimap3|Trem2|H2-Q9|Nlrp3|Tnfrsf14|Oas1a|Defb25|Mir324|Isg15	-3.1	1.6	3.5	20704	509	1178	47	4	0.57	11606|11629|11634|11911|12479|12487|12654|13198|14127|14463|16170|16193|16392|16956|17022|17082|17381|17951|18126|20296|20361|20539|21897|21899|22160|22177|22226|23960|50931|53314|55991|56069|58185|60533|66214|68279|72049|77125|83408|83433|110558|216799|230979|246730|654459|723896|100038882	-1.3	MyList
Reactome Gene Sets	6	R-MMU-419408	Lysosphingolipid and LPA receptors		S1pr1|S1pr3|Lpar1|Lpar3|S1pr5	-3.1	6.3	4.9	20704	14	1178	5	0.42	0.19	13609|13610|14745|65086|94226	-1.3	MyList
GO Biological Processes	19	GO:0042363	fat-soluble vitamin catabolic process	19_GO:0008152 metabolic process	Crabp1|Cyp27b1|Cyp4f14|Cyp26c1|Cyp4f40	-3.1	6.3	4.9	20704	14	1178	5	0.42	0.19	12903|13115|64385|546726|631304	-1.3	MyList
GO Biological Processes	19	GO:0097435	supramolecular fiber organization	19_GO:0009987 cellular process	Aif1|Serpinh1|Coro1a|Col3a1|Col5a1|Col5a2|Col1a1|Col1a2|Csrp2|Foxc2|Gas2|Lox|Lum|Myl2|Nefl|Ddr2|Pdgfra|Pdgfrb|Prox1|Prph|Stmn3|Tmod1|Tnfaip6|Trf|Dpysl3|Vim|Fbln5|Grem1|Hdgfl3|Dpt|Pdxp|Cavin4|Rnd3|Clip3|Loxl2|Myl9|Emilin1|Ppargc1b|Mkx|Adamts2|Espnl|Myo1h|Adamts14|Krt39|Adamts12|Fsd1|Cass4|Kash5|Krt40|Neurl2	-3.1	1.6	3.5	20704	551	1178	50	4.2	0.59	11629|12406|12721|12825|12831|12832|12842|12843|13008|14234|14453|16948|17022|17906|18039|18214|18595|18596|19130|19132|20262|21916|21930|22041|22240|22352|23876|23892|29877|56429|57028|68016|74194|76686|94352|98932|100952|170826|210719|216725|227357|231646|237360|237934|239337|240121|320664|384619|406221|415115	-1.3	MyList
GO Biological Processes	19	GO:0001935	endothelial cell proliferation	19_GO:0009987 cellular process	Apoa1|Bmp4|Fgf10|Fgf7|Itgb1bp1|Sema5a|Bmper|Loxl2	-3.1	3.9	4.3	20704	36	1178	8	0.68	0.24	11806|12159|14165|14178|16413|20356|73230|94352	-1.3	MyList
GO Biological Processes	19	GO:0098581	detection of external biotic stimulus	19_GO:0050896 response to stimulus	Naip5|Naip6|Tlr1|Tlr6|Naip7|Trem2|Ssc5d	-3.1	4.4	4.4	20704	28	1178	7	0.59	0.22	17951|17952|21897|21899|53880|83433|269855	-1.3	MyList
GO Biological Processes	19	GO:0031102	neuron projection regeneration	19_GO:0032502 developmental process	Adm|Jun|Matn2|Mmp2|Nefl|Ptn|Nrep	-3.1	4.4	4.4	20704	28	1178	7	0.59	0.22	11535|16476|17181|17390|18039|19242|27528	-1.3	MyList
GO Biological Processes	19	GO:0048662	negative regulation of smooth muscle cell proliferation	19_GO:0048519 negative regulation of biological process	Agt|Aif1|Ang2|Apod|Bmp2|Drd4|Esr1|Mef2c|Nppb|Ogn|Vip|Apln	-3.1	2.9	4	20704	73	1178	12	1	0.29	11606|11629|11731|11815|12156|13491|13982|17260|18158|18295|22353|30878	-1.3	MyList
GO Biological Processes	19	GO:0010817	regulation of hormone levels	19_GO:0065007 biological regulation	Adh7|Adm|Agt|Bglap2|Bmp2|Cacna1c|Crabp1|Crhbp|Crhr1|Cyp27b1|Esr1|Fbn1|Gdf9|Ghrh|Gip|Igf1|Il6|Isl1|Kcnma1|Lepr|Nos2|Pde3b|Pdgfra|Ptprn|Rbp1|Slc7a5|Sox8|Stc2|Tac1|Tacr2|Tg|Tnfsf11|Ucn|Vsnl1|Apln|Tfr2|Dkk3|Nell2|Cpq|Cyp2d22|C1qtnf1|Pex5l|Dhrs7|Cyp2c55|Rdh12|Ecrg4|Rdh14|Ece2|Fgb|Gcnt4|Nppa|Mafa|Cyp26c1	-3.1	1.6	3.4	20704	595	1178	53	4.5	0.6	11529|11535|11606|12097|12156|12288|12903|12919|12921|13115|13982|14118|14566|14601|14607|16000|16193|16392|16531|16847|18126|18576|18595|19275|19659|20539|20681|20856|21333|21337|21819|21943|22226|26950|30878|50765|50781|54003|54381|56448|56745|58869|66375|72082|77974|78896|105014|107522|110135|218476|230899|378435|546726	-1.3	MyList
KEGG Pathway	24	mmu04640	Hematopoietic cell lineage - Mus musculus (house mouse)		Cd1d1|Cd3d|Cd8a|Csf1|Epor|Flt3l|H2-Ab1|H2-DMa|H2-DMb2|H2-Oa|Il11ra1|Il6|Itga1|Gm13305	-3.1	2.6	3.9	20704	94	1178	14	1.2	0.32	12479|12500|12525|12977|13857|14256|14961|14998|15000|15001|16157|16193|109700|100042555	-1.3	MyList
GO Biological Processes	19	GO:0034341	response to interferon-gamma	19_GO:0044419 biological process involved in interspecies interaction between organisms	Cyp27b1|Gch1|H2-Ab1|H2-Q7|Gbp4|Nos2|Ccl2|Ccl7|Vim|Ubd|Gbp3|Nmi|Ifitm1|Ifitm7|H2-Q9|Slc26a6|Gbp11	-3.1	2.4	3.8	20704	127	1178	17	1.4	0.35	13115|14528|14961|15018|17472|18126|20296|20306|22352|24108|55932|64685|68713|74482|110558|171429|634650	-1.3	MyList
GO Biological Processes	19	GO:0045598	regulation of fat cell differentiation	19_GO:0032502 developmental process	Axin2|Bmp2|Runx1t1|Ddit3|Fbn1|Igf1|Lpl|Frzb|Tgfb1i1|Ccn4|Dact1|Tlcd3b|Jdp2|Dlk2|Mkx|Fermt2|Trib3|C1ql4|Fndc5	-3.1	2.2	3.7	20704	150	1178	19	1.6	0.37	12006|12156|12395|13198|14118|16000|16956|20378|21804|22402|59036|68952|81703|106565|210719|218952|228775|239659|384061	-1.3	MyList
GO Biological Processes	19	GO:0061458	reproductive system development	19_GO:0032502 developmental process	Agt|Bmp4|Esr1|Fgf10|Fgf7|Foxf2|Gas2|Gata4|Hoxb13|Igf1|Lhb|Mmp2|Nhlh2|Ntrk1|Pdgfra|Ptprn|Rln1|Serpinf1|Sox2|Sox8|Tnfaip6|Tsx|Osr1|Ror2|Insl6|Nupr1|Nanog|Rnase10|Immp2l|Gpr149|Gdf7|Spata22	-3	1.8	3.5	20704	311	1178	32	2.7	0.47	11606|12159|13982|14165|14178|14238|14453|14463|15408|16000|16866|17390|18072|18211|18595|19275|19773|20317|20674|20681|21930|22127|23967|26564|27356|56312|71950|75019|93757|229357|238057|380709	-1.2	MyList
GO Biological Processes	19	GO:0014068	positive regulation of phosphatidylinositol 3-kinase signaling	19_GO:0023052 signaling	Agt|Cd28|Egf|Flt1|Igf1|Ntrk1|Pdgfrb|Hax1|Ror2|Trem2|Unc5b|Agap2	-3	2.9	3.9	20704	74	1178	12	1	0.29	11606|12487|13645|14254|16000|18211|18596|23897|26564|83433|107449|216439	-1.2	MyList
GO Biological Processes	19	GO:0050830	defense response to Gram-positive bacterium	19_GO:0044419 biological process involved in interspecies interaction between organisms	Acp5|Adm|Ang2|Defa-rs10|Ear1|Lyz2|Lyz1|Gbp4|Sprr2a1|Tac1|Vip|Il27ra|Gbp3|2610528A11Rik|Rnase10|Ear10|Stab2|Nlrp3|Tnfrsf14|Ssc5d|Gbp11	-3	2.1	3.6	20704	174	1178	21	1.8	0.39	11433|11535|11731|13219|13586|17105|17110|17472|20755|21333|22353|50931|55932|70045|75019|93725|192188|216799|230979|269855|634650	-1.2	MyList
Reactome Gene Sets	6	R-MMU-418594	G alpha (i) signalling events		Adcy7|Cnr2|Cort|Drd4|S1pr3|Gnat2|Gnb4|Gng2|Gng8|Gngt2|Lpar1|Cxcl10|Pnoc|Pde1a|Penk|Npy4r|Prkar2b|Cxcl12|Sstr2|Rgs7|Apln|Cxcl11|Rgs17|Lpar3|S1pr5|Adcy3|P2ry14|Rln3|Grm4	-3	1.9	3.5	20704	273	1178	29	2.5	0.45	11513|12802|12854|13491|13610|14686|14696|14702|14709|14710|14745|15945|18155|18573|18619|19065|19088|20315|20606|24012|30878|56066|56533|65086|94226|104111|140795|212108|268934	-1.2	MyList
GO Biological Processes	19	GO:0002822	regulation of adaptive immune response based on somatic recombination of immune receptors built from immunoglobulin superfamily domains	19_GO:0002376 immune system process	Cd1d1|Cd28|Fcer1g|H2-Ab1|H2-Bl|H2-L|H2-DMa|H2-Q2|H2-Q7|H2-T10|Il6|Il1rl1|Mef2c|Tnfsf13b|Il27ra|Rsad2|Cd274|Tnfrsf13c|Il33|Gimap3|Trem2|H2-Q9|Nlrp3|Gm7030|Gm8909	-3	2	3.6	20704	223	1178	25	2.1	0.42	12479|12487|14127|14961|14963|14980|14998|15013|15018|15024|16193|17082|17260|24099|50931|58185|60533|72049|77125|83408|83433|110558|216799|630294|667977	-1.2	MyList
GO Biological Processes	19	GO:0050921	positive regulation of chemotaxis	19_GO:0040011 locomotion	Aif1|Artn|Csf1|S1pr1|Fgf10|Lpar1|Cxcl10|Il16|Pdgfrb|Prkd1|Ptn|Ccl2|Ccl7|Cxcl12|Sema5a|Cxcl14|Il34|Trem2|Defb25	-3	2.2	3.7	20704	151	1178	19	1.6	0.37	11629|11876|12977|13609|14165|14745|15945|16170|18596|18760|19242|20296|20306|20315|20356|57266|76527|83433|654459	-1.2	MyList
Reactome Gene Sets	6	R-MMU-199418	Negative regulation of the PI3K/AKT network		Cd28|Egf|Esr1|Fgf10|Fgf7|Flt3l|Lck|Il1rl1|Pdgfra|Pdgfrb|Vav1|Epgn|Them4|Il33|Trib3	-3	2.5	3.8	20704	106	1178	15	1.3	0.33	12487|13645|13982|14165|14178|14256|16818|17082|18595|18596|22324|71920|75778|77125|228775	-1.2	MyList
GO Biological Processes	19	GO:0045926	negative regulation of growth	19_GO:0040007 growth	Agt|Bmp4|Cyp27b1|Fhl1|Gas1|Gdf9|Slc6a4|Ifrd1|Kcnk2|Mt3|Myl2|Nppb|Ntn1|Rgs2|Sema5a|Sema7a|Frzb|Slit3|Stc2|Grem1|Draxin|Nkd1|Cth|Nppa|Plac8|Rerg|Eno1b|Dact3	-3	1.9	3.5	20704	261	1178	28	2.4	0.44	11606|12159|13115|14199|14451|14566|15567|15982|16526|17751|17906|18158|18208|19735|20356|20361|20378|20564|20856|23892|70433|93960|107869|230899|231507|232441|433182|629378	-1.2	MyList
GO Biological Processes	19	GO:0050673	epithelial cell proliferation	19_GO:0009987 cellular process	Apoa1|Bglap2|Bmp4|Twist2|Egf|Esr1|Fgf10|Fgf7|Hmx2|Igf1|Il6|Itgb1bp1|Mef2c|Prox1|Rasgrf1|Serpinf1|Sema5a|Zeb1|Tnfsf11|Bmper|Rian|Tbx18|Loxl2|Agap2	-3	2	3.6	20704	211	1178	24	2	0.41	11806|12097|12159|13345|13645|13982|14165|14178|15372|16000|16193|16413|17260|19130|19417|20317|20356|21417|21943|73230|75745|76365|94352|216439	-1.2	MyList
GO Biological Processes	19	GO:0014009	glial cell proliferation	19_GO:0032502 developmental process	Csf1|Lepr|Ntn1|Shank3|Il34|Il33|Trem2	-3	4.2	4.3	20704	29	1178	7	0.59	0.22	12977|16847|18208|58234|76527|77125|83433	-1.2	MyList
GO Biological Processes	19	GO:0045670	regulation of osteoclast differentiation	19_GO:0002376 immune system process	Csf1|Fbn1|Inpp5d|Mitf|Pou4f1|Tnfaip6|Tnfsf11|Tyrobp|Clec2g|Lrrc17|Trem2|Pilrb1|Ppargc1b	-3	2.7	3.8	20704	85	1178	13	1.1	0.3	12977|14118|16331|17342|18996|21930|21943|22177|70809|74511|83433|170741|170826	-1.2	MyList
GO Biological Processes	19	GO:0032651	regulation of interleukin-1 beta production	19_GO:0032501 multicellular organismal process	Acp5|Apoa1|S1pr3|Igf1|Il6|Isl1|Lpl|Naip5|Tlr6|Tyrobp|Panx1|Errfi1|Trem2|Nlrp3	-3	2.6	3.8	20704	96	1178	14	1.2	0.32	11433|11806|13610|16000|16193|16392|16956|17951|21899|22177|55991|74155|83433|216799	-1.2	MyList
GO Biological Processes	19	GO:0001547	antral ovarian follicle growth	19_GO:0048511 rhythmic process	Esr1|Gas2|Tnfaip6|Gpr149	-3	7.8	5	20704	9	1178	4	0.34	0.17	13982|14453|21930|229357	-1.2	MyList
GO Biological Processes	19	GO:0032964	collagen biosynthetic process	19_GO:0008152 metabolic process	Serpinh1|Col5a1|Col1a1|Rcn3	-3	7.8	5	20704	9	1178	4	0.34	0.17	12406|12831|12842|52377	-1.2	MyList
GO Biological Processes	19	GO:1903169	regulation of calcium ion transmembrane transport	19_GO:0051179 localization	Bmp4|Cacna1c|Coro1a|Drd4|F2rl3|Fgf14|Gem|Cxcl10|Prkd1|Rem1|Cabp5|Ramp3|Asph|Tspan13|Zfas1|Jsrp1|Nol3|Cemip|Gimap3|P2rx5|Ank2|Nppa|Akap5	-2.9	2	3.5	20704	201	1178	23	2	0.4	12159|12288|12721|13491|14065|14169|14579|15945|18760|19700|29865|56089|65973|66109|68949|71912|78688|80982|83408|94045|109676|230899|238276	-1.2	MyList
GO Biological Processes	19	GO:0061377	mammary gland lobule development	19_GO:0032502 developmental process	Egf|Esr1|Foxf1|Hoxa5|Tnfsf11|Agap2	-2.9	4.8	4.4	20704	22	1178	6	0.51	0.21	13645|13982|15227|15402|21943|216439	-1.2	MyList
GO Biological Processes	19	GO:0002495	antigen processing and presentation of peptide antigen via MHC class II	19_GO:0002376 immune system process	Ctss|Fcer1g|H2-Ab1|H2-DMa|H2-DMb2|H2-Oa	-2.9	4.8	4.4	20704	22	1178	6	0.51	0.21	13040|14127|14961|14998|15000|15001	-1.2	MyList
GO Biological Processes	19	GO:0098543	detection of other organism	19_GO:0044419 biological process involved in interspecies interaction between organisms	Naip5|Naip6|Tlr1|Tlr6|Naip7|Ssc5d	-2.9	4.8	4.4	20704	22	1178	6	0.51	0.21	17951|17952|21897|21899|53880|269855	-1.2	MyList
GO Biological Processes	19	GO:0060749	mammary gland alveolus development	19_GO:0032502 developmental process	Egf|Esr1|Foxf1|Hoxa5|Tnfsf11|Agap2	-2.9	4.8	4.4	20704	22	1178	6	0.51	0.21	13645|13982|15227|15402|21943|216439	-1.2	MyList
GO Biological Processes	19	GO:1900274	regulation of phospholipase C activity	19_GO:0065007 biological regulation	Agt|Ang2|Esr1|Flt1|Lpar1|Pdgfra|Pdgfrb|Sele	-2.9	3.7	4.1	20704	38	1178	8	0.68	0.24	11606|11731|13982|14254|14745|18595|18596|20339	-1.2	MyList
GO Biological Processes	19	GO:2000648	positive regulation of stem cell proliferation	19_GO:0048518 positive regulation of biological process	Bmp4|Fgf10|Hmx2|Hoxa3|Prrx1|Shox2|Dppa2|Tbx18|Osr2|Fermt2|Mir320	-2.9	2.9	3.9	20704	66	1178	11	0.93	0.28	12159|14165|15372|15400|18933|20429|73703|76365|107587|218952|723838	-1.2	MyList
GO Biological Processes	19	GO:1903524	positive regulation of blood circulation	19_GO:0048518 positive regulation of biological process	Adm|Adra1d|Gch1|Rgs2|Scn5a|Ucn|Apln|Adm2|Nppa	-2.9	3.4	4	20704	47	1178	9	0.76	0.25	11535|11550|14528|19735|20271|22226|30878|223780|230899	-1.2	MyList
GO Biological Processes	19	GO:0072210	metanephric nephron development	19_GO:0032502 developmental process	Bmp4|Pdgfra|Pdgfrb|Sox8|Grem1|Osr1|Sall1	-2.9	4.1	4.2	20704	30	1178	7	0.59	0.22	12159|18595|18596|20681|23892|23967|58198	-1.1	MyList
Reactome Gene Sets	6	R-MMU-8875878	MET promotes cell motility		Col3a1|Col5a1|Col5a2|Col1a1|Col1a2|Lama4|Col5a3	-2.9	4.1	4.2	20704	30	1178	7	0.59	0.22	12825|12831|12832|12842|12843|16775|53867	-1.1	MyList
GO Biological Processes	19	GO:1903522	regulation of blood circulation	19_GO:0032501 multicellular organismal process	Adm|Adra1d|Agt|Cacna1c|Chrm3|Gata4|Gch1|Gnao1|Hcn1|Isl1|Kcnj2|Mc3r|Mmp2|Myl4|Myl2|Nos2|Rgs2|Scn5a|Shox2|Tac1|Tbxa2r|Tnni3|Ucn|Apln|Ank2|Fgb|Adm2|Nppa	-2.9	1.9	3.4	20704	265	1178	28	2.4	0.44	11535|11550|11606|12288|12671|14463|14528|14681|15165|16392|16518|17201|17390|17896|17906|18126|19735|20271|20429|21333|21390|21954|22226|30878|109676|110135|223780|230899	-1.1	MyList
KEGG Pathway	24	mmu04020	Calcium signaling pathway - Mus musculus (house mouse)		Adcy7|Adra1d|Cacna1c|Chrm3|Egf|Fgf10|Fgf7|Flt1|Grpr|Nos2|Ntrk1|Pde1a|Pdgfra|Pdgfrb|Ryr1|Tacr2|Tbxa2r|Fgf21|Asph|Mcoln2|Plce1|P2rx5|Adcy3|Plcz1|Camk1g|P2rx3	-2.9	1.9	3.5	20704	240	1178	26	2.2	0.43	11513|11550|12288|12671|13645|14165|14178|14254|14829|18126|18211|18573|18595|18596|20190|21337|21390|56636|65973|68279|74055|94045|104111|114875|215303|228139	-1.1	MyList
KEGG Pathway	24	mmu05144	Malaria - Mus musculus (house mouse)		Hba-a1|Hbb-b1|Sdc2|Il6|Klra4|Ccl2|Sele|Thbs2|Thbs3|Gypc	-2.9	3.1	3.9	20704	57	1178	10	0.85	0.27	15122|15129|15529|16193|16635|20296|20339|21826|21827|71683	-1.1	MyList
GO Biological Processes	19	GO:0048146	positive regulation of fibroblast proliferation	19_GO:0048518 positive regulation of biological process	Agt|Egf|Esr1|Fgf10|Igf1|Jun|Ddr2|Pdgfra|Pdgfrb|Rasgrf1|Rps3a1|Cd248	-2.9	2.7	3.8	20704	77	1178	12	1	0.29	11606|13645|13982|14165|16000|16476|18214|18595|18596|19417|20091|70445	-1.1	MyList
GO Biological Processes	19	GO:0019221	cytokine-mediated signaling pathway	19_GO:0023052 signaling	Csf1|Epor|Fcer1g|Cxcl10|Il11ra1|Il16|Il6|Lepr|Mt3|Ptprn|Ccl2|Ccl7|Cxcl12|Tnfsf11|Oas1g|Tnfsf13b|Il27ra|Ifi27|Cxcl11|Nmi|Ifitm1|Tnfrsf13c|Ifitm7|Il34|Il33|Trem2|Plvap|Bbs4|Oas1a|Cd300lf|Gm13271|Gm13275	-2.9	1.8	3.4	20704	318	1178	32	2.7	0.47	12977|13857|14127|15945|16157|16170|16193|16847|17751|19275|20296|20306|20315|21943|23960|24099|50931|52668|56066|64685|68713|72049|74482|76527|77125|83433|84094|102774|246730|246746|435791|545652	-1.1	MyList
GO Biological Processes	19	GO:0021983	pituitary gland development	19_GO:0032502 developmental process	Bmp2|Bmp4|Fgf10|Ghrh|Gli1|Isl1|Pitx2|Sox2	-2.9	3.6	4	20704	39	1178	8	0.68	0.24	12156|12159|14165|14601|14632|16392|18741|20674	-1.1	MyList
GO Biological Processes	19	GO:0060284	regulation of cell development	19_GO:0032502 developmental process	Aspa|Apoa1|Axin2|Bmp2|Bmp4|S1pr3|Egr2|Fbn1|Flt1|Ifrd1|Igf1|Il6|Itgb1bp1|Mt3|Nefl|Ntn1|Pou4f1|Prox1|Ptn|Cxcl12|Serpinf1|Sema5a|Sema7a|Frzb|Shox2|Slc7a5|Sox2|Sox8|Tnfsf11|Trf|Tyrobp|Vim|Trpv2|Tenm4|Ss18l2|Cspg5|Ttpa|Brinp1|Shank3|Lpar3|Draxin|Tcp11x2|Zcchc24|Il34|Il33|Hdac9|Trem2|Fermt2|Akap5|Plxna4|Islr2|Cass4|Dleu2	-2.9	1.5	3.3	20704	608	1178	53	4.5	0.6	11484|11806|12006|12156|12159|13610|13654|14118|14254|15982|16000|16193|16413|17751|18039|18208|18996|19130|19242|20315|20317|20356|20361|20378|20429|20539|20674|20681|21943|22041|22177|22352|22368|23966|26901|29873|50500|56710|58234|65086|70433|71841|71918|76527|77125|79221|83433|218952|238276|243743|320563|320664|668253	-1.1	MyList
GO Biological Processes	19	GO:0002686	negative regulation of leukocyte migration	19_GO:0040011 locomotion	Apod|Hoxa7|Ccl2|Cxcl12|Tnfaip6|Grem1|Il27ra|Il33|Emilin1	-2.9	3.3	3.9	20704	48	1178	9	0.76	0.25	11815|15404|20296|20315|21930|23892|50931|77125|100952	-1.1	MyList
GO Biological Processes	19	GO:0001666	response to hypoxia	19_GO:0050896 response to stimulus	Ak4|Alas2|Ang2|Bmp2|Crhr1|Flt1|Kcnma1|Mmp2|Mt3|Nos2|Pgk1|Ptgis|Ryr1|Twist1|Rgcc|Mgarp|Fam162a|Nol3|Loxl2|Egln3|Acot2|P2rx3|Eno1b	-2.9	2	3.5	20704	204	1178	23	2	0.4	11639|11656|11731|12156|12921|14254|16531|17390|17751|18126|18655|19223|20190|22160|66214|67749|70186|78688|94352|112407|171210|228139|433182	-1.1	MyList
GO Biological Processes	19	GO:0048608	reproductive structure development	19_GO:0022414 reproductive process	Agt|Bmp4|Esr1|Fgf10|Fgf7|Foxf2|Gas2|Gata4|Hoxb13|Igf1|Lhb|Mmp2|Nhlh2|Ntrk1|Pdgfra|Ptprn|Rln1|Serpinf1|Sox2|Sox8|Tnfaip6|Tsx|Osr1|Ror2|Insl6|Nupr1|Nanog|Rnase10|Immp2l|Gpr149|Gdf7	-2.8	1.8	3.4	20704	307	1178	31	2.6	0.47	11606|12159|13982|14165|14178|14238|14453|14463|15408|16000|16866|17390|18072|18211|18595|19275|19773|20317|20674|20681|21930|22127|23967|26564|27356|56312|71950|75019|93757|229357|238057	-1.1	MyList
GO Biological Processes	19	GO:0002504	antigen processing and presentation of peptide or polysaccharide antigen via MHC class II	19_GO:0002376 immune system process	Ctss|Fcer1g|H2-Ab1|H2-DMa|H2-DMb2|H2-Oa	-2.8	4.6	4.2	20704	23	1178	6	0.51	0.21	13040|14127|14961|14998|15000|15001	-1.1	MyList
GO Biological Processes	19	GO:0043931	ossification involved in bone maturation	19_GO:0032502 developmental process	Bmp2|Igf1|Ryr1|Thbs3|Dchs1|Adamts12	-2.8	4.6	4.2	20704	23	1178	6	0.51	0.21	12156|16000|20190|21827|233651|239337	-1.1	MyList
GO Biological Processes	19	GO:0003170	heart valve development	19_GO:0032502 developmental process	Bmp2|Bmp4|Gata4|Mef2c|Pitx2|Shox2|Slit3|Twist1|Emilin1|Dchs1	-2.8	3	3.8	20704	58	1178	10	0.85	0.27	12156|12159|14463|17260|18741|20429|20564|22160|100952|233651	-1.1	MyList
GO Biological Processes	19	GO:0001655	urogenital system development	19_GO:0032502 developmental process	Agt|Bmp2|Bmp4|Esr1|Fbn1|Fgf10|Foxc2|Foxf1|Hoxb13|Igf1|Irx3|Mef2c|Mmp2|Odc1|Pdgfra|Pdgfrb|Rln1|Serpinf1|Sox8|Grem1|Mmp17|Osr1|Hs3st3b1|Sall1|Bmper|Plce1|Tbx18|Bicc1|Osr2|Jmjd6|Nle1|Gcnt4|Fras1|Dchs1|Itga8|Gdf6	-2.8	1.7	3.3	20704	374	1178	36	3.1	0.5	11606|12156|12159|13982|14118|14165|14234|15227|15408|16000|16373|17260|17390|18263|18595|18596|19773|20317|20681|23892|23948|23967|54710|58198|73230|74055|76365|83675|107587|107817|217011|218476|231470|233651|241226|242316	-1.1	MyList
GO Biological Processes	19	GO:0010460	positive regulation of heart rate	19_GO:0048518 positive regulation of biological process	Adm|Adra1d|Gch1|Scn5a|Apln|Adm2|Nppa	-2.8	4	4.1	20704	31	1178	7	0.59	0.22	11535|11550|14528|20271|30878|223780|230899	-1.1	MyList
Reactome Gene Sets	6	R-MMU-418597	G alpha (z) signalling events		Adcy7|Gnb4|Gng2|Gng8|Gngt2|Rgs17|Adcy3	-2.8	4	4.1	20704	31	1178	7	0.59	0.22	11513|14696|14702|14709|14710|56533|104111	-1.1	MyList
GO Biological Processes	19	GO:0002573	myeloid leukocyte differentiation	19_GO:0002376 immune system process	Bmp4|Csf1|Fcer1g|Jun|Mef2c|Mitf|Tnfsf11|Trf|Tyrobp|Ccn4|Ubd|Batf|Gimap3|Trem2|Gab3|Cd300lf|Batf3|Srp54b	-2.8	2.2	3.5	20704	145	1178	18	1.5	0.36	12159|12977|14127|16476|17260|17342|21943|22041|22177|22402|24108|53314|83408|83433|210710|246746|381319|665155	-1.1	MyList
GO Biological Processes	19	GO:0072498	embryonic skeletal joint development	19_GO:0032502 developmental process	Bmp4|Shox2|Osr1|Osr2|Slc2a10	-2.8	5.5	4.4	20704	16	1178	5	0.42	0.19	12159|20429|23967|107587|170441	-1.1	MyList
GO Biological Processes	19	GO:0048638	regulation of developmental growth	19_GO:0040007 growth	Agt|Bmp4|Cacna1c|Csf1|Foxc2|Foxs1|Gata4|Ghrh|Gli1|Slc6a4|Ifrd1|Igf1|Kcnk2|Mef2c|Mt3|Ncam1|Ntn1|Prox1|Rgs2|Cxcl12|Sema5a|Sema7a|Stc2|Syt1|Tshr|Trpv2|Ccn4|Olfm1|Lpar3|Draxin|Sgip1|Nkd1|P2rx5|Bbs4|Plac8|Plxna4|Islr2|Gpr21	-2.8	1.7	3.3	20704	402	1178	38	3.2	0.51	11606|12159|12288|12977|14234|14239|14463|14601|14632|15567|15982|16000|16526|17260|17751|17967|18208|19130|19735|20315|20356|20361|20856|20979|22095|22368|22402|56177|65086|70433|73094|93960|94045|102774|231507|243743|320563|338346	-1.1	MyList
GO Biological Processes	19	GO:2000404	regulation of T cell migration	19_GO:0040011 locomotion	Aif1|Aire|Apod|Coro1a|Cxcl10|Cxcl12|Il27ra|2610528A11Rik|Tnfrsf14	-2.8	3.2	3.8	20704	49	1178	9	0.76	0.25	11629|11634|11815|12721|15945|20315|50931|70045|230979	-1.1	MyList
GO Biological Processes	19	GO:0003197	endocardial cushion development	19_GO:0032502 developmental process	Bmp2|Bmp4|Epha3|Gata4|Foxf1|Isl1|Twist1|Tmem100|Dchs1	-2.8	3.2	3.8	20704	49	1178	9	0.76	0.25	12156|12159|13837|14463|15227|16392|22160|67888|233651	-1.1	MyList
WikiPathways	27	WP447	Adipogenesis genes		Agt|Fabp4|Bmp2|Bmp4|Cebpd|Ddit3|Egr2|Foxc2|Gata4|Igf1|Il6|Lpl|Mef2c|Ndn|Frzb|Twist1|Trib3	-2.8	2.2	3.5	20704	134	1178	17	1.4	0.35	11606|11770|12156|12159|12609|13198|13654|14234|14463|16000|16193|16956|17260|17984|20378|22160|228775	-1.1	MyList
GO Biological Processes	19	GO:2000403	positive regulation of lymphocyte migration	19_GO:0040011 locomotion	Aif1|Coro1a|Cxcl10|Ccl7|Cxcl12|Cxcl14|Jam2|Tnfrsf14	-2.8	3.5	3.9	20704	40	1178	8	0.68	0.24	11629|12721|15945|20306|20315|57266|67374|230979	-1.1	MyList
GO Biological Processes	19	GO:0019885	antigen processing and presentation of endogenous peptide antigen via MHC class I	19_GO:0002376 immune system process	H2-Bl|H2-L|H2-Q2|H2-Q7|H2-T10|H2-Q9|Gm7030|Gm8909	-2.8	3.5	3.9	20704	40	1178	8	0.68	0.24	14963|14980|15013|15018|15024|110558|630294|667977	-1.1	MyList
GO Biological Processes	19	GO:0048678	response to axon injury	19_GO:0050896 response to stimulus	Jun|Matn2|Mmp2|Nefl|Tyrobp|Dpysl3|Nrep|Trem2	-2.8	3.5	3.9	20704	40	1178	8	0.68	0.24	16476|17181|17390|18039|22177|22240|27528|83433	-1.1	MyList
GO Biological Processes	19	GO:0002483	antigen processing and presentation of endogenous peptide antigen	19_GO:0002376 immune system process	H2-Bl|H2-L|H2-Q2|H2-Q7|H2-T10|H2-Q9|Gm7030|Gm8909	-2.8	3.5	3.9	20704	40	1178	8	0.68	0.24	14963|14980|15013|15018|15024|110558|630294|667977	-1.1	MyList
GO Biological Processes	19	GO:0048880	sensory system development	19_GO:0032502 developmental process	Aqp5|Atf4|Bmp4|Cacna1c|Col5a1|Col5a2|Crybb1|Twist2|Fgf10|Fjx1|Foxc2|Foxf2|Flt1|Gas1|Gnat2|Hcn1|Isl1|Jun|Mfap2|Mitf|Pdgfra|Pdgfrb|Pitx2|Pou4f1|Prox1|Ptn|Rcn1|Sox2|Sox8|Zeb1|Tmod1|Twist1|Vim|Smoc1|Rhoj|Bbs4|Osr2|Jmjd6|Angptl7	-2.8	1.6	3.3	20704	417	1178	39	3.3	0.52	11830|11911|12159|12288|12831|12832|12960|13345|14165|14221|14234|14238|14254|14451|14686|15165|16392|16476|17150|17342|18595|18596|18741|18996|19130|19242|19672|20674|20681|21417|21916|22160|22352|64075|80837|102774|107587|107817|654812	-1.1	MyList
GO Biological Processes	19	GO:0050957	equilibrioception	19_GO:0032501 multicellular organismal process	Ush1g|Pou4f1|Sox2|Rubie	-2.8	7	4.7	20704	10	1178	4	0.34	0.17	16470|18996|20674|100873094	-1.1	MyList
GO Biological Processes	19	GO:0002634	regulation of germinal center formation	19_GO:0002376 immune system process	H2-DMa|Mef2c|Tnfsf13b|Tnfrsf13c	-2.8	7	4.7	20704	10	1178	4	0.34	0.17	14998|17260|24099|72049	-1.1	MyList
GO Biological Processes	19	GO:0060346	bone trabecula formation	19_GO:0032502 developmental process	Col1a1|Mmp2|Thbs3|Ppargc1b	-2.8	7	4.7	20704	10	1178	4	0.34	0.17	12842|17390|21827|170826	-1.1	MyList
GO Biological Processes	19	GO:0048703	embryonic viscerocranium morphogenesis	19_GO:0032502 developmental process	Foxc2|Hoxa2|Mef2c|Chst11	-2.8	7	4.7	20704	10	1178	4	0.34	0.17	14234|15399|17260|58250	-1.1	MyList
GO Biological Processes	19	GO:0003331	positive regulation of extracellular matrix constituent secretion	19_GO:0051179 localization	Agt|Bmp2|Rgcc	-2.8	11	5.2	20704	5	1178	3	0.25	0.15	11606|12156|66214	-1.1	MyList
GO Biological Processes	19	GO:0042494	detection of bacterial lipoprotein	19_GO:0044419 biological process involved in interspecies interaction between organisms	Tlr1|Tlr6|Ssc5d	-2.8	11	5.2	20704	5	1178	3	0.25	0.15	21897|21899|269855	-1.1	MyList
GO Biological Processes	19	GO:0043397	regulation of corticotropin-releasing hormone secretion	19_GO:0051179 localization	Tnfsf11|Apln|Ecrg4	-2.8	11	5.2	20704	5	1178	3	0.25	0.15	21943|30878|78896	-1.1	MyList
GO Biological Processes	19	GO:0002636	positive regulation of germinal center formation	19_GO:0002376 immune system process	H2-DMa|Tnfsf13b|Tnfrsf13c	-2.8	11	5.2	20704	5	1178	3	0.25	0.15	14998|24099|72049	-1.1	MyList
GO Biological Processes	19	GO:0098704	carbohydrate import across plasma membrane	19_GO:0051179 localization	Slc2a5|Slc2a10|Slc5a2	-2.8	11	5.2	20704	5	1178	3	0.25	0.15	56485|170441|246787	-1.1	MyList
GO Biological Processes	19	GO:0036022	limb joint morphogenesis	19_GO:0032502 developmental process	Col3a1|Osr1|Osr2	-2.8	11	5.2	20704	5	1178	3	0.25	0.15	12825|23967|107587	-1.1	MyList
GO Biological Processes	19	GO:0140271	hexose import across plasma membrane	19_GO:0051179 localization	Slc2a5|Slc2a10|Slc5a2	-2.8	11	5.2	20704	5	1178	3	0.25	0.15	56485|170441|246787	-1.1	MyList
GO Biological Processes	19	GO:0002062	chondrocyte differentiation	19_GO:0032502 developmental process	Axin2|Bmp2|Bmp4|Serpinh1|Col3a1|Mef2c|Shox2|Osr1|Ror2|Chst11|Mustn1|Osr2|Adamts12	-2.8	2.5	3.6	20704	90	1178	13	1.1	0.3	12006|12156|12159|12406|12825|17260|20429|23967|26564|58250|66175|107587|239337	-1.1	MyList
GO Biological Processes	19	GO:0035282	segmentation	19_GO:0032502 developmental process	Axin2|Bmp4|Egr2|Foxc2|Foxf1|Hoxa2|Irx3|Meox1|Osr1|Ror2|Ifitm1|Tdrkh|Tbx18|Nle1|Ripply1	-2.8	2.4	3.5	20704	112	1178	15	1.3	0.33	12006|12159|13654|14234|15227|15399|16373|17285|23967|26564|68713|72634|76365|217011|622473	-1.1	MyList
GO Biological Processes	19	GO:0090257	regulation of muscle system process	19_GO:0032501 multicellular organismal process	Agt|Aif1|Cacna1c|Chrm3|Flt1|Gata4|Igf1|Kcnj2|Kcnma1|Lck|Mef2c|Rgs2|Ryr1|Scn5a|Sstr2|Tacr2|Tbxa2r|Tnni3|Ucn|Ccn4|Calcrl|Errfi1|Nol3|Ank2|Nppa|Prkag3|Eno1b	-2.8	1.8	3.3	20704	258	1178	27	2.3	0.44	11606|11629|12288|12671|14254|14463|16000|16518|16531|16818|17260|19735|20190|20271|20606|21337|21390|21954|22226|22402|54598|74155|78688|109676|230899|241113|433182	-1.1	MyList
Reactome Gene Sets	6	R-MMU-420092	Glucagon-type ligand receptors		Ghrh|Gip|Gnb4|Gng2|Gng8|Gngt2|Vip	-2.7	3.8	4	20704	32	1178	7	0.59	0.22	14601|14607|14696|14702|14709|14710|22353	-1	MyList
GO Biological Processes	19	GO:0003338	metanephros morphogenesis	19_GO:0032502 developmental process	Bmp4|Fgf10|Sox8|Grem1|Sall1|Fras1	-2.7	4.4	4.1	20704	24	1178	6	0.51	0.21	12159|14165|20681|23892|58198|231470	-1	MyList
GO Biological Processes	19	GO:0046683	response to organophosphorus	19_GO:0050896 response to stimulus	Crhbp|Cyp27b1|Lpar1|Hcn1|Slc6a4|Ryr1|Panx1|Pdxp|Asph|P2rx5|Slc26a6|P2rx3|Lncbate10	-2.7	2.5	3.5	20704	91	1178	13	1.1	0.3	12919|13115|14745|15165|15567|20190|55991|57028|65973|94045|171429|228139|442846	-1	MyList
KEGG Pathway	24	mmu05410	Hypertrophic cardiomyopathy - Mus musculus (house mouse)		Agt|Cacna1c|Igf1|Il6|Itga7|Myl2|Tnni3|Sgcb|Sgcd|Itga1|Prkag3|Itga8|Itga11	-2.7	2.5	3.5	20704	91	1178	13	1.1	0.3	11606|12288|16000|16193|16404|17906|21954|24051|24052|109700|241113|241226|319480	-1	MyList
GO Biological Processes	19	GO:0001912	positive regulation of leukocyte mediated cytotoxicity	19_GO:0002376 immune system process	Cd1d1|H2-Bl|H2-L|H2-Q2|H2-Q7|H2-T10|Ccl2|Tyrobp|Vav1|Gimap3|H2-Q9|Gm7030|Gm8909	-2.7	2.5	3.5	20704	91	1178	13	1.1	0.3	12479|14963|14980|15013|15018|15024|20296|22177|22324|83408|110558|630294|667977	-1	MyList
GO Biological Processes	19	GO:0031343	positive regulation of cell killing	19_GO:0048518 positive regulation of biological process	Cd1d1|H2-Bl|H2-L|H2-Q2|H2-Q7|H2-T10|Nos2|Ccl2|Tyrobp|Vav1|Gimap3|H2-Q9|Gm7030|Gm8909	-2.7	2.4	3.5	20704	102	1178	14	1.2	0.32	12479|14963|14980|15013|15018|15024|18126|20296|22177|22324|83408|110558|630294|667977	-1	MyList
GO Biological Processes	19	GO:0051962	positive regulation of nervous system development	19_GO:0032502 developmental process	Aspa|Bmp2|Egr2|Flt1|Igf1|Il6|Lrrn3|Nefl|Ntn1|Ntrk1|Ptn|Cxcl12|Serpinf1|Sema5a|Sema7a|Shox2|Slc7a5|Sox2|Sox8|Thbs2|Trf|Vim|Trpv2|Tenm4|Ss18l2|Shank3|Lpar3|Slitrk5|Il34|Il33|Akap5|Plxna4|Lrtm1|Islr2|Flrt2	-2.7	1.7	3.2	20704	366	1178	35	3	0.49	11484|12156|13654|14254|16000|16193|16981|18039|18208|18211|19242|20315|20317|20356|20361|20429|20539|20674|20681|21826|22041|22352|22368|23966|26901|58234|65086|75409|76527|77125|238276|243743|319476|320563|399558	-1	MyList
GO Biological Processes	19	GO:0048520	positive regulation of behavior	19_GO:0048518 positive regulation of biological process	Alb|Cck|Ghrh|Grpr|Mef2c|Penk|Ucn|Sgip1	-2.7	3.4	3.8	20704	41	1178	8	0.68	0.24	11657|12424|14601|14829|17260|18619|22226|73094	-1	MyList
GO Biological Processes	19	GO:1900015	regulation of cytokine production involved in inflammatory response	19_GO:0032501 multicellular organismal process	Adcy7|Apod|Il6|Nos2|Tlr6|Abcd2|Il17b|Trem2|Pld4|Mir324	-2.7	2.9	3.7	20704	60	1178	10	0.85	0.27	11513|11815|16193|18126|21899|26874|56069|83433|104759|723896	-1	MyList
KEGG Pathway	24	mmu05171	Coronavirus disease - COVID-19 - Mus musculus (house mouse)		Cxcl10|Il6|Jun|Rpsa|Mmp3|Rpl22|Rps18|Rps3a1|Rps6|Rps7|Ccl2|Oas1g|C1s1|C1ra|Rpl35a|Rpl38|Rpl22l1|Rps25|Fgb|Nlrp3|Oas1a|C1s2|Rpl32l|C1rb|Isg15|Rpl37rt	-2.7	1.8	3.3	20704	248	1178	26	2.2	0.43	15945|16193|16476|16785|17392|19934|20084|20091|20104|20115|20296|23960|50908|50909|57808|67671|68028|75617|110135|216799|246730|317677|621697|667277|100038882|100502825	-1	MyList
WikiPathways	27	WP85	Focal adhesion		Col3a1|Col5a1|Col5a2|Col6a2|Col1a1|Col1a2|Egf|Flt1|Igf1|Itga7|Itgae|Jun|Lama4|Pdgfra|Pdgfrb|Thbs2|Thbs3|Vav1|Col5a3|Itga8|Itga11	-2.7	2	3.3	20704	185	1178	21	1.8	0.39	12825|12831|12832|12834|12842|12843|13645|14254|16000|16404|16407|16476|16775|18595|18596|21826|21827|22324|53867|241226|319480	-1	MyList
GO Biological Processes	19	GO:0035270	endocrine system development	19_GO:0032502 developmental process	Apoa1|Bmp2|Bmp4|Crhr1|Fgf10|Ghrh|Gip|Gli1|Hoxa3|Hoxa5|Il6|Isl1|Pde3b|Pdgfra|Pdgfrb|Pitx2|Sox2	-2.7	2.2	3.4	20704	137	1178	17	1.4	0.35	11806|12156|12159|12921|14165|14601|14607|14632|15400|15402|16193|16392|18576|18595|18596|18741|20674	-1	MyList
GO Biological Processes	19	GO:0048589	developmental growth	19_GO:0040007 growth	Adm|Agt|Ang2|Bmp4|Col3a1|Csf1|S1pr1|En1|Esr1|Fgf10|Fgf7|Foxc2|Fzd9|Gas1|Gas2|Gata4|Gdf9|H2-Q2|Hoxa5|Ifrd1|Igf1|Lepr|Ndn|Ddr2|Pdgfra|Pdgfrb|Ptn|Rln1|Sema5a|Sema7a|Slit3|Thbs3|Tnfaip6|Fbln5|Tenm4|Sall1|Chst11|Lpar3|Mustn1|Fendrr|2810429I04Rik|Nat8f3|Cela1|Gpr149|Igsf10|Bnc2	-2.7	1.6	3.1	20704	520	1178	46	3.9	0.56	11535|11606|11731|12159|12825|12977|13609|13798|13982|14165|14178|14234|14371|14451|14453|14463|14566|15013|15402|15982|16000|16847|17984|18214|18595|18596|19242|19773|20356|20361|20564|21827|21930|23876|23966|58198|58250|65086|66175|68790|76937|93674|109901|229357|242050|242509	-0.99	MyList
GO Biological Processes	19	GO:0045655	regulation of monocyte differentiation	19_GO:0002376 immune system process	Csf1|Hoxa7|Inpp5d|Jun|Il34	-2.7	5.2	4.2	20704	17	1178	5	0.42	0.19	12977|15404|16331|16476|76527	-0.99	MyList
GO Biological Processes	19	GO:0048667	cell morphogenesis involved in neuron differentiation	19_GO:0032502 developmental process	Artn|Cck|Crmp1|Egr2|Emb|Epha3|Ephb6|Gas1|Hoxa1|Hoxa2|Sdc2|Isl1|Kif5a|Matn2|Mef2c|Map1a|Ncam1|Ndn|Nefl|Ntn1|Ntrk1|Ptn|Cxcl12|Sema5a|Sema7a|Slc1a3|Slit3|Tubb3|Cntnap1|Shank3|Dact1|Lpar3|Draxin|Slitrk5|Crppa|Isl2|Unc5b|Chn1|Boc|Gbx1|Gdf7|Plxna4|Lrtm1|Flrt2	-2.7	1.6	3.2	20704	492	1178	44	3.7	0.55	11876|12424|12933|13654|13723|13837|13848|14451|15394|15399|15529|16392|16572|17181|17260|17754|17967|17984|18039|18208|18211|19242|20315|20356|20361|20512|20564|22152|53321|58234|59036|65086|70433|75409|75847|104360|107449|108699|117606|231044|238057|243743|319476|399558	-0.99	MyList
GO Biological Processes	19	GO:0006936	muscle contraction	19_GO:0032501 multicellular organismal process	Acta2|Agt|Cacna1c|Chrm3|Kcnj2|Kcnj8|Kcnma1|Myl4|Myl2|Ryr1|Scn5a|Sstr2|Tacr2|Tbxa2r|Tmod1|Tnni3|Sgcd|Zfas1|Jsrp1|Ank2|P2rx3|Atp1a3	-2.7	2	3.3	20704	198	1178	22	1.9	0.39	11475|11606|12288|12671|16518|16523|16531|17896|17906|20190|20271|20606|21337|21390|21916|21954|24052|68949|71912|109676|228139|232975	-0.99	MyList
GO Biological Processes	19	GO:0001916	positive regulation of T cell mediated cytotoxicity	19_GO:0002376 immune system process	Cd1d1|H2-Bl|H2-L|H2-Q2|H2-Q7|H2-T10|H2-Q9|Gm7030|Gm8909	-2.7	3.1	3.7	20704	51	1178	9	0.76	0.25	12479|14963|14980|15013|15018|15024|110558|630294|667977	-0.98	MyList
GO Biological Processes	19	GO:1903556	negative regulation of tumor necrosis factor superfamily cytokine production	19_GO:0048519 negative regulation of biological process	Acp5|Twist2|Igf1|Trim30a|Tlr6|Twist1|Il27ra|Cd274|Errfi1|Trem2|Gpnmb	-2.7	2.7	3.6	20704	71	1178	11	0.93	0.28	11433|13345|16000|20128|21899|22160|50931|60533|74155|83433|93695	-0.98	MyList
GO Biological Processes	19	GO:0001936	regulation of endothelial cell proliferation	19_GO:0050789 regulation of biological process	Ang2|Bmp2|Bmp4|Egf|Fgf10|Fgf7|Flt1|Igf1|Jun|Cnmd|Mef2c|Prkd1|Prox1|Ccl2|Cxcl12|Sema5a|Sparc|Vip|Apln|Rgcc	-2.7	2	3.3	20704	174	1178	20	1.7	0.38	11731|12156|12159|13645|14165|14178|14254|16000|16476|16840|17260|18760|19130|20296|20315|20356|20692|22353|30878|66214	-0.97	MyList
GO Biological Processes	19	GO:0061037	negative regulation of cartilage development	19_GO:0048519 negative regulation of biological process	Nkx3-2|Bmp4|Frzb|Ccn4|Grem1|Mkx|Adamts12	-2.7	3.7	3.9	20704	33	1178	7	0.59	0.22	12020|12159|20378|22402|23892|210719|239337	-0.97	MyList
GO Biological Processes	19	GO:0032673	regulation of interleukin-4 production	19_GO:0032501 multicellular organismal process	Cd1d1|Cd28|Ddit3|Fcer1g|Slc7a5|Il33|Nlrp3	-2.7	3.7	3.9	20704	33	1178	7	0.59	0.22	12479|12487|13198|14127|20539|77125|216799	-0.97	MyList
GO Biological Processes	19	GO:0006520	cellular amino acid metabolic process	19_GO:0008152 metabolic process	Atf4|Bcat1|Dpep1|Hao1|Hgd|Nos2|Odc1|Slc1a3|Asns|Nox4|Cyp2d22|Mtap|Nars|Amdhd1|Tha1|Psph|Rars|Yars|Psat1|Cth|Gpt2|Tars|Pycr1|Mtrr|Kyat3|Accsl	-2.7	1.8	3.2	20704	250	1178	26	2.2	0.43	11911|12035|13479|15112|15233|18126|18263|20512|27053|50490|56448|66902|70223|71761|71776|100678|104458|107271|107272|107869|108682|110960|209027|210009|229905|381411	-0.96	MyList
GO Biological Processes	19	GO:0040018	positive regulation of multicellular organism growth	19_GO:0040007 growth	Agt|Csf1|Foxs1|Ghrh|Tshr|Sgip1|Bbs4|Gpr21	-2.6	3.3	3.7	20704	42	1178	8	0.68	0.24	11606|12977|14239|14601|22095|73094|102774|338346	-0.96	MyList
GO Biological Processes	19	GO:0010464	regulation of mesenchymal cell proliferation	19_GO:0050789 regulation of biological process	Bmp4|Gas1|Foxf1|Prrx1|Ptn|Shox2|Zeb1|Tbx18	-2.6	3.3	3.7	20704	42	1178	8	0.68	0.24	12159|14451|15227|18933|19242|20429|21417|76365	-0.96	MyList
GO Biological Processes	19	GO:0002711	positive regulation of T cell mediated immunity	19_GO:0002376 immune system process	Cd1d1|H2-Bl|H2-L|H2-Q2|H2-Q7|H2-T10|Il6|Rsad2|H2-Q9|Nlrp3|Gm7030|Gm8909	-2.6	2.6	3.5	20704	82	1178	12	1	0.29	12479|14963|14980|15013|15018|15024|16193|58185|110558|216799|630294|667977	-0.96	MyList
GO Biological Processes	19	GO:1905114	cell surface receptor signaling pathway involved in cell-cell signaling	19_GO:0023052 signaling	Axin2|Bmp2|Bmp4|Ddit3|Drd4|Fgf10|Fzd9|Gabrb3|Gli1|Hic1|Isl1|Mef2c|Mitf|Pitx2|Frzb|Sox2|Tgfb1i1|Ccn4|Ror2|Peg12|Dkk3|Dkk2|Dact1|Tmem88|Draxin|Notum|Nkd1|Cela1|Fermt2|Rspo4|Mir196a-1|Apcdd1|Dact3	-2.6	1.7	3.2	20704	343	1178	33	2.8	0.48	12006|12156|12159|13198|13491|14165|14371|14402|14632|15248|16392|17260|17342|18741|20378|20674|21804|22402|26564|27412|50781|56811|59036|67020|70433|77583|93960|109901|218952|228770|387191|494504|629378	-0.96	MyList
GO Biological Processes	19	GO:0010720	positive regulation of cell development	19_GO:0032502 developmental process	Aspa|Apoa1|Bmp2|Bmp4|Egr2|Flt1|Igf1|Il6|Nefl|Ntn1|Ptn|Cxcl12|Serpinf1|Sema5a|Sema7a|Shox2|Slc7a5|Sox2|Sox8|Tnfsf11|Trf|Tyrobp|Vim|Trpv2|Tenm4|Ss18l2|Cspg5|Shank3|Lpar3|Il34|Il33|Fermt2|Akap5|Plxna4|Islr2|Cass4	-2.6	1.6	3.1	20704	384	1178	36	3.1	0.5	11484|11806|12156|12159|13654|14254|16000|16193|18039|18208|19242|20315|20317|20356|20361|20429|20539|20674|20681|21943|22041|22177|22352|22368|23966|26901|29873|58234|65086|76527|77125|218952|238276|243743|320563|320664	-0.95	MyList
GO Biological Processes	19	GO:0070977	bone maturation	19_GO:0032502 developmental process	Bmp2|Igf1|Ryr1|Thbs3|Dchs1|Adamts12	-2.6	4.2	4	20704	25	1178	6	0.51	0.21	12156|16000|20190|21827|233651|239337	-0.95	MyList
GO Biological Processes	19	GO:0071392	cellular response to estradiol stimulus	19_GO:0050896 response to stimulus	Crhbp|Esr1|Mmp2|Pou4f1|Sstr2|Ramp3	-2.6	4.2	4	20704	25	1178	6	0.51	0.21	12919|13982|17390|18996|20606|56089	-0.95	MyList
GO Biological Processes	19	GO:0051896	regulation of protein kinase B signaling	19_GO:0023052 signaling	Cd28|Chil1|Ddit3|Egf|Gata4|Igf1|Il6|Itgb1bp1|Mmp3|Ntrk1|Cxcl12|Sema5a|Tnfsf11|Hax1|Nox4|Rcn3|Ramp3|C1qtnf1|Fermt2|Cass4	-2.6	2	3.3	20704	175	1178	20	1.7	0.38	12487|12654|13198|13645|14463|16000|16193|16413|17392|18211|20315|20356|21943|23897|50490|52377|56089|56745|218952|320664	-0.95	MyList
GO Biological Processes	19	GO:0048762	mesenchymal cell differentiation	19_GO:0032502 developmental process	Bmp2|Bmp4|Fgf10|Foxc2|Isl1|Mef2c|Pitx2|Rps7|Sema5a|Sema7a|Frzb|Sox8|Twist1|Osr1|Tmem100|Rian|Loxl2|Akna|Cyp26c1|Dact3	-2.6	2	3.3	20704	175	1178	20	1.7	0.38	12156|12159|14165|14234|16392|17260|18741|20115|20356|20361|20378|20681|22160|23967|67888|75745|94352|100182|546726|629378	-0.95	MyList
GO Biological Processes	19	GO:0030308	negative regulation of cell growth	19_GO:0040007 growth	Agt|Cyp27b1|Fhl1|Gas1|Gdf9|Ifrd1|Mt3|Myl2|Nppb|Ntn1|Rgs2|Sema5a|Sema7a|Frzb|Slit3|Grem1|Draxin|Cth|Nppa|Rerg|Eno1b|Dact3	-2.6	1.9	3.3	20704	200	1178	22	1.9	0.39	11606|13115|14199|14451|14566|15982|17751|17906|18158|18208|19735|20356|20361|20378|20564|23892|70433|107869|230899|232441|433182|629378	-0.95	MyList
GO Biological Processes	19	GO:0051928	positive regulation of calcium ion transport	19_GO:0051179 localization	Bmp4|Cacna1c|F2rl3|Fgf14|Cxcl10|Pdgfrb|Ccl2|Cxcl12|Ucn|Trpv2|Ramp3|Lpar3|Asph|Cemip|Gimap3|P2rx5|Ank2|Akap5	-2.6	2.1	3.3	20704	151	1178	18	1.5	0.36	12159|12288|14065|14169|15945|18596|20296|20315|22226|22368|56089|65086|65973|80982|83408|94045|109676|238276	-0.95	MyList
GO Biological Processes	19	GO:0040007	growth	19_GO:0040007 growth	Adm|Agt|Ang2|Bmp4|Col3a1|Csf1|S1pr1|En1|Esr1|Fgf10|Fgf7|Foxc2|Fzd9|Gas1|Gas2|Gata4|Gdf9|H2-Q2|Hoxa5|Ifrd1|Igf1|Lepr|Ndn|Ddr2|Pdgfra|Pdgfrb|Ptn|Rln1|Sema5a|Sema7a|Slit3|Thbs3|Tnfaip6|Fbln5|Tenm4|Sall1|Chst11|Lpar3|Mustn1|Fendrr|2810429I04Rik|Nat8f3|Cela1|Gpr149|Igsf10|Bnc2	-2.6	1.5	3.1	20704	524	1178	46	3.9	0.56	11535|11606|11731|12159|12825|12977|13609|13798|13982|14165|14178|14234|14371|14451|14453|14463|14566|15013|15402|15982|16000|16847|17984|18214|18595|18596|19242|19773|20356|20361|20564|21827|21930|23876|23966|58198|58250|65086|66175|68790|76937|93674|109901|229357|242050|242509	-0.95	MyList
GO Biological Processes	19	GO:0046579	positive regulation of Ras protein signal transduction	19_GO:0023052 signaling	Apoa1|Col3a1|Csf1|F2rl2|F2rl3|Fgf10|Lpar1|Igf1|Ntrk1|Pdgfrb|Rasgrf1	-2.6	2.7	3.5	20704	72	1178	11	0.93	0.28	11806|12825|12977|14064|14065|14165|14745|16000|18211|18596|19417	-0.95	MyList
GO Biological Processes	19	GO:0034767	positive regulation of ion transmembrane transport	19_GO:0051179 localization	Agt|Bmp4|Cacna1c|Ctss|Dpp6|Drd4|F2rl3|Fgf14|Hcn1|Cxcl10|Kcnj2|Ccl2|Rgs7|Ramp3|Shank3|Asph|Cemip|Gimap3|Trem2|P2rx5|Ank2|Nppa|Akap5	-2.6	1.9	3.2	20704	213	1178	23	2	0.4	11606|12159|12288|13040|13483|13491|14065|14169|15165|15945|16518|20296|24012|56089|58234|65973|80982|83408|83433|94045|109676|230899|238276	-0.94	MyList
GO Biological Processes	19	GO:0030098	lymphocyte differentiation	19_GO:0002376 immune system process	Aire|Cd1d1|Cd28|Cd3d|Cd79a|Cd8a|Fcer1g|Flt3l|Fzd9|H2-Ab1|H2-DMa|Il11ra1|Il6|Lck|Lepr|Clec4d|Nfil3|Ntrk1|Rpl22|Rps6|Tshr|Vav1|Tnfsf13b|Batf|Rsad2|Hdac9|Itfg2|Jmjd6|Plcl2|Tox|Gm13271|Gm13275	-2.6	1.7	3.1	20704	331	1178	32	2.7	0.47	11634|12479|12487|12500|12518|12525|14127|14256|14371|14961|14998|16157|16193|16818|16847|17474|18030|18211|19934|20104|22095|22324|24099|53314|58185|79221|101142|107817|224860|252838|435791|545652	-0.94	MyList
GO Biological Processes	19	GO:0035176	social behavior	19_GO:0051703 biological process involved in intraspecies interaction between organisms	En1|Gabrb3|Gng8|Grpr|Slc6a4|Ucn|Brinp1|Shank3|Trem2|Bbs4	-2.6	2.8	3.6	20704	62	1178	10	0.85	0.27	13798|14402|14709|14829|15567|22226|56710|58234|83433|102774	-0.94	MyList
GO Biological Processes	19	GO:0051703	biological process involved in intraspecies interaction between organisms	19_GO:0051703 biological process involved in intraspecies interaction between organisms	En1|Gabrb3|Gng8|Grpr|Slc6a4|Ucn|Brinp1|Shank3|Trem2|Bbs4	-2.6	2.8	3.6	20704	62	1178	10	0.85	0.27	13798|14402|14709|14829|15567|22226|56710|58234|83433|102774	-0.94	MyList
GO Biological Processes	19	GO:0030282	bone mineralization	19_GO:0110148 biomineralization	Ank|Atf4|Axin2|Bmp2|Col1a2|Igf1|Lox|Nfe2|Phex|Ptn	-2.6	2.8	3.6	20704	62	1178	10	0.85	0.27	11732|11911|12006|12156|12843|16000|16948|18022|18675|19242	-0.94	MyList
GO Biological Processes	19	GO:0033622	integrin activation	19_GO:0009987 cellular process	Itgb1bp1|Cxcl12|Col16a1|Fermt2	-2.6	6.4	4.4	20704	11	1178	4	0.34	0.17	16413|20315|107581|218952	-0.94	MyList
GO Biological Processes	19	GO:0090091	positive regulation of extracellular matrix disassembly	19_GO:0048518 positive regulation of biological process	Pdpn|Il6|Ddr2|Sema5a	-2.6	6.4	4.4	20704	11	1178	4	0.34	0.17	14726|16193|18214|20356	-0.94	MyList
GO Biological Processes	19	GO:0072102	glomerulus morphogenesis	19_GO:0032502 developmental process	Bmp4|Mef2c|Pdgfra|Pdgfrb	-2.6	6.4	4.4	20704	11	1178	4	0.34	0.17	12159|17260|18595|18596	-0.94	MyList
GO Biological Processes	19	GO:0002503	peptide antigen assembly with MHC class II protein complex	19_GO:0002376 immune system process	H2-Ab1|H2-DMa|H2-DMb2|H2-Oa	-2.6	6.4	4.4	20704	11	1178	4	0.34	0.17	14961|14998|15000|15001	-0.94	MyList
GO Biological Processes	19	GO:0002399	MHC class II protein complex assembly	19_GO:0009987 cellular process	H2-Ab1|H2-DMa|H2-DMb2|H2-Oa	-2.6	6.4	4.4	20704	11	1178	4	0.34	0.17	14961|14998|15000|15001	-0.94	MyList
GO Biological Processes	19	GO:0003139	secondary heart field specification	19_GO:0032502 developmental process	Axin2|Bmp4|Isl1|Mef2c	-2.6	6.4	4.4	20704	11	1178	4	0.34	0.17	12006|12159|16392|17260	-0.94	MyList
GO Biological Processes	19	GO:0072111	cell proliferation involved in kidney development	19_GO:0032502 developmental process	Bmp2|Bmp4|Pdgfrb|Osr1	-2.6	6.4	4.4	20704	11	1178	4	0.34	0.17	12156|12159|18596|23967	-0.94	MyList
GO Biological Processes	19	GO:0032722	positive regulation of chemokine production	19_GO:0048518 positive regulation of biological process	Aif1|Aire|Il16|Il6|Lpl|Il1rl1|Twist1|Oas1g|Mcoln2|Il33|Oas1a|Defb25	-2.6	2.5	3.5	20704	83	1178	12	1	0.29	11629|11634|16170|16193|16956|17082|22160|23960|68279|77125|246730|654459	-0.94	MyList
KEGG Pathway	24	mmu04510	Focal adhesion - Mus musculus (house mouse)		Col6a1|Col6a2|Col1a1|Col1a2|Egf|Flt1|Igf1|Itga7|Jun|Lama4|Myl2|Pdgfra|Pdgfrb|Rasgrf1|Thbs2|Thbs3|Vav1|Myl9|Itga1|Shc2|Itga8|Itga11	-2.6	1.9	3.2	20704	201	1178	22	1.9	0.39	12833|12834|12842|12843|13645|14254|16000|16404|16476|16775|17906|18595|18596|19417|21826|21827|22324|98932|109700|216148|241226|319480	-0.94	MyList
KEGG Pathway	24	mmu05414	Dilated cardiomyopathy - Mus musculus (house mouse)		Adcy7|Agt|Cacna1c|Igf1|Itga7|Myl2|Tnni3|Sgcb|Sgcd|Adcy3|Itga1|Itga8|Itga11	-2.6	2.4	3.4	20704	94	1178	13	1.1	0.3	11513|11606|12288|16000|16404|17906|21954|24051|24052|104111|109700|241226|319480	-0.94	MyList
GO Biological Processes	19	GO:0048644	muscle organ morphogenesis	19_GO:0032502 developmental process	Bmp2|Col3a1|S1pr1|Epor|Foxc2|Gata4|Isl1|Myl2|Pitx2|Pou4f1|Prox1|Shox2|Tnni3	-2.6	2.4	3.4	20704	94	1178	13	1.1	0.3	12156|12825|13609|13857|14234|14463|16392|17906|18741|18996|19130|20429|21954	-0.94	MyList
GO Biological Processes	19	GO:1903555	regulation of tumor necrosis factor superfamily cytokine production	19_GO:0032501 multicellular organismal process	Acp5|Twist2|Fcer1g|Igf1|Il6|Isl1|Lpl|Trim30a|Ccl2|Tlr1|Tlr6|Twist1|Tyrobp|Oas1g|Il27ra|Cd274|Errfi1|Il33|Trem2|Gpnmb|Oas1a	-2.6	2	3.2	20704	189	1178	21	1.8	0.39	11433|13345|14127|16000|16193|16392|16956|20128|20296|21897|21899|22160|22177|23960|50931|60533|74155|77125|83433|93695|246730	-0.93	MyList
GO Biological Processes	19	GO:0010874	regulation of cholesterol efflux	19_GO:0051179 localization	Apoa1|Ces1g|Egf|Pltp|Abca8b|Trem2|Abca8a|Abca5	-2.6	3.3	3.7	20704	43	1178	8	0.68	0.24	11806|12623|13645|18830|27404|83433|217258|217265	-0.93	MyList
GO Biological Processes	19	GO:0032652	regulation of interleukin-1 production	19_GO:0032501 multicellular organismal process	Acp5|Apoa1|S1pr3|Igf1|Il16|Il6|Isl1|Lpl|Naip5|Tlr6|Tyrobp|Panx1|Errfi1|Trem2|Nlrp3	-2.6	2.3	3.3	20704	117	1178	15	1.3	0.33	11433|11806|13610|16000|16170|16193|16392|16956|17951|21899|22177|55991|74155|83433|216799	-0.93	MyList
Reactome Gene Sets	6	R-MMU-1630316	Glycosaminoglycan metabolism		Bgn|Fmod|Sdc2|Lum|Ogn|Cspg5|Chst3|Chst2|Hs3st3b1|Chst11|Ndst4|Cemip|Gpc5|Stab2|B3gnt4	-2.6	2.3	3.3	20704	117	1178	15	1.3	0.33	12111|14264|15529|17022|18295|29873|53374|54371|54710|58250|64580|80982|103978|192188|231727	-0.93	MyList
GO Biological Processes	19	GO:0007517	muscle organ development	19_GO:0032502 developmental process	Atf3|Bmp2|Col3a1|S1pr1|Egr2|Epor|Fhl1|Foxc2|Gata4|Isl1|Mef2c|Myl2|Pitx2|Pou4f1|Prox1|Ryr1|Scn8a|Shox2|Sox8|Tnni3|Twist1|Sgcb|Psma6|Cntnap1|Nupr1|Jph1|Cavin4|Dpf3|Mkx|Hlf	-2.6	1.7	3.1	20704	306	1178	30	2.5	0.46	11910|12156|12825|13609|13654|13857|14199|14234|14463|16392|17260|17906|18741|18996|19130|20190|20273|20429|20681|21954|22160|24051|26443|53321|56312|57339|68016|70127|210719|217082	-0.92	MyList
WikiPathways	27	WP353	GPCRs, small ligand		Cnr2|S1pr1|S1pr3|Lpar1|Tbxa2r	-2.6	4.9	4	20704	18	1178	5	0.42	0.19	12802|13609|13610|14745|21390	-0.92	MyList
GO Biological Processes	19	GO:0070206	protein trimerization	19_GO:0009987 cellular process	Alox5ap|Col1a2|Slc1a5|Clybl|P2rx3	-2.6	4.9	4	20704	18	1178	5	0.42	0.19	11690|12843|20514|69634|228139	-0.92	MyList
GO Biological Processes	19	GO:0055003	cardiac myofibril assembly	19_GO:0032502 developmental process	Myl2|Pdgfra|Pdgfrb|Prox1|Cavin4	-2.6	4.9	4	20704	18	1178	5	0.42	0.19	17906|18595|18596|19130|68016	-0.92	MyList
GO Biological Processes	19	GO:0072012	glomerulus vasculature development	19_GO:0032502 developmental process	Bmp4|Foxc2|Pdgfra|Pdgfrb|Osr1	-2.6	4.9	4	20704	18	1178	5	0.42	0.19	12159|14234|18595|18596|23967	-0.92	MyList
GO Biological Processes	19	GO:0019755	one-carbon compound transport	19_GO:0051179 localization	Aqp5|Aqp6|Aqp9|Car12|Slc14a1	-2.6	4.9	4	20704	18	1178	5	0.42	0.19	11830|11831|64008|76459|108052	-0.92	MyList
GO Biological Processes	19	GO:0055123	digestive system development	19_GO:0032502 developmental process	Nkx3-2|Bmp4|Col3a1|Fgf10|Foxf2|Gata4|Foxf1|Hoxa5|Igf1|Pdgfra|Pitx2|Shox2|Sall1|Dact1|Clmp|Cela1|Dchs1	-2.6	2.1	3.3	20704	141	1178	17	1.4	0.35	12020|12159|12825|14165|14238|14463|15227|15402|16000|18595|18741|20429|58198|59036|71566|109901|233651	-0.92	MyList
Reactome Gene Sets	6	R-MMU-397014	Muscle contraction		Actg2|Acta2|Cacna1c|Kcnj2|Kcnk2|Kcnk4|Myl2|Ryr1|Tmod1|Tnni3|Vim|Asph|Kcnip1|Kcnk10|Myl9|Itga1|Nppa|Atp1a3	-2.6	2.1	3.3	20704	153	1178	18	1.5	0.36	11468|11475|12288|16518|16526|16528|17906|20190|21916|21954|22352|65973|70357|72258|98932|109700|230899|232975	-0.92	MyList
KEGG Pathway	24	mmu04061	Viral protein interaction with cytokine and cytokine receptor - Mus musculus (house mouse)		Csf1|Cxcl10|Il6|Ccl2|Ccl7|Cxcl12|Cxcl11|Cxcl14|Il34|Tnfrsf14|Il19|Gm20878|Gm21586	-2.6	2.4	3.4	20704	95	1178	13	1.1	0.3	12977|15945|16193|20296|20306|20315|56066|57266|76527|230979|329244|100041579|100862247	-0.91	MyList
GO Biological Processes	19	GO:0046850	regulation of bone remodeling	19_GO:0032501 multicellular organismal process	S1pr1|Il6|Inpp5d|Lepr|Tnfsf11|Trf|Grem1|Pdk4|Ppargc1b|Tmem119	-2.6	2.8	3.5	20704	63	1178	10	0.85	0.27	13609|16193|16331|16847|21943|22041|23892|27273|170826|231633	-0.91	MyList
Reactome Gene Sets	6	R-MMU-373076	Class A/1 (Rhodopsin-like receptors)		Cck|Chrm3|Cnr2|Cort|Drd4|S1pr1|S1pr3|F2rl2|F2rl3|Lpar1|Grpr|Cxcl10|Mc3r|Pnoc|Penk|Npy4r|Ccl7|Cxcl12|Sstr2|Tac1|Tacr2|Tbxa2r|Tshr|Apln|Cxcl11|Prokr1|Lpar3|S1pr5|P2ry14|Rln3	-2.6	1.7	3.1	20704	307	1178	30	2.5	0.46	12424|12671|12802|12854|13491|13609|13610|14064|14065|14745|14829|15945|17201|18155|18619|19065|20306|20315|20606|21333|21337|21390|22095|30878|56066|58182|65086|94226|140795|212108	-0.91	MyList
GO Biological Processes	19	GO:0051897	positive regulation of protein kinase B signaling	19_GO:0023052 signaling	Cd28|Chil1|Egf|Igf1|Il6|Itgb1bp1|Cxcl12|Sema5a|Tnfsf11|Hax1|Nox4|Ramp3|C1qtnf1|Fermt2|Cass4	-2.5	2.2	3.3	20704	118	1178	15	1.3	0.33	12487|12654|13645|16000|16193|16413|20315|20356|21943|23897|50490|56089|56745|218952|320664	-0.91	MyList
GO Biological Processes	19	GO:0032331	negative regulation of chondrocyte differentiation	19_GO:0048519 negative regulation of biological process	Nkx3-2|Bmp4|Ccn4|Grem1|Mkx|Adamts12	-2.5	4.1	3.8	20704	26	1178	6	0.51	0.21	12020|12159|22402|23892|210719|239337	-0.9	MyList
GO Biological Processes	19	GO:0032753	positive regulation of interleukin-4 production	19_GO:0048518 positive regulation of biological process	Cd1d1|Cd28|Fcer1g|Slc7a5|Il33|Nlrp3	-2.5	4.1	3.8	20704	26	1178	6	0.51	0.21	12479|12487|14127|20539|77125|216799	-0.9	MyList
GO Biological Processes	19	GO:0007160	cell-matrix adhesion	19_GO:0009987 cellular process	Agt|Col3a1|Itga7|Itgae|Itgb1bp1|Nid2|Col5a3|Jam3|Emilin1|Itga1|Fgb|Fermt2|Itgbl1|Adamts12|Itga8|Itga11	-2.5	2.2	3.3	20704	130	1178	16	1.4	0.34	11606|12825|16404|16407|16413|18074|53867|83964|100952|109700|110135|218952|223272|239337|241226|319480	-0.9	MyList
GO Biological Processes	19	GO:1902105	regulation of leukocyte differentiation	19_GO:0002376 immune system process	Bmp4|Cd1d1|Cd28|Csf1|Fbn1|Flt3l|H2-DMa|H2-Oa|Hoxa7|Il6|Inpp5d|Jun|Lck|Mitf|Pou4f1|Rbp1|Zeb1|Tnfaip6|Tnfsf11|Tyrobp|Hax1|Ror2|Zc3h8|Clec2g|Phf10|Lrrc17|Il34|Gimap3|Trem2|Pilrb1|Ppargc1b|Nlrp3|Tox	-2.5	1.7	3.1	20704	349	1178	33	2.8	0.48	12159|12479|12487|12977|14118|14256|14998|15001|15404|16193|16331|16476|16818|17342|18996|19659|21417|21930|21943|22177|23897|26564|57432|70809|72057|74511|76527|83408|83433|170741|170826|216799|252838	-0.89	MyList
WikiPathways	27	WP662	Amino acid metabolism		Adh7|Bcat1|Hmgcs2|Odc1|Pnmt|Srm|Asns|Pdk4|Rars|Cth|Gpt2|Pycr1|Ppm1l	-2.5	2.4	3.3	20704	96	1178	13	1.1	0.3	11529|12035|15360|18263|18948|20810|27053|27273|104458|107869|108682|209027|242083	-0.88	MyList
Reactome Gene Sets	6	R-MMU-5173105	O-linked glycosylation		Thbs2|Adamtsl1|B3gnt9|Galnt16|Adamts2|Gcnt4|B3gnt4|Galnt18|Adamts15|Adamts12|Adamtsl3|Galntl6|Galnt13	-2.5	2.4	3.3	20704	96	1178	13	1.1	0.3	21826|77739|97440|108760|216725|218476|231727|233733|235130|239337|269959|270049|271786	-0.88	MyList
GO Biological Processes	19	GO:0032675	regulation of interleukin-6 production	19_GO:0032501 multicellular organismal process	Aif1|Fcer1g|Il16|Il6|Inpp5d|Isl1|Lpl|Nos2|Trim30a|Tlr1|Tlr6|Twist1|Tyrobp|Ucn|Il27ra|Il36rn|Il33|Trem2|Defb25	-2.5	2	3.2	20704	167	1178	19	1.6	0.37	11629|14127|16170|16193|16331|16392|16956|18126|20128|21897|21899|22160|22177|22226|50931|54450|77125|83433|654459	-0.88	MyList
Reactome Gene Sets	6	R-MMU-196854	Metabolism of vitamins and cofactors		Acp5|Apoa1|Gch1|Sdc2|Lpl|Mthfd2|Nnmt|Ptgis|Rbp1|Rbp2|Slc19a1|Ttpa|Qprt|Nmnat3|Gpc5|Mtrr|Aldh1l2|Nmnat2|Coq3	-2.5	2	3.2	20704	167	1178	19	1.6	0.37	11433|11806|14528|15529|16956|17768|18113|19223|19659|19660|20509|50500|67375|74080|103978|210009|216188|226518|230027	-0.88	MyList
GO Biological Processes	19	GO:0006937	regulation of muscle contraction	19_GO:0032501 multicellular organismal process	Cacna1c|Chrm3|Flt1|Gata4|Kcnj2|Kcnma1|Lck|Rgs2|Ryr1|Scn5a|Sstr2|Tacr2|Tbxa2r|Tnni3|Ucn|Calcrl|Ank2|Nppa|Eno1b	-2.5	2	3.2	20704	167	1178	19	1.6	0.37	12288|12671|14254|14463|16518|16531|16818|19735|20190|20271|20606|21337|21390|21954|22226|54598|109676|230899|433182	-0.88	MyList
GO Biological Processes	19	GO:0060142	regulation of syncytium formation by plasma membrane fusion	19_GO:0032502 developmental process	Flt3l|Cxcl10|Nfe2|Cxcl12|Tyrobp|Plekho1|Trem2	-2.5	3.5	3.7	20704	35	1178	7	0.59	0.22	14256|15945|18022|20315|22177|67220|83433	-0.88	MyList
GO Biological Processes	19	GO:0021545	cranial nerve development	19_GO:0032502 developmental process	Egr2|Hoxa1|Hoxa3|Isl1|Pou4f1|Slc1a3|Sall1|Slc24a4|Plxna4	-2.5	2.9	3.5	20704	54	1178	9	0.76	0.25	13654|15394|15400|16392|18996|20512|58198|238384|243743	-0.88	MyList
GO Biological Processes	19	GO:1901607	alpha-amino acid biosynthetic process	19_GO:0008152 metabolic process	Bcat1|Asns|Mtap|Tha1|Psph|Psat1|Cth|Pycr1|Mtrr	-2.5	2.9	3.5	20704	54	1178	9	0.76	0.25	12035|27053|66902|71776|100678|107272|107869|209027|210009	-0.88	MyList
GO Biological Processes	19	GO:0060435	bronchiole development	19_GO:0032502 developmental process	Fgf10|Hoxa5|Mmp12	-2.5	8.8	4.7	20704	6	1178	3	0.25	0.15	14165|15402|17381	-0.88	MyList
GO Biological Processes	19	GO:0046541	saliva secretion	19_GO:0051179 localization	Aqp5|Chrm3|Kcnma1	-2.5	8.8	4.7	20704	6	1178	3	0.25	0.15	11830|12671|16531	-0.88	MyList
GO Biological Processes	19	GO:0006751	glutathione catabolic process	19_GO:0008152 metabolic process	Dpep1|Chac1|Ggt7	-2.5	8.8	4.7	20704	6	1178	3	0.25	0.15	13479|69065|207182	-0.88	MyList
GO Biological Processes	19	GO:2000501	regulation of natural killer cell chemotaxis	19_GO:0040011 locomotion	Ccl2|Ccl7|Cxcl14	-2.5	8.8	4.7	20704	6	1178	3	0.25	0.15	20296|20306|57266	-0.88	MyList
GO Biological Processes	19	GO:0042362	fat-soluble vitamin biosynthetic process	19_GO:0008152 metabolic process	Cyp27b1|Pltp|Cyp27a1	-2.5	8.8	4.7	20704	6	1178	3	0.25	0.15	13115|18830|104086	-0.88	MyList
GO Biological Processes	19	GO:0035989	tendon development	19_GO:0032502 developmental process	Bmp4|Col5a1|Mkx	-2.5	8.8	4.7	20704	6	1178	3	0.25	0.15	12159|12831|210719	-0.88	MyList
GO Biological Processes	19	GO:2000427	positive regulation of apoptotic cell clearance	19_GO:0051179 localization	Ccl2|Trem2|Cd300lf	-2.5	8.8	4.7	20704	6	1178	3	0.25	0.15	20296|83433|246746	-0.88	MyList
GO Biological Processes	19	GO:0001957	intramembranous ossification	19_GO:0032501 multicellular organismal process	Axin2|Col1a1|Mmp2	-2.5	8.8	4.7	20704	6	1178	3	0.25	0.15	12006|12842|17390	-0.88	MyList
GO Biological Processes	19	GO:0072104	glomerular capillary formation	19_GO:0032502 developmental process	Bmp4|Pdgfra|Pdgfrb	-2.5	8.8	4.7	20704	6	1178	3	0.25	0.15	12159|18595|18596	-0.88	MyList
GO Biological Processes	19	GO:0072103	glomerulus vasculature morphogenesis	19_GO:0032502 developmental process	Bmp4|Pdgfra|Pdgfrb	-2.5	8.8	4.7	20704	6	1178	3	0.25	0.15	12159|18595|18596	-0.88	MyList
GO Biological Processes	19	GO:0060931	sinoatrial node cell development	19_GO:0032502 developmental process	Isl1|Shox2|Tbx18	-2.5	8.8	4.7	20704	6	1178	3	0.25	0.15	16392|20429|76365	-0.88	MyList
GO Biological Processes	19	GO:0036072	direct ossification	19_GO:0032501 multicellular organismal process	Axin2|Col1a1|Mmp2	-2.5	8.8	4.7	20704	6	1178	3	0.25	0.15	12006|12842|17390	-0.88	MyList
GO Biological Processes	19	GO:0072239	metanephric glomerulus vasculature development	19_GO:0032502 developmental process	Pdgfra|Pdgfrb|Osr1	-2.5	8.8	4.7	20704	6	1178	3	0.25	0.15	18595|18596|23967	-0.88	MyList
GO Biological Processes	19	GO:0032755	positive regulation of interleukin-6 production	19_GO:0048518 positive regulation of biological process	Aif1|Fcer1g|Il16|Il6|Isl1|Lpl|Nos2|Tlr1|Tlr6|Twist1|Tyrobp|Ucn|Il33|Defb25	-2.5	2.3	3.3	20704	108	1178	14	1.2	0.32	11629|14127|16170|16193|16392|16956|18126|21897|21899|22160|22177|22226|77125|654459	-0.88	MyList
GO Biological Processes	19	GO:0060349	bone morphogenesis	19_GO:0032502 developmental process	Acp5|Axin2|Bmp4|Serpinh1|Col3a1|Col1a1|Mef2c|Mmp16|Shox2|Thbs3|Twist1|Osr2|Tmem119|Ripply1	-2.5	2.3	3.3	20704	108	1178	14	1.2	0.32	11433|12006|12159|12406|12825|12842|17260|17389|20429|21827|22160|107587|231633|622473	-0.88	MyList
GO Biological Processes	19	GO:0048639	positive regulation of developmental growth	19_GO:0040007 growth	Agt|Csf1|Foxs1|Gata4|Ghrh|Gli1|Igf1|Mef2c|Ncam1|Ntn1|Prox1|Cxcl12|Sema5a|Sema7a|Syt1|Tshr|Trpv2|Ccn4|Lpar3|Sgip1|Bbs4|Islr2|Gpr21	-2.5	1.9	3.1	20704	218	1178	23	2	0.4	11606|12977|14239|14463|14601|14632|16000|17260|17967|18208|19130|20315|20356|20361|20979|22095|22368|22402|65086|73094|102774|320563|338346	-0.88	MyList
GO Biological Processes	19	GO:0036293	response to decreased oxygen levels	19_GO:0050896 response to stimulus	Ak4|Alas2|Ang2|Bmp2|Crhr1|Flt1|Kcnma1|Mmp2|Mt3|Nos2|Pgk1|Ptgis|Ryr1|Twist1|Rgcc|Mgarp|Fam162a|Nol3|Loxl2|Egln3|Acot2|P2rx3|Eno1b|Mir31	-2.5	1.8	3.1	20704	231	1178	24	2	0.41	11639|11656|11731|12156|12921|14254|16531|17390|17751|18126|18655|19223|20190|22160|66214|67749|70186|78688|94352|112407|171210|228139|433182|723895	-0.87	MyList
GO Biological Processes	19	GO:0060048	cardiac muscle contraction	19_GO:0032501 multicellular organismal process	Cacna1c|Kcnj2|Kcnj8|Myl4|Myl2|Scn5a|Tnni3|Sgcd|Zfas1|Ank2|Atp1a3	-2.5	2.6	3.4	20704	75	1178	11	0.93	0.28	12288|16518|16523|17896|17906|20271|21954|24052|68949|109676|232975	-0.87	MyList
GO Biological Processes	19	GO:0006721	terpenoid metabolic process	19_GO:0008152 metabolic process	Adh7|Crabp1|Hmgcs2|Rbp1|Rbp2|Cyp2d22|Dhrs7|Cyp2c55|Rdh12|Rdh14|Cyp26c1	-2.5	2.6	3.4	20704	75	1178	11	0.93	0.28	11529|12903|15360|19659|19660|56448|66375|72082|77974|105014|546726	-0.87	MyList
GO Biological Processes	19	GO:0022409	positive regulation of cell-cell adhesion	19_GO:0048518 positive regulation of biological process	Adam19|Aif1|Cd1d1|Cd28|Coro1a|Ephb6|Pdpn|H2-Ab1|H2-DMa|H2-DMb2|H2-Oa|Igf1|Il6|Lck|Ccl2|Sele|Sox2|Tnfsf11|Tnfsf13b|Il27ra|Chst2|Cd274|Tnfrsf13c|Phf10|Rnase10|Tbx18|Gimap3|Fgb|Nlrp3|Tnfrsf14|Emilin2	-2.5	1.7	3	20704	324	1178	31	2.6	0.47	11492|11629|12479|12487|12721|13848|14726|14961|14998|15000|15001|16000|16193|16818|20296|20339|20674|21943|24099|50931|54371|60533|72049|72057|75019|76365|83408|110135|216799|230979|246707	-0.87	MyList
Reactome Gene Sets	6	R-MMU-8878171	Transcriptional regulation by RUNX1		Esr1|Psmb9|Psmb8|Mnat1|Psma6|H3c7|H3c3|H3c2|H3c6|H3c10|H3c11|H3c13|H4c3|H4c4|H4c12|H2ac7|H2ac11|H2ac22|H2bc22|H4c2|H3c1	-2.5	1.9	3.1	20704	193	1178	21	1.8	0.39	13982|16912|16913|17420|26443|260423|319148|319150|319151|319152|319153|319154|319155|319156|319160|319165|319167|319170|319188|326620|360198	-0.87	MyList
GO Biological Processes	19	GO:0060993	kidney morphogenesis	19_GO:0032502 developmental process	Agt|Bmp2|Bmp4|Fgf10|Irx3|Sox8|Grem1|Osr1|Hs3st3b1|Sall1|Gcnt4|Fras1|Dchs1	-2.5	2.4	3.3	20704	97	1178	13	1.1	0.3	11606|12156|12159|14165|16373|20681|23892|23967|54710|58198|218476|231470|233651	-0.87	MyList
GO Biological Processes	19	GO:0035725	sodium ion transmembrane transport	19_GO:0051179 localization	Asic1|Hcn1|Slc6a4|Scn3a|Scn5a|Scn8a|Osr1|Slc6a17|Nppa|Atp1a3|Slc24a4|Slc5a2|Slc9a9	-2.5	2.4	3.3	20704	97	1178	13	1.1	0.3	11419|15165|15567|20269|20271|20273|23967|229706|230899|232975|238384|246787|331004	-0.87	MyList
Reactome Gene Sets	6	R-MMU-72689	Formation of a pool of free 40S subunits		Rpsa|Rpl22|Rps18|Rps3a1|Rps6|Rps7|Eif3i|Rpl35a|Rpl38|Rpl22l1|Rps25|Eif3j2|Rpl37rt	-2.5	2.4	3.3	20704	97	1178	13	1.1	0.3	16785|19934|20084|20091|20104|20115|54709|57808|67671|68028|75617|100042807|100502825	-0.87	MyList
GO Biological Processes	19	GO:0060415	muscle tissue morphogenesis	19_GO:0032502 developmental process	Bmp2|Col3a1|S1pr1|Epor|Foxc2|Isl1|Myl2|Pitx2|Pou4f1|Prox1|Shox2|Tnni3	-2.5	2.5	3.3	20704	86	1178	12	1	0.29	12156|12825|13609|13857|14234|16392|17906|18741|18996|19130|20429|21954	-0.87	MyList
KEGG Pathway	24	mmu04270	Vascular smooth muscle contraction - Mus musculus (house mouse)		Actg2|Acta2|Adcy7|Adm|Adra1d|Agt|Cacna1c|Kcnma1|Nppb|Pla2g2e|Ramp2|Calcrl|Ramp3|Myl9|Adcy3|Adm2|Nppa	-2.5	2.1	3.2	20704	144	1178	17	1.4	0.35	11468|11475|11513|11535|11550|11606|12288|16531|18158|26970|54409|54598|56089|98932|104111|223780|230899	-0.86	MyList
GO Biological Processes	19	GO:0050905	neuromuscular process	19_GO:0032501 multicellular organismal process	Fgf14|Foxs1|Gch1|Hoxa1|Ush1g|Kcnab2|Kcnma1|Map1a|Nefl|Penk|Pou4f1|Slc1a3|Sox2|Tnni3|Ucn|Cntnap1|Shank3|Jsrp1|Gbx1|Rubie	-2.5	1.9	3.1	20704	181	1178	20	1.7	0.38	14169|14239|14528|15394|16470|16498|16531|17754|18039|18619|18996|20512|20674|21954|22226|53321|58234|71912|231044|100873094	-0.86	MyList
GO Biological Processes	19	GO:0072189	ureter development	19_GO:0032502 developmental process	Bmp4|Foxf1|Sox8|Osr1|Tbx18	-2.5	4.6	3.9	20704	19	1178	5	0.42	0.19	12159|15227|20681|23967|76365	-0.86	MyList
GO Biological Processes	19	GO:0061437	renal system vasculature development	19_GO:0032502 developmental process	Bmp4|Foxc2|Pdgfra|Pdgfrb|Osr1	-2.5	4.6	3.9	20704	19	1178	5	0.42	0.19	12159|14234|18595|18596|23967	-0.86	MyList
GO Biological Processes	19	GO:0061440	kidney vasculature development	19_GO:0032502 developmental process	Bmp4|Foxc2|Pdgfra|Pdgfrb|Osr1	-2.5	4.6	3.9	20704	19	1178	5	0.42	0.19	12159|14234|18595|18596|23967	-0.86	MyList
GO Biological Processes	19	GO:0010092	specification of animal organ identity	19_GO:0032502 developmental process	Axin2|Bmp4|Fgf10|Isl1|Mef2c	-2.5	4.6	3.9	20704	19	1178	5	0.42	0.19	12006|12159|14165|16392|17260	-0.86	MyList
GO Biological Processes	19	GO:0048661	positive regulation of smooth muscle cell proliferation	19_GO:0048518 positive regulation of biological process	Agt|Aif1|Bmp4|S1pr1|Flt1|Igf1|Il6|Jun|Mmp2|Mnat1|Ddr2|Pdgfrb|Ccn4|Calcrl	-2.5	2.3	3.2	20704	109	1178	14	1.2	0.32	11606|11629|12159|13609|14254|16000|16193|16476|17390|17420|18214|18596|22402|54598	-0.86	MyList
GO Biological Processes	19	GO:0003176	aortic valve development	19_GO:0032502 developmental process	Bmp2|Bmp4|Gata4|Slit3|Twist1|Emilin1	-2.5	3.9	3.7	20704	27	1178	6	0.51	0.21	12156|12159|14463|20564|22160|100952	-0.86	MyList
GO Biological Processes	19	GO:0048745	smooth muscle tissue development	19_GO:0032502 developmental process	Bmp4|Col3a1|Pdgfrb|Prox1|Osr1|Itga8	-2.5	3.9	3.7	20704	27	1178	6	0.51	0.21	12159|12825|18596|19130|23967|241226	-0.86	MyList
GO Biological Processes	19	GO:0060252	positive regulation of glial cell proliferation	19_GO:0032502 developmental process	Flt1|Igf1|Il6|Ntn1|Slc7a5|Vim	-2.5	3.9	3.7	20704	27	1178	6	0.51	0.21	14254|16000|16193|18208|20539|22352	-0.86	MyList
GO Biological Processes	19	GO:0060872	semicircular canal development	19_GO:0032502 developmental process	Fgf10|Hoxa1|Zeb1|Rubie	-2.4	5.9	4.1	20704	12	1178	4	0.34	0.17	14165|15394|21417|100873094	-0.86	MyList
GO Biological Processes	19	GO:0003128	heart field specification	19_GO:0032502 developmental process	Axin2|Bmp4|Isl1|Mef2c	-2.4	5.9	4.1	20704	12	1178	4	0.34	0.17	12006|12159|16392|17260	-0.86	MyList
GO Biological Processes	19	GO:0032490	detection of molecule of bacterial origin	19_GO:0044419 biological process involved in interspecies interaction between organisms	Tlr1|Tlr6|Trem2|Ssc5d	-2.4	5.9	4.1	20704	12	1178	4	0.34	0.17	21897|21899|83433|269855	-0.86	MyList
GO Biological Processes	19	GO:0048251	elastic fiber assembly	19_GO:0009987 cellular process	Col3a1|Lox|Fbln5|Emilin1	-2.4	5.9	4.1	20704	12	1178	4	0.34	0.17	12825|16948|23876|100952	-0.86	MyList
GO Biological Processes	19	GO:0014874	response to stimulus involved in regulation of muscle adaptation	19_GO:0032501 multicellular organismal process	Agt|Scn5a|Nol3|Prkag3	-2.4	5.9	4.1	20704	12	1178	4	0.34	0.17	11606|20271|78688|241113	-0.86	MyList
GO Biological Processes	19	GO:0002474	antigen processing and presentation of peptide antigen via MHC class I	19_GO:0002376 immune system process	Fcer1g|H2-Bl|H2-L|H2-Q2|H2-Q7|H2-T10|H2-Q9|Gm7030|Gm8909	-2.4	2.9	3.4	20704	55	1178	9	0.76	0.25	14127|14963|14980|15013|15018|15024|110558|630294|667977	-0.85	MyList
GO Biological Processes	19	GO:0008045	motor neuron axon guidance	19_GO:0040011 locomotion	Egr2|Hoxa1|Hoxa2|Ntn1|Cxcl12|Chn1|Plxna4	-2.4	3.4	3.6	20704	36	1178	7	0.59	0.22	13654|15394|15399|18208|20315|108699|243743	-0.85	MyList
GO Biological Processes	19	GO:0016055	Wnt signaling pathway	19_GO:0023052 signaling	Axin2|Bmp2|Ddit3|Fgf10|Fzd9|Hic1|Isl1|Mitf|Pitx2|Frzb|Sox2|Tgfb1i1|Ccn4|Ror2|Peg12|Dkk3|Dkk2|Dact1|Tmem88|Draxin|Notum|Nkd1|Cela1|Fermt2|Rspo4|Mir196a-1|Apcdd1|Dact3	-2.4	1.7	3	20704	286	1178	28	2.4	0.44	12006|12156|13198|14165|14371|15248|16392|17342|18741|20378|20674|21804|22402|26564|27412|50781|56811|59036|67020|70433|77583|93960|109901|218952|228770|387191|494504|629378	-0.85	MyList
GO Biological Processes	19	GO:0198738	cell-cell signaling by wnt	19_GO:0023052 signaling	Axin2|Bmp2|Ddit3|Fgf10|Fzd9|Hic1|Isl1|Mitf|Pitx2|Frzb|Sox2|Tgfb1i1|Ccn4|Ror2|Peg12|Dkk3|Dkk2|Dact1|Tmem88|Draxin|Notum|Nkd1|Cela1|Fermt2|Rspo4|Mir196a-1|Apcdd1|Dact3	-2.4	1.7	3	20704	286	1178	28	2.4	0.44	12006|12156|13198|14165|14371|15248|16392|17342|18741|20378|20674|21804|22402|26564|27412|50781|56811|59036|67020|70433|77583|93960|109901|218952|228770|387191|494504|629378	-0.85	MyList
GO Biological Processes	19	GO:0032642	regulation of chemokine production	19_GO:0032501 multicellular organismal process	Aif1|Aire|Apod|Il16|Il6|Lpl|Il1rl1|Twist1|Oas1g|Mcoln2|Il33|Trem2|Oas1a|Defb25	-2.4	2.2	3.2	20704	110	1178	14	1.2	0.32	11629|11634|11815|16170|16193|16956|17082|22160|23960|68279|77125|83433|246730|654459	-0.83	MyList
GO Biological Processes	19	GO:0003018	vascular process in circulatory system	19_GO:0032501 multicellular organismal process	Acta2|Adm|Adra1d|Agt|Cacna1c|Chrm3|Foxc2|Gch1|Slc6a4|Itgb1bp1|Kcnma1|Mmp2|Rgs2|Slc1a5|Tacr2|Tbxa2r|Ucn|Apln|Ramp2|Plvap|Itga1|Fgb|Fermt2|Nppa	-2.4	1.8	3	20704	234	1178	24	2	0.41	11475|11535|11550|11606|12288|12671|14234|14528|15567|16413|16531|17390|19735|20514|21337|21390|22226|30878|54409|84094|109700|110135|218952|230899	-0.83	MyList
GO Biological Processes	19	GO:0001654	eye development	19_GO:0032502 developmental process	Aqp5|Atf4|Bmp4|Cacna1c|Col5a1|Col5a2|Crybb1|Twist2|Fgf10|Fjx1|Foxc2|Foxf2|Flt1|Gas1|Gnat2|Hcn1|Jun|Mfap2|Mitf|Pdgfra|Pdgfrb|Pitx2|Prox1|Ptn|Rcn1|Sox2|Sox8|Zeb1|Tmod1|Twist1|Vim|Smoc1|Rhoj|Bbs4|Osr2|Jmjd6|Angptl7	-2.4	1.6	2.9	20704	410	1178	37	3.1	0.51	11830|11911|12159|12288|12831|12832|12960|13345|14165|14221|14234|14238|14254|14451|14686|15165|16476|17150|17342|18595|18596|18741|19130|19242|19672|20674|20681|21417|21916|22160|22352|64075|80837|102774|107587|107817|654812	-0.83	MyList
GO Biological Processes	19	GO:0048286	lung alveolus development	19_GO:0032502 developmental process	Bmp4|Fgf10|Pdpn|Foxf1|Hoxa5|Igf1|Mmp12|Sox2|Errfi1|Sfta3-ps	-2.4	2.7	3.3	20704	66	1178	10	0.85	0.27	12159|14165|14726|15227|15402|16000|17381|20674|74155|104798	-0.83	MyList
GO Biological Processes	19	GO:0060688	regulation of morphogenesis of a branching structure	19_GO:0032502 developmental process	Agt|Bmp4|Esr1|Fgf10|Fgf7|Pdgfra|Shox2|Sox8|Grem1|Sall1	-2.4	2.7	3.3	20704	66	1178	10	0.85	0.27	11606|12159|13982|14165|14178|18595|20429|20681|23892|58198	-0.83	MyList
GO Biological Processes	19	GO:0001523	retinoid metabolic process	19_GO:0008152 metabolic process	Adh7|Crabp1|Rbp1|Rbp2|Cyp2d22|Dhrs7|Cyp2c55|Rdh12|Rdh14|Cyp26c1	-2.4	2.7	3.3	20704	66	1178	10	0.85	0.27	11529|12903|19659|19660|56448|66375|72082|77974|105014|546726	-0.83	MyList
GO Biological Processes	19	GO:0045776	negative regulation of blood pressure	19_GO:0032501 multicellular organismal process	Adra1d|Gch1|Nos2|Nppb|Tac1|Ucn|Apln|Bbs4|Adm2|Nppa	-2.4	2.7	3.3	20704	66	1178	10	0.85	0.27	11550|14528|18126|18158|21333|22226|30878|102774|223780|230899	-0.83	MyList
GO Biological Processes	19	GO:0060350	endochondral bone morphogenesis	19_GO:0032502 developmental process	Axin2|Bmp4|Serpinh1|Col3a1|Col1a1|Mef2c|Mmp16|Shox2|Thbs3|Tmem119	-2.4	2.7	3.3	20704	66	1178	10	0.85	0.27	12006|12159|12406|12825|12842|17260|17389|20429|21827|231633	-0.83	MyList
Reactome Gene Sets	6	R-MMU-6811558	PI5P, PP2A and IER3 Regulate PI3K/AKT Signaling		Cd28|Egf|Esr1|Fgf10|Fgf7|Flt3l|Lck|Il1rl1|Pdgfra|Pdgfrb|Vav1|Epgn|Il33	-2.4	2.3	3.2	20704	99	1178	13	1.1	0.3	12487|13645|13982|14165|14178|14256|16818|17082|18595|18596|22324|71920|77125	-0.82	MyList
WikiPathways	27	WP2067	Heart development		Bmp2|Bmp4|Fgf10|Foxc2|Gata4|Isl1|Mef2c|Pitx2	-2.4	3.1	3.4	20704	46	1178	8	0.68	0.24	12156|12159|14165|14234|14463|16392|17260|18741	-0.82	MyList
KEGG Pathway	24	mmu04512	ECM-receptor interaction - Mus musculus (house mouse)		Col6a1|Col6a2|Col1a1|Col1a2|Itga7|Lama4|Thbs2|Thbs3|Itga1|Fras1|Itga8|Itga11	-2.4	2.4	3.2	20704	88	1178	12	1	0.29	12833|12834|12842|12843|16404|16775|21826|21827|109700|231470|241226|319480	-0.81	MyList
GO Biological Processes	19	GO:0031016	pancreas development	19_GO:0032502 developmental process	Nkx3-2|Bglap2|Bmp4|Fgf10|Gip|Foxf1|Igf1|Il6|Isl1|Pde3b|Prox1|Cela1	-2.4	2.4	3.2	20704	88	1178	12	1	0.29	12020|12097|12159|14165|14607|15227|16000|16193|16392|18576|19130|109901	-0.81	MyList
Reactome Gene Sets	6	R-MMU-1799339	SRP-dependent cotranslational protein targeting to membrane		Rpsa|Rpl22|Rps18|Rps3a1|Rps6|Rps7|Rpl35a|Rpl38|Rpl22l1|Rps25|Srp54b|Rpl37rt	-2.4	2.4	3.2	20704	88	1178	12	1	0.29	16785|19934|20084|20091|20104|20115|57808|67671|68028|75617|665155|100502825	-0.81	MyList
GO Biological Processes	19	GO:0048592	eye morphogenesis	19_GO:0032502 developmental process	Aqp5|Atf4|Bmp4|Col5a1|Col5a2|Fjx1|Foxf2|Flt1|Gas1|Gnat2|Hcn1|Mfap2|Pitx2|Prox1|Ptn|Sox2|Sox8|Zeb1|Twist1|Bbs4	-2.4	1.9	3	20704	184	1178	20	1.7	0.38	11830|11911|12159|12831|12832|14221|14238|14254|14451|14686|15165|17150|18741|19130|19242|20674|20681|21417|22160|102774	-0.81	MyList
GO Biological Processes	19	GO:0071805	potassium ion transmembrane transport	19_GO:0051179 localization	Dpp6|Hcn1|Kcnh3|Kcnj2|Kcnj8|Kcnk2|Kcnk4|Kcnma1|Slc1a3|Kcnip1|Kcnk10|Kcnq5|Atp1a3|Kcnh5|Slc24a4|Kcnt2|Slc9a9	-2.4	2	3.1	20704	147	1178	17	1.4	0.35	13483|15165|16512|16518|16523|16526|16528|16531|20512|70357|72258|226922|232975|238271|238384|240776|331004	-0.8	MyList
GO Biological Processes	19	GO:0048634	regulation of muscle organ development	19_GO:0032502 developmental process	Bmp4|Il6|Lox|Twist1|Hdac9|Boc	-2.4	3.8	3.6	20704	28	1178	6	0.51	0.21	12159|16193|16948|22160|79221|117606	-0.8	MyList
GO Biological Processes	19	GO:0018126	protein hydroxylation	19_GO:0008152 metabolic process	Plod1|Ero1a|Asph|P4htm|Jmjd6|Egln3	-2.4	3.8	3.6	20704	28	1178	6	0.51	0.21	18822|50527|65973|74443|107817|112407	-0.8	MyList
GO Biological Processes	19	GO:0003171	atrioventricular valve development	19_GO:0032502 developmental process	Bmp2|Gata4|Pitx2|Slit3|Twist1|Dchs1	-2.4	3.8	3.6	20704	28	1178	6	0.51	0.21	12156|14463|18741|20564|22160|233651	-0.8	MyList
Reactome Gene Sets	6	R-MMU-445717	Aquaporin-mediated transport		Aqp5|Gnb4|Gng2|Gng8|Gngt2|Prkar2b|Aqp9	-2.4	3.3	3.5	20704	37	1178	7	0.59	0.22	11830|14696|14702|14709|14710|19088|64008	-0.79	MyList
GO Biological Processes	19	GO:0150063	visual system development	19_GO:0032502 developmental process	Aqp5|Atf4|Bmp4|Cacna1c|Col5a1|Col5a2|Crybb1|Twist2|Fgf10|Fjx1|Foxc2|Foxf2|Flt1|Gas1|Gnat2|Hcn1|Jun|Mfap2|Mitf|Pdgfra|Pdgfrb|Pitx2|Prox1|Ptn|Rcn1|Sox2|Sox8|Zeb1|Tmod1|Twist1|Vim|Smoc1|Rhoj|Bbs4|Osr2|Jmjd6|Angptl7	-2.4	1.6	2.9	20704	413	1178	37	3.1	0.51	11830|11911|12159|12288|12831|12832|12960|13345|14165|14221|14234|14238|14254|14451|14686|15165|16476|17150|17342|18595|18596|18741|19130|19242|19672|20674|20681|21417|21916|22160|22352|64075|80837|102774|107587|107817|654812	-0.79	MyList
GO Biological Processes	19	GO:0007379	segment specification	19_GO:0032502 developmental process	Bmp4|Hoxa2|Irx3|Meox1|Osr1	-2.3	4.4	3.7	20704	20	1178	5	0.42	0.19	12159|15399|16373|17285|23967	-0.78	MyList
GO Biological Processes	19	GO:2000846	regulation of corticosteroid hormone secretion	19_GO:0051179 localization	Agt|Crhr1|Tac1|C1qtnf1|Ecrg4	-2.3	4.4	3.7	20704	20	1178	5	0.42	0.19	11606|12921|21333|56745|78896	-0.78	MyList
GO Biological Processes	19	GO:0010804	negative regulation of tumor necrosis factor-mediated signaling pathway	19_GO:0023052 signaling	Apoa1|Naip5|Naip6|Naip7|Nol3	-2.3	4.4	3.7	20704	20	1178	5	0.42	0.19	11806|17951|17952|53880|78688	-0.78	MyList
GO Biological Processes	19	GO:0043523	regulation of neuron apoptotic process	19_GO:0050789 regulation of biological process	Agt|Atf4|Coro1a|Ddit3|En1|Epor|Esr1|Fzd9|Gabrb3|Isl1|Jun|Kcnma1|Mef2c|Mt3|Nefl|Ntrk1|Pou4f1|Ccl2|Tyrobp|Il27ra|Nupr1|Draxin|Trem2|Sncb|Unc5b|Itga1|Egln3|Agap2	-2.3	1.7	2.9	20704	290	1178	28	2.4	0.44	11606|11911|12721|13198|13798|13857|13982|14371|14402|16392|16476|16531|17260|17751|18039|18211|18996|20296|22177|50931|56312|70433|83433|104069|107449|109700|112407|216439	-0.78	MyList
GO Biological Processes	19	GO:0035296	regulation of tube diameter	19_GO:0065007 biological regulation	Acta2|Adm|Adra1d|Agt|Cacna1c|Chrm3|Foxc2|Gch1|Slc6a4|Itgb1bp1|Kcnma1|Mmp2|Rgs2|Tbxa2r|Ucn|Apln|Itga1|Fgb|Nppa	-2.3	1.9	3	20704	173	1178	19	1.6	0.37	11475|11535|11550|11606|12288|12671|14234|14528|15567|16413|16531|17390|19735|21390|22226|30878|109700|110135|230899	-0.78	MyList
GO Biological Processes	19	GO:0097746	blood vessel diameter maintenance	19_GO:0032501 multicellular organismal process	Acta2|Adm|Adra1d|Agt|Cacna1c|Chrm3|Foxc2|Gch1|Slc6a4|Itgb1bp1|Kcnma1|Mmp2|Rgs2|Tbxa2r|Ucn|Apln|Itga1|Fgb|Nppa	-2.3	1.9	3	20704	173	1178	19	1.6	0.37	11475|11535|11550|11606|12288|12671|14234|14528|15567|16413|16531|17390|19735|21390|22226|30878|109700|110135|230899	-0.78	MyList
GO Biological Processes	19	GO:0002040	sprouting angiogenesis	19_GO:0032502 developmental process	Bmp4|Flt1|Itgb1bp1|Sema5a|Grem1|Ramp2|Bmper|Loxl2|Jmjd6	-2.3	2.8	3.3	20704	57	1178	9	0.76	0.25	12159|14254|16413|20356|23892|54409|73230|94352|107817	-0.77	MyList
GO Biological Processes	19	GO:0042698	ovulation cycle	19_GO:0048511 rhythmic process	Agt|Esr1|Gas2|Nhlh2|Pdgfra|Ptn|Ptprn|Tnfaip6|Gpr149	-2.3	2.8	3.3	20704	57	1178	9	0.76	0.25	11606|13982|14453|18072|18595|19242|19275|21930|229357	-0.77	MyList
GO Biological Processes	19	GO:0009268	response to pH	19_GO:0050896 response to stimulus	Asic1|Ctss|Gip|Kcnk4|Kcnma1|Tg|Ttpa|P2rx5	-2.3	3	3.4	20704	47	1178	8	0.68	0.24	11419|13040|14607|16528|16531|21819|50500|94045	-0.77	MyList
GO Biological Processes	19	GO:0003179	heart valve morphogenesis	19_GO:0032502 developmental process	Bmp2|Bmp4|Gata4|Mef2c|Slit3|Twist1|Emilin1|Dchs1	-2.3	3	3.4	20704	47	1178	8	0.68	0.24	12156|12159|14463|17260|20564|22160|100952|233651	-0.77	MyList
GO Biological Processes	19	GO:0120163	negative regulation of cold-induced thermogenesis	19_GO:0048519 negative regulation of biological process	Atf4|Ddit3|Foxc2|Lama4|Plcl2|Plcl1|Nova2|Nova1	-2.3	3	3.4	20704	47	1178	8	0.68	0.24	11911|13198|14234|16775|224860|227120|384569|664883	-0.77	MyList
KEGG Pathway	24	mmu04151	PI3K-Akt signaling pathway - Mus musculus (house mouse)		Atf4|Col6a1|Col6a2|Col1a1|Col1a2|Csf1|Egf|Epor|Fgf10|Fgf7|Flt1|Flt3l|Gnb4|Gng2|Gng8|Gngt2|Lpar1|Igf1|Il6|Itga7|Lama4|Ntrk1|Pdgfra|Pdgfrb|Rps6|Thbs2|Thbs3|Fgf21|Lpar3|Them4|Itga1|Itga8|Itga11	-2.3	1.6	2.9	20704	359	1178	33	2.8	0.48	11911|12833|12834|12842|12843|12977|13645|13857|14165|14178|14254|14256|14696|14702|14709|14710|14745|16000|16193|16404|16775|18211|18595|18596|20104|21826|21827|56636|65086|75778|109700|241226|319480	-0.77	MyList
GO Biological Processes	19	GO:0032680	regulation of tumor necrosis factor production	19_GO:0032501 multicellular organismal process	Acp5|Twist2|Fcer1g|Igf1|Il6|Isl1|Lpl|Trim30a|Ccl2|Tlr1|Tlr6|Twist1|Tyrobp|Oas1g|Il27ra|Errfi1|Il33|Trem2|Gpnmb|Oas1a	-2.3	1.9	3	20704	186	1178	20	1.7	0.38	11433|13345|14127|16000|16193|16392|16956|20128|20296|21897|21899|22160|22177|23960|50931|74155|77125|83433|93695|246730	-0.77	MyList
GO Biological Processes	19	GO:0014066	regulation of phosphatidylinositol 3-kinase signaling	19_GO:0023052 signaling	Agt|Cd28|Egf|Flt1|Igf1|Ntrk1|Pdgfrb|Twist1|Hax1|Ror2|Trem2|Unc5b|Agap2	-2.3	2.3	3.1	20704	101	1178	13	1.1	0.3	11606|12487|13645|14254|16000|18211|18596|22160|23897|26564|83433|107449|216439	-0.77	MyList
GO Biological Processes	19	GO:0050769	positive regulation of neurogenesis	19_GO:0032502 developmental process	Aspa|Bmp2|Egr2|Flt1|Igf1|Il6|Nefl|Ntn1|Ptn|Cxcl12|Serpinf1|Sema5a|Sema7a|Shox2|Slc7a5|Sox2|Sox8|Trf|Vim|Trpv2|Tenm4|Ss18l2|Shank3|Lpar3|Il34|Il33|Akap5|Plxna4|Islr2	-2.3	1.7	2.9	20704	305	1178	29	2.5	0.45	11484|12156|13654|14254|16000|16193|18039|18208|19242|20315|20317|20356|20361|20429|20539|20674|20681|22041|22352|22368|23966|26901|58234|65086|76527|77125|238276|243743|320563	-0.76	MyList
GO Biological Processes	19	GO:0035150	regulation of tube size	19_GO:0065007 biological regulation	Acta2|Adm|Adra1d|Agt|Cacna1c|Chrm3|Foxc2|Gch1|Slc6a4|Itgb1bp1|Kcnma1|Mmp2|Rgs2|Tbxa2r|Ucn|Apln|Itga1|Fgb|Nppa	-2.3	1.9	3	20704	174	1178	19	1.6	0.37	11475|11535|11550|11606|12288|12671|14234|14528|15567|16413|16531|17390|19735|21390|22226|30878|109700|110135|230899	-0.76	MyList
GO Biological Processes	19	GO:0045639	positive regulation of myeloid cell differentiation	19_GO:0002376 immune system process	Csf1|Hoxa5|Inpp5d|Jun|Pou4f1|Tnfsf11|Tyrobp|Hax1|Ror2|Mturn|Il34|Trem2|Ppargc1b|Isg15	-2.3	2.2	3.1	20704	113	1178	14	1.2	0.32	12977|15402|16331|16476|18996|21943|22177|23897|26564|68235|76527|83433|170826|100038882	-0.76	MyList
Reactome Gene Sets	6	R-MMU-9009391	Extra-nuclear estrogen signaling		S1pr3|Egf|Esr1|Gnb4|Gng2|Gng8|Gngt2|Mmp2|Mmp3|Epgn	-2.3	2.6	3.2	20704	68	1178	10	0.85	0.27	13610|13645|13982|14696|14702|14709|14710|17390|17392|71920	-0.76	MyList
GO Biological Processes	19	GO:0098900	regulation of action potential	19_GO:0050789 regulation of biological process	Cacna1c|Cnr2|Hcn1|Kcnab2|Kcnj2|Scn5a|Tac1|Kcnip1|Tbx18|Ank2	-2.3	2.6	3.2	20704	68	1178	10	0.85	0.27	12288|12802|15165|16498|16518|20271|21333|70357|76365|109676	-0.76	MyList
GO Biological Processes	19	GO:0007193	adenylate cyclase-inhibiting G protein-coupled receptor signaling pathway	19_GO:0023052 signaling	Chrm3|Cort|Drd4|S1pr1|S1pr3|Lpar1|Sstr2|Akap5|Grm4|Gpr176	-2.3	2.6	3.2	20704	68	1178	10	0.85	0.27	12671|12854|13491|13609|13610|14745|20606|238276|268934|381413	-0.76	MyList
GO Biological Processes	19	GO:0016101	diterpenoid metabolic process	19_GO:0008152 metabolic process	Adh7|Crabp1|Rbp1|Rbp2|Cyp2d22|Dhrs7|Cyp2c55|Rdh12|Rdh14|Cyp26c1	-2.3	2.6	3.2	20704	68	1178	10	0.85	0.27	11529|12903|19659|19660|56448|66375|72082|77974|105014|546726	-0.76	MyList
GO Biological Processes	19	GO:0050667	homocysteine metabolic process	19_GO:0008152 metabolic process	Dpep1|Nox4|Cth|Mtrr	-2.3	5.4	3.9	20704	13	1178	4	0.34	0.17	13479|50490|107869|210009	-0.76	MyList
GO Biological Processes	19	GO:0042693	muscle cell fate commitment	19_GO:0032502 developmental process	Fgf10|Mef2c|Myl2|Tbx18	-2.3	5.4	3.9	20704	13	1178	4	0.34	0.17	14165|17260|17906|76365	-0.76	MyList
GO Biological Processes	19	GO:0060272	embryonic skeletal joint morphogenesis	19_GO:0032502 developmental process	Bmp4|Shox2|Osr1|Osr2	-2.3	5.4	3.9	20704	13	1178	4	0.34	0.17	12159|20429|23967|107587	-0.76	MyList
GO Biological Processes	19	GO:0060442	branching involved in prostate gland morphogenesis	19_GO:0022414 reproductive process	Bmp4|Esr1|Hoxb13|Igf1	-2.3	5.4	3.9	20704	13	1178	4	0.34	0.17	12159|13982|15408|16000	-0.76	MyList
GO Biological Processes	19	GO:1901841	regulation of high voltage-gated calcium channel activity	19_GO:0051179 localization	Fgf14|Gem|Rem1|Nppa	-2.3	5.4	3.9	20704	13	1178	4	0.34	0.17	14169|14579|19700|230899	-0.76	MyList
GO Biological Processes	19	GO:0001959	regulation of cytokine-mediated signaling pathway	19_GO:0023052 signaling	Apoa1|Csf1|Il6|Mmp12|Naip5|Naip6|Slit3|Oas1g|Naip7|Il36rn|Usp29|Nol3|Trem2|Oas1a|Cd300lf|Isg15	-2.3	2.1	3	20704	137	1178	16	1.4	0.34	11806|12977|16193|17381|17951|17952|20564|23960|53880|54450|57775|78688|83433|246730|246746|100038882	-0.76	MyList
KEGG Pathway	24	mmu04371	Apelin signaling pathway - Mus musculus (house mouse)		Acta2|Adcy7|Gnb4|Gng2|Gng8|Gngt2|Mef2c|Myl4|Myl2|Nos2|Pde3b|Rps6|Ryr1|Apln|Adcy3|Prkag3	-2.3	2.1	3	20704	137	1178	16	1.4	0.34	11475|11513|14696|14702|14709|14710|17260|17896|17906|18126|18576|20104|20190|30878|104111|241113	-0.76	MyList
GO Biological Processes	19	GO:0048771	tissue remodeling	19_GO:0032501 multicellular organismal process	Acp5|Ctss|Fgf10|Foxc2|Hoxa3|Igf1|Mef2c|Mitf|Mmp2|Nos2|Ptn|Tnfsf11|Nox4|Nol3|Cela1	-2.3	2.1	3.1	20704	125	1178	15	1.3	0.33	11433|13040|14165|14234|15400|16000|17260|17342|17390|18126|19242|21943|50490|78688|109901	-0.76	MyList
GO Biological Processes	19	GO:0051057	positive regulation of small GTPase mediated signal transduction	19_GO:0023052 signaling	Apoa1|Col3a1|Csf1|F2rl2|F2rl3|Fgf10|Lpar1|Igf1|Ntrk1|Pdgfrb|Rasgrf1	-2.3	2.4	3.2	20704	79	1178	11	0.93	0.28	11806|12825|12977|14064|14065|14165|14745|16000|18211|18596|19417	-0.76	MyList
KEGG Pathway	24	mmu01230	Biosynthesis of amino acids - Mus musculus (house mouse)		Bcat1|Eno2|Pgk1|Asns|Tha1|Psph|Psat1|Cth|Gpt2|Pycr1|Eno1b	-2.3	2.4	3.2	20704	79	1178	11	0.93	0.28	12035|13807|18655|27053|71776|100678|107272|107869|108682|209027|433182	-0.76	MyList
GO Biological Processes	19	GO:0098657	import into cell	19_GO:0051179 localization	Cacna1c|Slc6a4|Kcnj2|Kcnj8|Scn5a|Slc19a1|Slc1a3|Slc1a6|Slc1a5|Slc7a5|Syngr3|Trpv2|Tfr2|Slc2a5|Trem2|Slc2a10|Atp1a3|Slc24a4|Slc5a2|Slc9a9	-2.3	1.9	3	20704	187	1178	20	1.7	0.38	12288|15567|16518|16523|20271|20509|20512|20513|20514|20539|20974|22368|50765|56485|83433|170441|232975|238384|246787|331004	-0.76	MyList
GO Biological Processes	19	GO:0007612	learning	19_GO:0032501 multicellular organismal process	Asic1|Agt|Cacna1c|Cck|Crhr1|Drd4|En1|Gabrb3|Jun|Map1a|Prkar2b|Ptn|Tac1|Tacr2|Ucn|Shank3|Adcy3|Amph|Atp1a3|Grm4	-2.3	1.9	3	20704	187	1178	20	1.7	0.38	11419|11606|12288|12424|12921|13491|13798|14402|16476|17754|19088|19242|21333|21337|22226|58234|104111|218038|232975|268934	-0.76	MyList
GO Biological Processes	19	GO:0009595	detection of biotic stimulus	19_GO:0050896 response to stimulus	Naip5|Naip6|Tlr1|Tlr6|Naip7|Trem2|Ssc5d	-2.3	3.2	3.4	20704	38	1178	7	0.59	0.22	17951|17952|21897|21899|53880|83433|269855	-0.76	MyList
GO Biological Processes	19	GO:0071827	plasma lipoprotein particle organization	19_GO:0032501 multicellular organismal process	Apoa1|Ces1g|Lpl|Pltp|Pla2g2e|Abca5|Soat2	-2.3	3.2	3.4	20704	38	1178	7	0.59	0.22	11806|12623|16956|18830|26970|217265|223920	-0.76	MyList
GO Biological Processes	19	GO:0034104	negative regulation of tissue remodeling	19_GO:0048519 negative regulation of biological process	Agt|Gata4|Il6|Inpp5d|Grem1|Tmem119	-2.3	3.6	3.5	20704	29	1178	6	0.51	0.21	11606|14463|16193|16331|23892|231633	-0.75	MyList
GO Biological Processes	19	GO:2000831	regulation of steroid hormone secretion	19_GO:0051179 localization	Agt|Crhr1|Gdf9|Tac1|C1qtnf1|Ecrg4	-2.3	3.6	3.5	20704	29	1178	6	0.51	0.21	11606|12921|14566|21333|56745|78896	-0.75	MyList
GO Biological Processes	19	GO:0048799	animal organ maturation	19_GO:0032502 developmental process	Bmp2|Igf1|Ryr1|Thbs3|Dchs1|Adamts12	-2.3	3.6	3.5	20704	29	1178	6	0.51	0.21	12156|16000|20190|21827|233651|239337	-0.75	MyList
GO Biological Processes	19	GO:0033198	response to ATP	19_GO:0050896 response to stimulus	Ryr1|Panx1|Pdxp|Asph|P2rx5|P2rx3	-2.3	3.6	3.5	20704	29	1178	6	0.51	0.21	20190|55991|57028|65973|94045|228139	-0.75	MyList
GO Biological Processes	19	GO:0060740	prostate gland epithelium morphogenesis	19_GO:0022414 reproductive process	Bmp4|Esr1|Fgf10|Hoxb13|Igf1|Mmp2	-2.3	3.6	3.5	20704	29	1178	6	0.51	0.21	12159|13982|14165|15408|16000|17390	-0.75	MyList
GO Biological Processes	19	GO:0070371	ERK1 and ERK2 cascade	19_GO:0023052 signaling	Agt|Egf|Fgf10|Igf1|Mt3|Tnfsf11|Trf|C1ql4|Eno1b	-2.3	2.7	3.2	20704	58	1178	9	0.76	0.25	11606|13645|14165|16000|17751|21943|22041|239659|433182	-0.75	MyList
GO Biological Processes	19	GO:0001914	regulation of T cell mediated cytotoxicity	19_GO:0002376 immune system process	Cd1d1|H2-Bl|H2-L|H2-Q2|H2-Q7|H2-T10|H2-Q9|Gm7030|Gm8909	-2.3	2.7	3.2	20704	58	1178	9	0.76	0.25	12479|14963|14980|15013|15018|15024|110558|630294|667977	-0.75	MyList
GO Biological Processes	19	GO:1901605	alpha-amino acid metabolic process	19_GO:0008152 metabolic process	Atf4|Bcat1|Dpep1|Hgd|Nos2|Odc1|Asns|Nox4|Cyp2d22|Mtap|Amdhd1|Tha1|Psph|Psat1|Cth|Gpt2|Pycr1|Mtrr|Kyat3	-2.3	1.9	3	20704	175	1178	19	1.6	0.37	11911|12035|13479|15233|18126|18263|27053|50490|56448|66902|71761|71776|100678|107272|107869|108682|209027|210009|229905	-0.75	MyList
GO Biological Processes	19	GO:0070663	regulation of leukocyte proliferation	19_GO:0050789 regulation of biological process	Aif1|Bmp4|Cd1d1|Cd28|Coro1a|Csf1|Fgf10|Flt3l|H2-DMb2|Igf1|Il6|Inpp5d|Mef2c|Tac1|Tnfrsf9|Tyrobp|Grem1|Tnfsf13b|Tspan32|Il27ra|Cd274|Tnfrsf13c|Il34|Il33|Gpnmb|Enpp3|Tnfrsf14	-2.3	1.7	2.9	20704	280	1178	27	2.3	0.44	11629|12159|12479|12487|12721|12977|14165|14256|15000|16000|16193|16331|17260|21333|21942|22177|23892|24099|27027|50931|60533|72049|76527|77125|93695|209558|230979	-0.75	MyList
Reactome Gene Sets	6	R-MMU-112316	Neuronal System		Adcy7|Gabrb3|Gnb4|Gng2|Gng8|Gngt2|Gria4|Hcn1|Slc6a4|Kcnab2|Kcnh3|Kcnj2|Kcnj8|Kcnk2|Kcnk4|Kcnma1|Nefl|Prkar2b|Slc1a3|Slc1a6|Syt1|Panx1|Shank3|Slc5a7|Kcnk10|Slitrk5|Adcy3|Kcnq5|Kcnh5|Akap5	-2.3	1.6	2.8	20704	321	1178	30	2.5	0.46	11513|14402|14696|14702|14709|14710|14802|15165|15567|16498|16512|16518|16523|16526|16528|16531|18039|19088|20512|20513|20979|55991|58234|63993|72258|75409|104111|226922|238271|238276	-0.75	MyList
GO Biological Processes	19	GO:0071224	cellular response to peptidoglycan	19_GO:0044419 biological process involved in interspecies interaction between organisms	Trem2|Nlrp3|Defb25	-2.3	7.5	4.2	20704	7	1178	3	0.25	0.15	83433|216799|654459	-0.75	MyList
GO Biological Processes	19	GO:0060527	prostate epithelial cord arborization involved in prostate glandular acinus morphogenesis	19_GO:0022414 reproductive process	Esr1|Hoxb13|Igf1	-2.3	7.5	4.2	20704	7	1178	3	0.25	0.15	13982|15408|16000	-0.75	MyList
GO Biological Processes	19	GO:0098907	regulation of SA node cell action potential	19_GO:0023052 signaling	Hcn1|Tbx18|Ank2	-2.3	7.5	4.2	20704	7	1178	3	0.25	0.15	15165|76365|109676	-0.75	MyList
GO Biological Processes	19	GO:2000543	positive regulation of gastrulation	19_GO:0032502 developmental process	Tenm4|Osr1|Osr2	-2.3	7.5	4.2	20704	7	1178	3	0.25	0.15	23966|23967|107587	-0.75	MyList
GO Biological Processes	19	GO:0030885	regulation of myeloid dendritic cell activation	19_GO:0002376 immune system process	Flt3l|Clec4d|Tspan32	-2.3	7.5	4.2	20704	7	1178	3	0.25	0.15	14256|17474|27027	-0.75	MyList
GO Biological Processes	19	GO:2000852	regulation of corticosterone secretion	19_GO:0051179 localization	Crhr1|Tac1|Ecrg4	-2.3	7.5	4.2	20704	7	1178	3	0.25	0.15	12921|21333|78896	-0.75	MyList
GO Biological Processes	19	GO:0097647	amylin receptor signaling pathway	19_GO:0023052 signaling	Adm|Ramp2|Ramp3	-2.3	7.5	4.2	20704	7	1178	3	0.25	0.15	11535|54409|56089	-0.75	MyList
GO Biological Processes	19	GO:0038094	Fc-gamma receptor signaling pathway	19_GO:0002376 immune system process	Fcer1g|Lck|Clec4d	-2.3	7.5	4.2	20704	7	1178	3	0.25	0.15	14127|16818|17474	-0.75	MyList
GO Biological Processes	19	GO:0061438	renal system vasculature morphogenesis	19_GO:0032502 developmental process	Bmp4|Pdgfra|Pdgfrb	-2.3	7.5	4.2	20704	7	1178	3	0.25	0.15	12159|18595|18596	-0.75	MyList
GO Biological Processes	19	GO:0060526	prostate glandular acinus morphogenesis	19_GO:0022414 reproductive process	Esr1|Hoxb13|Igf1	-2.3	7.5	4.2	20704	7	1178	3	0.25	0.15	13982|15408|16000	-0.75	MyList
GO Biological Processes	19	GO:0003337	mesenchymal to epithelial transition involved in metanephros morphogenesis	19_GO:0032502 developmental process	Bmp4|Grem1|Sall1	-2.3	7.5	4.2	20704	7	1178	3	0.25	0.15	12159|23892|58198	-0.75	MyList
GO Biological Processes	19	GO:0001955	blood vessel maturation	19_GO:0032502 developmental process	Ddit3|S1pr1|Mmp2	-2.3	7.5	4.2	20704	7	1178	3	0.25	0.15	13198|13609|17390	-0.75	MyList
GO Biological Processes	19	GO:0061439	kidney vasculature morphogenesis	19_GO:0032502 developmental process	Bmp4|Pdgfra|Pdgfrb	-2.3	7.5	4.2	20704	7	1178	3	0.25	0.15	12159|18595|18596	-0.75	MyList
GO Biological Processes	19	GO:0060921	sinoatrial node cell differentiation	19_GO:0032502 developmental process	Isl1|Shox2|Tbx18	-2.3	7.5	4.2	20704	7	1178	3	0.25	0.15	16392|20429|76365	-0.75	MyList
GO Biological Processes	19	GO:0098662	inorganic cation transmembrane transport	19_GO:0051179 localization	Asic1|Cacna1c|Ddit3|Dpp6|Hcn1|Slc6a4|Kcnh3|Kcnj2|Kcnj8|Kcnk2|Kcnk4|Kcnma1|Lck|Rhd|Ryr1|Scn3a|Scn5a|Scn8a|Slc1a3|Trpv2|Osr1|Ero1a|Panx1|Asph|Mcub|Mcoln2|Kcnip1|Kcnk10|Nol3|Trpm8|Kcnq5|P2rx3|Slc6a17|Nppa|Atp1a3|Kcnh5|Slc24a4|Kcnt2|Slc5a2|Slc9a9	-2.3	1.5	2.8	20704	462	1178	40	3.4	0.53	11419|12288|13198|13483|15165|15567|16512|16518|16523|16526|16528|16531|16818|19746|20190|20269|20271|20273|20512|22368|23967|50527|55991|65973|66815|68279|70357|72258|78688|171382|226922|228139|229706|230899|232975|238271|238384|240776|246787|331004	-0.74	MyList
GO Biological Processes	19	GO:0003228	atrial cardiac muscle tissue development	19_GO:0032502 developmental process	Isl1|Pitx2|Prox1|Shox2|Tbx18	-2.3	4.2	3.6	20704	21	1178	5	0.42	0.19	16392|18741|19130|20429|76365	-0.74	MyList
GO Biological Processes	19	GO:0090280	positive regulation of calcium ion import	19_GO:0051179 localization	Pdgfrb|Ccl2|Cxcl12|Ucn|Trpv2	-2.3	4.2	3.6	20704	21	1178	5	0.42	0.19	18596|20296|20315|22226|22368	-0.74	MyList
WikiPathways	27	WP5056	Burn wound healing		Col1a1|Il6|Nos2|Ccl2|Nlrp3	-2.3	4.2	3.6	20704	21	1178	5	0.42	0.19	12842|16193|18126|20296|216799	-0.74	MyList
GO Biological Processes	19	GO:0030534	adult behavior	19_GO:0032501 multicellular organismal process	Cacna1c|Crhbp|Crhr1|Drd4|En1|Fgf14|Gip|Kcnma1|Scn8a|Cxcl12|Tmod1|Tshr|Tsx|Shank3|Slitrk5|Bbs4|Pcdh17|Gbx1|Atp1a3|Bc1	-2.3	1.9	2.9	20704	189	1178	20	1.7	0.38	12288|12919|12921|13491|13798|14169|14607|16531|20273|20315|21916|22095|22127|58234|75409|102774|219228|231044|232975|100568459	-0.74	MyList
GO Biological Processes	19	GO:0010038	response to metal ion	19_GO:0050896 response to stimulus	Adcy7|Alox5ap|Fabp4|Crhbp|Cyp27b1|Gabrb3|Ggh|Hcn1|Jun|Kcnma1|Lck|Mef2c|Mnat1|Mt3|Ncam1|Scn5a|Sox2|Serpina1d|Syt1|Trf|Tfr2|Asph|Cybrd1|Cpne4|P2rx5|Loxl2|Fgb|Slc13a5	-2.2	1.7	2.8	20704	295	1178	28	2.4	0.44	11513|11690|11770|12919|13115|14402|14590|15165|16476|16531|16818|17260|17420|17751|17967|20271|20674|20703|20979|22041|50765|65973|73649|74020|94045|94352|110135|237831	-0.73	MyList
GO Biological Processes	19	GO:0043010	camera-type eye development	19_GO:0032502 developmental process	Aqp5|Atf4|Bmp4|Cacna1c|Crybb1|Twist2|Fgf10|Fjx1|Foxc2|Foxf2|Flt1|Gas1|Gnat2|Hcn1|Jun|Mitf|Pdgfra|Pdgfrb|Pitx2|Prox1|Ptn|Rcn1|Sox2|Sox8|Zeb1|Tmod1|Twist1|Vim|Rhoj|Bbs4|Osr2|Jmjd6|Angptl7	-2.2	1.6	2.8	20704	364	1178	33	2.8	0.48	11830|11911|12159|12288|12960|13345|14165|14221|14234|14238|14254|14451|14686|15165|16476|17342|18595|18596|18741|19130|19242|19672|20674|20681|21417|21916|22160|22352|80837|102774|107587|107817|654812	-0.73	MyList
KEGG Pathway	24	mmu05143	African trypanosomiasis - Mus musculus (house mouse)		Apoa1|Hba-a1|Hbb-b1|Il6|Lama4|Sele|Nppa	-2.2	3.2	3.3	20704	39	1178	7	0.59	0.22	11806|15122|15129|16193|16775|20339|230899	-0.72	MyList
GO Biological Processes	19	GO:0014823	response to activity	19_GO:0050896 response to stimulus	Agt|Il6|Ntrk1|Prkag3|Fndc5|Lncbate10|Mir680-1	-2.2	3.2	3.3	20704	39	1178	7	0.59	0.22	11606|16193|18211|241113|384061|442846|735268	-0.72	MyList
GO Biological Processes	19	GO:1903532	positive regulation of secretion by cell	19_GO:0051179 localization	Agt|Ang2|Bglap2|Bmp2|Cck|Crhr1|Cyp27b1|Fcer1g|Ghrh|Gip|Slc6a4|Igf1|Isl1|Lepr|Cxcl12|Syt1|Tac1|Tacr2|Tnfsf11|Ucn|Vip|Vsnl1|Cadps|Apln|Tfr2|Nell2|C1qtnf1|Pex5l|Rgcc|Ecrg4|Trem2|Fgb|Nppa	-2.2	1.6	2.8	20704	365	1178	33	2.8	0.48	11606|11731|12097|12156|12424|12921|13115|14127|14601|14607|15567|16000|16392|16847|20315|20979|21333|21337|21943|22226|22353|26950|27062|30878|50765|54003|56745|58869|66214|78896|83433|110135|230899	-0.71	MyList
GO Biological Processes	19	GO:0061333	renal tubule morphogenesis	19_GO:0032502 developmental process	Agt|Bmp2|Bmp4|Irx3|Mef2c|Sox8|Grem1|Osr1|Hs3st3b1|Sall1|Dchs1	-2.2	2.4	3.1	20704	81	1178	11	0.93	0.28	11606|12156|12159|16373|17260|20681|23892|23967|54710|58198|233651	-0.71	MyList
GO Biological Processes	19	GO:0050885	neuromuscular process controlling balance	19_GO:0032501 multicellular organismal process	Foxs1|Ush1g|Kcnma1|Nefl|Pou4f1|Slc1a3|Sox2|Cntnap1|Shank3|Rubie	-2.2	2.5	3.1	20704	70	1178	10	0.85	0.27	14239|16470|16531|18039|18996|20512|20674|53321|58234|100873094	-0.71	MyList
GO Biological Processes	19	GO:0032720	negative regulation of tumor necrosis factor production	19_GO:0048519 negative regulation of biological process	Acp5|Twist2|Igf1|Trim30a|Tlr6|Twist1|Il27ra|Errfi1|Trem2|Gpnmb	-2.2	2.5	3.1	20704	70	1178	10	0.85	0.27	11433|13345|16000|20128|21899|22160|50931|74155|83433|93695	-0.71	MyList
GO Biological Processes	19	GO:0071677	positive regulation of mononuclear cell migration	19_GO:0040011 locomotion	Aif1|Coro1a|Cxcl10|Ccl2|Ccl7|Cxcl12|Cxcl14|Jam2|Tnfrsf14|Defb25	-2.2	2.5	3.1	20704	70	1178	10	0.85	0.27	11629|12721|15945|20296|20306|20315|57266|67374|230979|654459	-0.71	MyList
GO Biological Processes	19	GO:0032691	negative regulation of interleukin-1 beta production	19_GO:0048519 negative regulation of biological process	Acp5|Apoa1|Igf1|Errfi1|Trem2|Nlrp3	-2.2	3.5	3.4	20704	30	1178	6	0.51	0.21	11433|11806|16000|74155|83433|216799	-0.71	MyList
GO Biological Processes	19	GO:0090025	regulation of monocyte chemotaxis	19_GO:0040011 locomotion	Aif1|Cxcl10|Ccl2|Cxcl12|Grem1|Defb25	-2.2	3.5	3.4	20704	30	1178	6	0.51	0.21	11629|15945|20296|20315|23892|654459	-0.71	MyList
GO Biological Processes	19	GO:0072678	T cell migration	19_GO:0002376 immune system process	Coro1a|S1pr1|Cxcl10|Ccl2|Cxcl12|Tnfrsf14	-2.2	3.5	3.4	20704	30	1178	6	0.51	0.21	12721|13609|15945|20296|20315|230979	-0.71	MyList
GO Biological Processes	19	GO:0060512	prostate gland morphogenesis	19_GO:0022414 reproductive process	Bmp4|Esr1|Fgf10|Hoxb13|Igf1|Mmp2	-2.2	3.5	3.4	20704	30	1178	6	0.51	0.21	12159|13982|14165|15408|16000|17390	-0.71	MyList
WikiPathways	27	WP458	Inflammatory response pathway		Cd28|Col3a1|Col1a1|Col1a2|Lck|Thbs3	-2.2	3.5	3.4	20704	30	1178	6	0.51	0.21	12487|12825|12842|12843|16818|21827	-0.71	MyList
GO Biological Processes	19	GO:0048565	digestive tract development	19_GO:0032502 developmental process	Nkx3-2|Bmp4|Col3a1|Fgf10|Foxf2|Gata4|Foxf1|Hoxa5|Pdgfra|Pitx2|Shox2|Sall1|Dact1|Clmp|Dchs1	-2.2	2.1	3	20704	128	1178	15	1.3	0.33	12020|12159|12825|14165|14238|14463|15227|15402|18595|18741|20429|58198|59036|71566|233651	-0.71	MyList
GO Biological Processes	19	GO:0001776	leukocyte homeostasis	19_GO:0002376 immune system process	Coro1a|Csf1|Fcer1g|Il6|Mef2c|Rps6|Ccl2|Tnfsf13b|Chst3|Zc3h8|Tnfrsf13c|Gimap3|Jam3|Gcnt4	-2.2	2.1	3	20704	116	1178	14	1.2	0.32	12721|12977|14127|16193|17260|20104|20296|24099|53374|57432|72049|83408|83964|218476	-0.71	MyList
Reactome Gene Sets	6	R-MMU-114608	Platelet degranulation		Alb|Apoa1|Egf|F8|Igf1|Itih4|Srgn|Sparc|Timp3|Trf|Islr|Cyb5r1|Fgb|A1bg	-2.2	2.1	3	20704	116	1178	14	1.2	0.32	11657|11806|13645|14069|16000|16427|19073|20692|21859|22041|26968|72017|110135|117586	-0.71	MyList
GO Biological Processes	19	GO:0045137	development of primary sexual characteristics	19_GO:0022414 reproductive process	Agt|Bmp4|Esr1|Fgf7|Gas2|Gata4|Lhb|Mmp2|Nhlh2|Ntrk1|Pdgfra|Ptprn|Sox8|Tnfaip6|Tsx|Osr1|Insl6|Nupr1|Nanog|Rnase10|Immp2l|Dach2|Gpr149	-2.2	1.8	2.8	20704	230	1178	23	2	0.4	11606|12159|13982|14178|14453|14463|16866|17390|18072|18211|18595|19275|20681|21930|22127|23967|27356|56312|71950|75019|93757|93837|229357	-0.7	MyList
GO Biological Processes	19	GO:0045664	regulation of neuron differentiation	19_GO:0032502 developmental process	Bmp2|Bmp4|Hoxa2|Slc6a4|Il6|Irx3|Isl1|Mef2c|Prox1|Cxcl12|Sox2|Sox8|Tcf4|Zeb1|Nrep|Brinp1|Sall1|Isl2|Brinp3|Fez1|Gdf7|Gdf6|Bend6|Dleu2	-2.2	1.7	2.8	20704	244	1178	24	2	0.41	12156|12159|15399|15567|16193|16373|16392|17260|19130|20315|20674|20681|21413|21417|27528|56710|58198|104360|215378|235180|238057|242316|320705|668253	-0.69	MyList
GO Biological Processes	19	GO:0097529	myeloid leukocyte migration	19_GO:0002376 immune system process	Csf1|Dpep1|Fcer1g|Flt1|Cxcl10|S100a9|Ccl2|Ccl7|Tnfsf11|Vav1|Ror2|Cxcl11|Il17b|Mcoln2|Jam3|Itga1	-2.2	2	2.9	20704	141	1178	16	1.4	0.34	12977|13479|14127|14254|15945|20202|20296|20306|21943|22324|26564|56066|56069|68279|83964|109700	-0.69	MyList
GO Biological Processes	19	GO:0030316	osteoclast differentiation	19_GO:0002376 immune system process	Csf1|Fcer1g|Mitf|Tnfsf11|Trf|Tyrobp|Ccn4|Trem2|Cd300lf	-2.2	2.6	3.1	20704	60	1178	9	0.76	0.25	12977|14127|17342|21943|22041|22177|22402|83433|246746	-0.69	MyList
GO Biological Processes	19	GO:0051930	regulation of sensory perception of pain	19_GO:0032501 multicellular organismal process	Cck|Ctss|Ncam1|Tac1|Vip|Acpp|Tmem100|Il33|P2rx3	-2.2	2.6	3.1	20704	60	1178	9	0.76	0.25	12424|13040|17967|21333|22353|56318|67888|77125|228139	-0.69	MyList
GO Biological Processes	19	GO:0007204	positive regulation of cytosolic calcium ion concentration	19_GO:0065007 biological regulation	Adm|Adra1d|Agt|Bmp4|Cacna1c|Crhr1|S1pr1|Epor|Esr1|F2rl2|F2rl3|Ghrh|Gnat2|Lpar1|Pdgfra|Tac1|Tbxa2r|C1qtnf1|Lpar3|Asph|Gimap3|Plcz1|Akap5	-2.2	1.7	2.8	20704	231	1178	23	2	0.4	11535|11550|11606|12159|12288|12921|13609|13857|13982|14064|14065|14601|14686|14745|18595|21333|21390|56745|65086|65973|83408|114875|238276	-0.69	MyList
GO Biological Processes	19	GO:0021936	regulation of cerebellar granule cell precursor proliferation	19_GO:0032502 developmental process	Egf|Gli1|Slc6a4|Igf1	-2.2	5	3.7	20704	14	1178	4	0.34	0.17	13645|14632|15567|16000	-0.69	MyList
GO Biological Processes	19	GO:0061430	bone trabecula morphogenesis	19_GO:0032502 developmental process	Col1a1|Mmp2|Thbs3|Ppargc1b	-2.2	5	3.7	20704	14	1178	4	0.34	0.17	12842|17390|21827|170826	-0.69	MyList
GO Biological Processes	19	GO:1901201	regulation of extracellular matrix assembly	19_GO:0050789 regulation of biological process	Agt|Rgcc|Antxr1|Emilin1	-2.2	5	3.7	20704	14	1178	4	0.34	0.17	11606|66214|69538|100952	-0.69	MyList
GO Biological Processes	19	GO:0048659	smooth muscle cell proliferation	19_GO:0009987 cellular process	Agt|Ddit3|Calcrl|Nol3	-2.2	5	3.7	20704	14	1178	4	0.34	0.17	11606|13198|54598|78688	-0.69	MyList
GO Biological Processes	19	GO:0048635	negative regulation of muscle organ development	19_GO:0048519 negative regulation of biological process	Bmp4|Il6|Twist1|Hdac9	-2.2	5	3.7	20704	14	1178	4	0.34	0.17	12159|16193|22160|79221	-0.69	MyList
GO Biological Processes	19	GO:0033004	negative regulation of mast cell activation	19_GO:0002376 immune system process	Cnr2|Foxf1|Enpp3|Cd300lf	-2.2	5	3.7	20704	14	1178	4	0.34	0.17	12802|15227|209558|246746	-0.69	MyList
GO Biological Processes	19	GO:0042487	regulation of odontogenesis of dentin-containing tooth	19_GO:0032502 developmental process	Bmp2|Bmp4|Csf1|Apcdd1	-2.2	5	3.7	20704	14	1178	4	0.34	0.17	12156|12159|12977|494504	-0.69	MyList
GO Biological Processes	19	GO:0072087	renal vesicle development	19_GO:0032502 developmental process	Bmp4|Grem1|Osr1|Sall1	-2.2	5	3.7	20704	14	1178	4	0.34	0.17	12159|23892|23967|58198	-0.69	MyList
GO Biological Processes	19	GO:0060911	cardiac cell fate commitment	19_GO:0032502 developmental process	Isl1|Tenm4|Tbx18|Bvht	-2.2	5	3.7	20704	14	1178	4	0.34	0.17	16392|23966|76365|545261	-0.69	MyList
GO Biological Processes	19	GO:0072202	cell differentiation involved in metanephros development	19_GO:0032502 developmental process	Bmp4|Grem1|Osr1|Sall1	-2.2	5	3.7	20704	14	1178	4	0.34	0.17	12159|23892|23967|58198	-0.69	MyList
GO Biological Processes	19	GO:2000027	regulation of animal organ morphogenesis	19_GO:0032502 developmental process	Agt|Bmp2|Bmp4|Csf1|Fgf10|Fgf7|Pax9|Sox8|Grem1|Ror2|Sall1|Dact1|Nkd1|Ankrd6|Apcdd1	-2.2	2	2.9	20704	129	1178	15	1.3	0.33	11606|12156|12159|12977|14165|14178|18511|20681|23892|26564|58198|59036|93960|140577|494504	-0.69	MyList
GO Biological Processes	19	GO:0048736	appendage development	19_GO:0032502 developmental process	Bmp4|Cacna1c|Col3a1|En1|Fgf10|Gas1|Pitx2|Prrx1|Shox2|Twist1|Grem1|Osr1|Ror2|Sall1|Chst11|Smoc1|Asph|Osr2|Fermt2|Rspo4|Fras1	-2.2	1.8	2.8	20704	205	1178	21	1.8	0.39	12159|12288|12825|13798|14165|14451|18741|18933|20429|22160|23892|23967|26564|58198|58250|64075|65973|107587|218952|228770|231470	-0.69	MyList
GO Biological Processes	19	GO:0060173	limb development	19_GO:0032502 developmental process	Bmp4|Cacna1c|Col3a1|En1|Fgf10|Gas1|Pitx2|Prrx1|Shox2|Twist1|Grem1|Osr1|Ror2|Sall1|Chst11|Smoc1|Asph|Osr2|Fermt2|Rspo4|Fras1	-2.2	1.8	2.8	20704	205	1178	21	1.8	0.39	12159|12288|12825|13798|14165|14451|18741|18933|20429|22160|23892|23967|26564|58198|58250|64075|65973|107587|218952|228770|231470	-0.69	MyList
GO Biological Processes	19	GO:0034121	regulation of toll-like receptor signaling pathway	19_GO:0002376 immune system process	Esr1|Trim30a|Tlr1|Tlr6|Rsad2|Wdfy1|Trem2|Bpifb1|Cd300lf|Cd300ld3	-2.2	2.5	3.1	20704	71	1178	10	0.85	0.27	13982|20128|21897|21899|58185|69368|83433|228801|246746|382551	-0.69	MyList
GO Biological Processes	19	GO:0019884	antigen processing and presentation of exogenous antigen	19_GO:0002376 immune system process	Cd1d1|Ctss|Fcer1g|H2-Ab1|H2-DMa|H2-DMb2|H2-Oa	-2.2	3.1	3.2	20704	40	1178	7	0.59	0.22	12479|13040|14127|14961|14998|15000|15001	-0.68	MyList
Reactome Gene Sets	6	R-MMU-991365	Activation of GABAB receptors		Adcy7|Gnb4|Gng2|Gng8|Gngt2|Kcnj2|Adcy3	-2.2	3.1	3.2	20704	40	1178	7	0.59	0.22	11513|14696|14702|14709|14710|16518|104111	-0.68	MyList
GO Biological Processes	19	GO:1905332	positive regulation of morphogenesis of an epithelium	19_GO:0032502 developmental process	Agt|Bmp4|Egf|Pdgfra|Sox8|Grem1|Sall1	-2.2	3.1	3.2	20704	40	1178	7	0.59	0.22	11606|12159|13645|18595|20681|23892|58198	-0.68	MyList
Reactome Gene Sets	6	R-MMU-977444	GABA B receptor activation		Adcy7|Gnb4|Gng2|Gng8|Gngt2|Kcnj2|Adcy3	-2.2	3.1	3.2	20704	40	1178	7	0.59	0.22	11513|14696|14702|14709|14710|16518|104111	-0.68	MyList
GO Biological Processes	19	GO:0030850	prostate gland development	19_GO:0022414 reproductive process	Bmp4|Esr1|Fgf10|Hoxb13|Igf1|Mmp2|Rln1|Serpinf1	-2.2	2.8	3.2	20704	50	1178	8	0.68	0.24	12159|13982|14165|15408|16000|17390|19773|20317	-0.68	MyList
GO Biological Processes	19	GO:0090102	cochlea development	19_GO:0032502 developmental process	Gabrb3|Hoxa1|Frzb|Zeb1|Tshr|Tbx18|Sobp|Dchs1	-2.2	2.8	3.2	20704	50	1178	8	0.68	0.24	14402|15394|20378|21417|22095|76365|109205|233651	-0.68	MyList
GO Biological Processes	19	GO:0003180	aortic valve morphogenesis	19_GO:0032502 developmental process	Bmp4|Gata4|Slit3|Twist1|Emilin1	-2.2	4	3.5	20704	22	1178	5	0.42	0.19	12159|14463|20564|22160|100952	-0.68	MyList
GO Biological Processes	19	GO:0008090	retrograde axonal transport	19_GO:0051179 localization	Bsn|Kif5a|Map1a|Nefl|Mgarp	-2.2	4	3.5	20704	22	1178	5	0.42	0.19	12217|16572|17754|18039|67749	-0.68	MyList
GO Biological Processes	19	GO:0090026	positive regulation of monocyte chemotaxis	19_GO:0040011 locomotion	Aif1|Cxcl10|Ccl2|Cxcl12|Defb25	-2.2	4	3.5	20704	22	1178	5	0.42	0.19	11629|15945|20296|20315|654459	-0.68	MyList
GO Biological Processes	19	GO:0033688	regulation of osteoblast proliferation	19_GO:0050789 regulation of biological process	Axin2|Bmp2|Sox8|Fbln5|Grem1|Tmem119	-2.1	3.4	3.3	20704	31	1178	6	0.51	0.21	12006|12156|20681|23876|23892|231633	-0.66	MyList
GO Biological Processes	19	GO:0003085	negative regulation of systemic arterial blood pressure	19_GO:0032501 multicellular organismal process	Adra1d|Nppb|Tac1|Apln|Bbs4|Nppa	-2.1	3.4	3.3	20704	31	1178	6	0.51	0.21	11550|18158|21333|30878|102774|230899	-0.66	MyList
Reactome Gene Sets	6	R-MMU-456926	Thrombin signalling through proteinase activated receptors (PARs)		F2rl2|F2rl3|Gnb4|Gng2|Gng8|Gngt2	-2.1	3.4	3.3	20704	31	1178	6	0.51	0.21	14064|14065|14696|14702|14709|14710	-0.66	MyList
GO Biological Processes	19	GO:0006939	smooth muscle contraction	19_GO:0032501 multicellular organismal process	Acta2|Agt|Cacna1c|Chrm3|Kcnma1|Sstr2|Tacr2|Tbxa2r|P2rx3	-2.1	2.6	3.1	20704	61	1178	9	0.76	0.25	11475|11606|12288|12671|16531|20606|21337|21390|228139	-0.66	MyList
GO Biological Processes	19	GO:0051931	regulation of sensory perception	19_GO:0032501 multicellular organismal process	Cck|Ctss|Ncam1|Tac1|Vip|Acpp|Tmem100|Il33|P2rx3	-2.1	2.6	3.1	20704	61	1178	9	0.76	0.25	12424|13040|17967|21333|22353|56318|67888|77125|228139	-0.66	MyList
GO Biological Processes	19	GO:0055008	cardiac muscle tissue morphogenesis	19_GO:0032502 developmental process	Bmp2|S1pr1|Epor|Foxc2|Isl1|Myl2|Pitx2|Pou4f1|Prox1|Tnni3	-2.1	2.4	3	20704	72	1178	10	0.85	0.27	12156|13609|13857|14234|16392|17906|18741|18996|19130|21954	-0.65	MyList
GO Biological Processes	19	GO:0060562	epithelial tube morphogenesis	19_GO:0032502 developmental process	Adm|Agt|Bmp2|Bmp4|Csf1|Egf|Esr1|Fgf10|Foxc2|Flt1|Gata4|Foxf1|Hhip|Hoxa5|Igf1|Irx3|Mef2c|Ntn1|Pitx2|Rps7|Cxcl12|Sema5a|Sox2|Sox8|Twist1|Grem1|Osr1|Hs3st3b1|Sall1|Shank3|Bbs4|Dchs1|Gdf7	-2.1	1.6	2.7	20704	371	1178	33	2.8	0.48	11535|11606|12156|12159|12977|13645|13982|14165|14234|14254|14463|15227|15245|15402|16000|16373|17260|18208|18741|20115|20315|20356|20674|20681|22160|23892|23967|54710|58198|58234|102774|233651|238057	-0.65	MyList
GO Biological Processes	19	GO:0006720	isoprenoid metabolic process	19_GO:0008152 metabolic process	Adh7|Crabp1|Hmgcs2|Rbp1|Rbp2|Cyp2d22|Dhrs7|Cyp2c55|Crppa|Rdh12|Rdh14|Cyp26c1	-2.1	2.2	2.9	20704	95	1178	12	1	0.29	11529|12903|15360|19659|19660|56448|66375|72082|75847|77974|105014|546726	-0.64	MyList
Reactome Gene Sets	6	R-MMU-72695	Formation of the ternary complex, and subsequently, the 43S complex		Rpsa|Rps18|Rps3a1|Rps6|Rps7|Eif3i|Rps25|Eif3j2	-2.1	2.8	3.1	20704	51	1178	8	0.68	0.24	16785|20084|20091|20104|20115|54709|75617|100042807	-0.64	MyList
GO Biological Processes	19	GO:0010518	positive regulation of phospholipase activity	19_GO:0065007 biological regulation	Agt|Ang2|Esr1|Flt1|Lpar1|Pdgfra|Pdgfrb|Sele	-2.1	2.8	3.1	20704	51	1178	8	0.68	0.24	11606|11731|13982|14254|14745|18595|18596|20339	-0.64	MyList
Reactome Gene Sets	6	R-MMU-156827	L13a-mediated translational silencing of Ceruloplasmin expression		Rpsa|Rpl22|Rps18|Rps3a1|Rps6|Rps7|Eif3i|Rpl35a|Rpl38|Rpl22l1|Rps25|Eif3j2|Rpl37rt	-2.1	2.1	2.9	20704	107	1178	13	1.1	0.3	16785|19934|20084|20091|20104|20115|54709|57808|67671|68028|75617|100042807|100502825	-0.64	MyList
GO Biological Processes	19	GO:0042472	inner ear morphogenesis	19_GO:0032502 developmental process	Fgf10|Hmx2|Hoxa1|Ush1g|Ntn1|Prrx1|Frzb|Sox2|Zeb1|Tshr|Ror2|Tbx18|Sobp|Itga8	-2.1	2.1	2.9	20704	119	1178	14	1.2	0.32	14165|15372|15394|16470|18208|18933|20378|20674|21417|22095|26564|76365|109205|241226	-0.64	MyList
GO Biological Processes	19	GO:0001709	cell fate determination	19_GO:0032502 developmental process	Bmp4|Hoxa2|Isl1|Mef2c|Prrx1|Prox1|Ptch2	-2.1	3	3.1	20704	41	1178	7	0.59	0.22	12159|15399|16392|17260|18933|19130|19207	-0.64	MyList
GO Biological Processes	19	GO:0048645	animal organ formation	19_GO:0032502 developmental process	Axin2|Nkx3-2|Bmp4|Fgf10|Hoxa3|Isl1|Mef2c	-2.1	3	3.1	20704	41	1178	7	0.59	0.22	12006|12020|12159|14165|15400|16392|17260	-0.64	MyList
GO Biological Processes	19	GO:0003230	cardiac atrium development	19_GO:0032502 developmental process	Bmp2|Gata4|Isl1|Pitx2|Prox1|Shox2|Ank2	-2.1	3	3.1	20704	41	1178	7	0.59	0.22	12156|14463|16392|18741|19130|20429|109676	-0.64	MyList
GO Biological Processes	19	GO:0060259	regulation of feeding behavior	19_GO:0032501 multicellular organismal process	Cck|Crhr1|Lepr|Mc3r|Ucn|Sgip1|Slc24a4	-2.1	3	3.1	20704	41	1178	7	0.59	0.22	12424|12921|16847|17201|22226|73094|238384	-0.64	MyList
GO Biological Processes	19	GO:0046887	positive regulation of hormone secretion	19_GO:0051179 localization	Bglap2|Cyp27b1|Ghrh|Gip|Isl1|Lepr|Tac1|Tnfsf11|Ucn|Vsnl1|Apln|Tfr2|Nell2|C1qtnf1|Pex5l|Ecrg4|Fgb|Nppa	-2.1	1.9	2.8	20704	169	1178	18	1.5	0.36	12097|13115|14601|14607|16392|16847|21333|21943|22226|26950|30878|50765|54003|56745|58869|78896|110135|230899	-0.64	MyList
GO Biological Processes	19	GO:0060191	regulation of lipase activity	19_GO:0065007 biological regulation	Agt|Ang2|Apoa1|Esr1|Flt1|Lpar1|Pdgfra|Pdgfrb|Rgs2|Sele|Hdac9	-2.1	2.3	2.9	20704	84	1178	11	0.93	0.28	11606|11731|11806|13982|14254|14745|18595|18596|19735|20339|79221	-0.63	MyList
WikiPathways	27	WP553	Calcium regulation in cardiac cells		Adcy7|Adra1d|Cacna1c|Chrm3|Gnao1|Gnb4|Gng2|Gng8|Prkd1|Prkar2b|Rgs2|Ryr1|Rgs7|Rgs17|Rgs10|Adcy3	-2.1	2	2.8	20704	144	1178	16	1.4	0.34	11513|11550|12288|12671|14681|14696|14702|14709|18760|19088|19735|20190|24012|56533|67865|104111	-0.63	MyList
GO Biological Processes	19	GO:0060425	lung morphogenesis	19_GO:0032502 developmental process	Bmp4|Fgf10|Gata4|Foxf1|Hhip|Hoxa5|Igf1|Pitx2|Sox2	-2.1	2.6	3	20704	62	1178	9	0.76	0.25	12159|14165|14463|15227|15245|15402|16000|18741|20674	-0.62	MyList
GO Biological Processes	19	GO:0045428	regulation of nitric oxide biosynthetic process	19_GO:0008152 metabolic process	Acp5|Agt|Aif1|Epor|Esr1|Igf1|Il6|Ptgis|Tlr6|Gimap3	-2.1	2.4	3	20704	73	1178	10	0.85	0.27	11433|11606|11629|13857|13982|16000|16193|19223|21899|83408	-0.62	MyList
GO Biological Processes	19	GO:0002763	positive regulation of myeloid leukocyte differentiation	19_GO:0002376 immune system process	Csf1|Jun|Pou4f1|Tnfsf11|Tyrobp|Hax1|Ror2|Il34|Trem2|Ppargc1b	-2.1	2.4	3	20704	73	1178	10	0.85	0.27	12977|16476|18996|21943|22177|23897|26564|76527|83433|170826	-0.62	MyList
GO Biological Processes	19	GO:0072001	renal system development	19_GO:0032502 developmental process	Agt|Bmp2|Bmp4|Fbn1|Fgf10|Foxc2|Foxf1|Irx3|Mef2c|Odc1|Pdgfra|Pdgfrb|Sox8|Grem1|Mmp17|Osr1|Hs3st3b1|Sall1|Bmper|Plce1|Tbx18|Bicc1|Osr2|Jmjd6|Nle1|Gcnt4|Fras1|Dchs1|Itga8|Gdf6	-2.1	1.6	2.7	20704	331	1178	30	2.5	0.46	11606|12156|12159|14118|14165|14234|15227|16373|17260|18263|18595|18596|20681|23892|23948|23967|54710|58198|73230|74055|76365|83675|107587|107817|217011|218476|231470|233651|241226|242316	-0.62	MyList
GO Biological Processes	19	GO:0032493	response to bacterial lipoprotein	19_GO:0044419 biological process involved in interspecies interaction between organisms	Tlr1|Tlr6|Ssc5d	-2.1	6.6	3.9	20704	8	1178	3	0.25	0.15	21897|21899|269855	-0.62	MyList
GO Biological Processes	19	GO:0018243	protein O-linked glycosylation via threonine	19_GO:0008152 metabolic process	Galnt16|Galntl6|Galnt13	-2.1	6.6	3.9	20704	8	1178	3	0.25	0.15	108760|270049|271786	-0.62	MyList
GO Biological Processes	19	GO:0072224	metanephric glomerulus development	19_GO:0032502 developmental process	Pdgfra|Pdgfrb|Osr1	-2.1	6.6	3.9	20704	8	1178	3	0.25	0.15	18595|18596|23967	-0.62	MyList
Reactome Gene Sets	6	R-MMU-77111	Synthesis of Ketone Bodies		Hmgcs2|Bdh2|Acss3	-2.1	6.6	3.9	20704	8	1178	3	0.25	0.15	15360|69772|380660	-0.62	MyList
GO Biological Processes	19	GO:1903224	regulation of endodermal cell differentiation	19_GO:0032502 developmental process	Col5a1|Col5a2|Nanog	-2.1	6.6	3.9	20704	8	1178	3	0.25	0.15	12831|12832|71950	-0.62	MyList
GO Biological Processes	19	GO:0110089	regulation of hippocampal neuron apoptotic process	19_GO:0050789 regulation of biological process	Tyrobp|Draxin|Trem2	-2.1	6.6	3.9	20704	8	1178	3	0.25	0.15	22177|70433|83433	-0.62	MyList
GO Biological Processes	19	GO:1905563	negative regulation of vascular endothelial cell proliferation	19_GO:0048519 negative regulation of biological process	Flt1|Mef2c|Ccl2	-2.1	6.6	3.9	20704	8	1178	3	0.25	0.15	14254|17260|20296	-0.62	MyList
GO Biological Processes	19	GO:2000425	regulation of apoptotic cell clearance	19_GO:0051179 localization	Ccl2|Trem2|Cd300lf	-2.1	6.6	3.9	20704	8	1178	3	0.25	0.15	20296|83433|246746	-0.62	MyList
GO Biological Processes	19	GO:2001257	regulation of cation channel activity	19_GO:0051179 localization	Bmp4|Crhbp|Ctss|Drd4|Fgf14|Gem|Hcn1|Mef2c|Rasgrf1|Rem1|Ccl2|Cabp5|Shank3|Asph|Jsrp1|Cnih3|Trem2|Ank2|Nppa|Akap5	-2.1	1.8	2.7	20704	196	1178	20	1.7	0.38	12159|12919|13040|13491|14169|14579|15165|17260|19417|19700|20296|29865|58234|65973|71912|72978|83433|109676|230899|238276	-0.62	MyList
Reactome Gene Sets	6	R-MMU-72706	GTP hydrolysis and joining of the 60S ribosomal subunit		Rpsa|Rpl22|Rps18|Rps3a1|Rps6|Rps7|Eif3i|Rpl35a|Rpl38|Rpl22l1|Rps25|Eif3j2|Rpl37rt	-2.1	2.1	2.9	20704	108	1178	13	1.1	0.3	16785|19934|20084|20091|20104|20115|54709|57808|67671|68028|75617|100042807|100502825	-0.62	MyList
Reactome Gene Sets	6	R-MMU-428930	Thromboxane signalling through TP receptor		Gnb4|Gng2|Gng8|Gngt2|Tbxa2r	-2.1	3.8	3.3	20704	23	1178	5	0.42	0.19	14696|14702|14709|14710|21390	-0.62	MyList
GO Biological Processes	19	GO:0042481	regulation of odontogenesis	19_GO:0032502 developmental process	Bmp2|Bmp4|Csf1|Pax9|Apcdd1	-2.1	3.8	3.3	20704	23	1178	5	0.42	0.19	12156|12159|12977|18511|494504	-0.62	MyList
GO Biological Processes	19	GO:0016202	regulation of striated muscle tissue development	19_GO:0032502 developmental process	Bmp4|Lox|Twist1|Hdac9|Boc	-2.1	3.8	3.3	20704	23	1178	5	0.42	0.19	12159|16948|22160|79221|117606	-0.62	MyList
GO Biological Processes	19	GO:0032095	regulation of response to food	19_GO:0050896 response to stimulus	Cck|Fbn1|Mt3|Ucn|Bbs4	-2.1	3.8	3.3	20704	23	1178	5	0.42	0.19	12424|14118|17751|22226|102774	-0.62	MyList
GO Biological Processes	19	GO:0090190	positive regulation of branching involved in ureteric bud morphogenesis	19_GO:0032502 developmental process	Agt|Bmp4|Sox8|Grem1|Sall1	-2.1	3.8	3.3	20704	23	1178	5	0.42	0.19	11606|12159|20681|23892|58198	-0.62	MyList
GO Biological Processes	19	GO:0010574	regulation of vascular endothelial growth factor production	19_GO:0032501 multicellular organismal process	Atf4|Flt1|Gata4|Il6|Isl1|Ccl2	-2.1	3.3	3.2	20704	32	1178	6	0.51	0.21	11911|14254|14463|16193|16392|20296	-0.62	MyList
GO Biological Processes	19	GO:0045662	negative regulation of myoblast differentiation	19_GO:0048519 negative regulation of biological process	Bmp4|Ddit3|Cxcl10|Sox8|Cxcl14|Mkx	-2.1	3.3	3.2	20704	32	1178	6	0.51	0.21	12159|13198|15945|20681|57266|210719	-0.62	MyList
GO Biological Processes	19	GO:0010875	positive regulation of cholesterol efflux	19_GO:0051179 localization	Apoa1|Ces1g|Pltp|Abca8b|Trem2|Abca8a	-2.1	3.3	3.2	20704	32	1178	6	0.51	0.21	11806|12623|18830|27404|83433|217258	-0.62	MyList
Reactome Gene Sets	6	R-MMU-2243919	Crosslinking of collagen fibrils		Col1a1|Col1a2|Lox|Loxl2	-2.1	4.7	3.5	20704	15	1178	4	0.34	0.17	12842|12843|16948|94352	-0.62	MyList
GO Biological Processes	19	GO:0019732	antifungal humoral response	19_GO:0044419 biological process involved in interspecies interaction between organisms	Ang2|Tac1|Vip|Il36rn	-2.1	4.7	3.5	20704	15	1178	4	0.34	0.17	11731|21333|22353|54450	-0.62	MyList
GO Biological Processes	19	GO:0002501	peptide antigen assembly with MHC protein complex	19_GO:0002376 immune system process	H2-Ab1|H2-DMa|H2-DMb2|H2-Oa	-2.1	4.7	3.5	20704	15	1178	4	0.34	0.17	14961|14998|15000|15001	-0.62	MyList
GO Biological Processes	19	GO:0070307	lens fiber cell development	19_GO:0032502 developmental process	Atf4|Prox1|Tmod1|Vim	-2.1	4.7	3.5	20704	15	1178	4	0.34	0.17	11911|19130|21916|22352	-0.62	MyList
GO Biological Processes	19	GO:0033690	positive regulation of osteoblast proliferation	19_GO:0048518 positive regulation of biological process	Bmp2|Sox8|Fbln5|Tmem119	-2.1	4.7	3.5	20704	15	1178	4	0.34	0.17	12156|20681|23876|231633	-0.62	MyList
GO Biological Processes	19	GO:0070207	protein homotrimerization	19_GO:0009987 cellular process	Alox5ap|Slc1a5|Clybl|P2rx3	-2.1	4.7	3.5	20704	15	1178	4	0.34	0.17	11690|20514|69634|228139	-0.62	MyList
GO Biological Processes	19	GO:0050930	induction of positive chemotaxis	19_GO:0040011 locomotion	Artn|Fgf10|Il16|Cxcl12	-2.1	4.7	3.5	20704	15	1178	4	0.34	0.17	11876|14165|16170|20315	-0.62	MyList
GO Biological Processes	19	GO:1903998	regulation of eating behavior	19_GO:0032501 multicellular organismal process	Cck|Lepr|Sgip1|Slc24a4	-2.1	4.7	3.5	20704	15	1178	4	0.34	0.17	12424|16847|73094|238384	-0.62	MyList
GO Biological Processes	19	GO:2000155	positive regulation of cilium-dependent cell motility	19_GO:0040011 locomotion	Tac1|Tacr2|Rnase10|Cfap69	-2.1	4.7	3.5	20704	15	1178	4	0.34	0.17	21333|21337|75019|207686	-0.62	MyList
GO Biological Processes	19	GO:1902093	positive regulation of flagellated sperm motility	19_GO:0040011 locomotion	Tac1|Tacr2|Rnase10|Cfap69	-2.1	4.7	3.5	20704	15	1178	4	0.34	0.17	21333|21337|75019|207686	-0.62	MyList
GO Biological Processes	19	GO:0002396	MHC protein complex assembly	19_GO:0009987 cellular process	H2-Ab1|H2-DMa|H2-DMb2|H2-Oa	-2.1	4.7	3.5	20704	15	1178	4	0.34	0.17	14961|14998|15000|15001	-0.62	MyList
GO Biological Processes	19	GO:0033002	muscle cell proliferation	19_GO:0009987 cellular process	Agt|Ddit3|Foxc2|Gata4|Tenm4|Calcrl|2810429I04Rik|Nol3	-2.1	2.7	3	20704	52	1178	8	0.68	0.24	11606|13198|14234|14463|23966|54598|76937|78688	-0.62	MyList
GO Biological Processes	19	GO:0072132	mesenchyme morphogenesis	19_GO:0032502 developmental process	Bmp2|Foxc2|Foxf1|Isl1|Twist1|Osr1|Tmem100|Dchs1	-2.1	2.7	3	20704	52	1178	8	0.68	0.24	12156|14234|15227|16392|22160|23967|67888|233651	-0.62	MyList
GO Biological Processes	19	GO:0048144	fibroblast proliferation	19_GO:0009987 cellular process	Agt|Col3a1|Esr1|Fgf10|Gng2|Nupr1|Cd248|C1ql4	-2.1	2.7	3	20704	52	1178	8	0.68	0.24	11606|12825|13982|14165|14702|56312|70445|239659	-0.62	MyList
GO Biological Processes	19	GO:0006813	potassium ion transport	19_GO:0051179 localization	Dpp6|Hcn1|Kcnab2|Kcnh3|Kcnj2|Kcnj8|Kcnk2|Kcnk4|Kcnma1|Slc1a3|Kcnip1|Kcnk10|Kcnq5|Atp1a3|Kcnh5|Slc24a4|Kcnt2|Slc9a9	-2.1	1.9	2.7	20704	171	1178	18	1.5	0.36	13483|15165|16498|16512|16518|16523|16526|16528|16531|20512|70357|72258|226922|232975|238271|238384|240776|331004	-0.61	MyList
Reactome Gene Sets	6	R-MMU-76005	Response to elevated platelet cytosolic Ca2+		Alb|Apoa1|Egf|F8|Igf1|Itih4|Srgn|Sparc|Timp3|Trf|Islr|Cyb5r1|Fgb|A1bg	-2.1	2	2.8	20704	121	1178	14	1.2	0.32	11657|11806|13645|14069|16000|16427|19073|20692|21859|22041|26968|72017|110135|117586	-0.61	MyList
GO Biological Processes	19	GO:0071825	protein-lipid complex subunit organization	19_GO:0009987 cellular process	Apoa1|Ces1g|Lpl|Pltp|Pla2g2e|Abca5|Soat2	-2.1	2.9	3.1	20704	42	1178	7	0.59	0.22	11806|12623|16956|18830|26970|217265|223920	-0.61	MyList
GO Biological Processes	19	GO:0003015	heart process	19_GO:0032501 multicellular organismal process	Cacna1c|Kcnj2|Kcnj8|Myl4|Myl2|Scn5a|Tnni3|Sgcd|Nox4|Ramp3|Zfas1|Ank2|Atp1a3	-2	2.1	2.8	20704	109	1178	13	1.1	0.3	12288|16518|16523|17896|17906|20271|21954|24052|50490|56089|68949|109676|232975	-0.61	MyList
GO Biological Processes	19	GO:0046545	development of primary female sexual characteristics	19_GO:0022414 reproductive process	Agt|Bmp4|Esr1|Fgf7|Gas2|Lhb|Mmp2|Pdgfra|Ptprn|Tnfaip6|Immp2l|Dach2|Gpr149	-2	2.1	2.8	20704	109	1178	13	1.1	0.3	11606|12159|13982|14178|14453|16866|17390|18595|19275|21930|93757|93837|229357	-0.61	MyList
GO Biological Processes	19	GO:0030239	myofibril assembly	19_GO:0032502 developmental process	Csrp2|Myl2|Pdgfra|Pdgfrb|Prox1|Tmod1|Cavin4|Myl9|Neurl2	-2	2.5	2.9	20704	63	1178	9	0.76	0.25	13008|17906|18595|18596|19130|21916|68016|98932|415115	-0.61	MyList
GO Biological Processes	19	GO:0010517	regulation of phospholipase activity	19_GO:0065007 biological regulation	Agt|Ang2|Esr1|Flt1|Lpar1|Pdgfra|Pdgfrb|Rgs2|Sele	-2	2.5	2.9	20704	63	1178	9	0.76	0.25	11606|11731|13982|14254|14745|18595|18596|19735|20339	-0.61	MyList
GO Biological Processes	19	GO:0002699	positive regulation of immune effector process	19_GO:0002376 immune system process	Cd1d1|Cd28|Crhr1|Fcer1g|H2-Bl|H2-L|H2-DMb2|H2-Q2|H2-Q7|H2-T10|Foxf1|Il6|Ccl2|Sema7a|Tyrobp|Vav1|Panx1|Rsad2|Il33|Gimap3|Trem2|H2-Q9|Enpp3|Nlrp3|Nppa|Tnfrsf14|Gm7030|Gm8909|Mir324	-2	1.6	2.6	20704	320	1178	29	2.5	0.45	12479|12487|12921|14127|14963|14980|15000|15013|15018|15024|15227|16193|20296|20361|22177|22324|55991|58185|77125|83408|83433|110558|209558|216799|230899|230979|630294|667977|723896	-0.6	MyList
GO Biological Processes	19	GO:0048511	rhythmic process	19_GO:0048511 rhythmic process	Agt|Atf4|Drd4|Esr1|Gabrb3|Gas2|Ghrh|Slc6a4|Igf1|Kcnma1|Mc3r|Nfil3|Nhlh2|Nos2|Ntrk1|Pdgfra|Prox1|Ptn|Ptprn|Tnfaip6|Twist1|Prokr1|Hlf|Gpr149|Gpr176	-2	1.7	2.6	20704	265	1178	25	2.1	0.42	11606|11911|13491|13982|14402|14453|14601|15567|16000|16531|17201|18030|18072|18126|18211|18595|19130|19242|19275|21930|22160|58182|217082|229357|381413	-0.6	MyList
GO Biological Processes	19	GO:0002705	positive regulation of leukocyte mediated immunity	19_GO:0002376 immune system process	Cd1d1|Cd28|Fcer1g|H2-Bl|H2-L|H2-Q2|H2-Q7|H2-T10|Il6|Ccl2|Tyrobp|Vav1|Rsad2|Gimap3|Trem2|H2-Q9|Nlrp3|Gm7030|Gm8909	-2	1.8	2.7	20704	185	1178	19	1.6	0.37	12479|12487|14127|14963|14980|15013|15018|15024|16193|20296|22177|22324|58185|83408|83433|110558|216799|630294|667977	-0.59	MyList
GO Biological Processes	19	GO:0045661	regulation of myoblast differentiation	19_GO:0032502 developmental process	Bmp4|Ddit3|Flt3l|Cxcl10|Mef2c|Sox8|Cxcl14|Dpf3|Phf10|Boc|Mkx	-2	2.2	2.8	20704	86	1178	11	0.93	0.28	12159|13198|14256|15945|17260|20681|57266|70127|72057|117606|210719	-0.59	MyList
Reactome Gene Sets	6	R-MMU-983231	Factors involved in megakaryocyte development and platelet production		Gata4|Kif21b|Kif5a|Nfe2|Prkar2b|Tubb3|H3c7|H3c3|H3c2|H3c6|H3c10|H3c11|H3c13|H3c1	-2	2	2.8	20704	122	1178	14	1.2	0.32	14463|16565|16572|18022|19088|22152|260423|319148|319150|319151|319152|319153|319154|360198	-0.58	MyList
GO Biological Processes	19	GO:0060759	regulation of response to cytokine stimulus	19_GO:0050896 response to stimulus	Apoa1|Csf1|Il6|Mmp12|Naip5|Naip6|Slit3|Oas1g|Naip7|Il36rn|Usp29|Nol3|Trem2|Oas1a|Cd300lf|Isg15	-2	1.9	2.7	20704	147	1178	16	1.4	0.34	11806|12977|16193|17381|17951|17952|20564|23960|53880|54450|57775|78688|83433|246730|246746|100038882	-0.58	MyList
GO Biological Processes	19	GO:0045124	regulation of bone resorption	19_GO:0032501 multicellular organismal process	S1pr1|Il6|Inpp5d|Tnfsf11|Trf|Pdk4|Ppargc1b|Tmem119	-2	2.7	3	20704	53	1178	8	0.68	0.24	13609|16193|16331|21943|22041|27273|170826|231633	-0.58	MyList
GO Biological Processes	19	GO:0045058	T cell selection	19_GO:0002376 immune system process	Aire|Cd1d1|Cd28|Cd3d|H2-DMa|Il6|Batf|Tox	-2	2.7	3	20704	53	1178	8	0.68	0.24	11634|12479|12487|12500|14998|16193|53314|252838	-0.58	MyList
GO Biological Processes	19	GO:0007613	memory	19_GO:0032501 multicellular organismal process	Asic1|Cck|Crhr1|Drd4|Gabrb3|Gip|Slc6a4|Igf1|Map1a|Ptn|Serpinf1|Tac1|Brinp1|Shank3|Trem2|Atp1a3|Itga8	-2	1.9	2.7	20704	160	1178	17	1.4	0.35	11419|12424|12921|13491|14402|14607|15567|16000|17754|19242|20317|21333|56710|58234|83433|232975|241226	-0.58	MyList
GO Biological Processes	19	GO:0002708	positive regulation of lymphocyte mediated immunity	19_GO:0002376 immune system process	Cd1d1|Cd28|Fcer1g|H2-Bl|H2-L|H2-Q2|H2-Q7|H2-T10|Il6|Vav1|Rsad2|Gimap3|Trem2|H2-Q9|Nlrp3|Gm7030|Gm8909	-2	1.9	2.7	20704	160	1178	17	1.4	0.35	12479|12487|14127|14963|14980|15013|15018|15024|16193|22324|58185|83408|83433|110558|216799|630294|667977	-0.58	MyList
GO Biological Processes	19	GO:0002687	positive regulation of leukocyte migration	19_GO:0040011 locomotion	Aif1|Coro1a|Csf1|Cxcl10|Ptn|Ccl2|Ccl7|Cxcl12|Sele|Cxcl14|Jam2|Il34|Trem2|Jam3|Plvap|Tnfrsf14|Defb25	-2	1.9	2.7	20704	160	1178	17	1.4	0.35	11629|12721|12977|15945|19242|20296|20306|20315|20339|57266|67374|76527|83433|83964|84094|230979|654459	-0.58	MyList
GO Biological Processes	19	GO:0072078	nephron tubule morphogenesis	19_GO:0032502 developmental process	Agt|Bmp2|Bmp4|Irx3|Sox8|Grem1|Osr1|Hs3st3b1|Sall1|Dchs1	-2	2.3	2.9	20704	75	1178	10	0.85	0.27	11606|12156|12159|16373|20681|23892|23967|54710|58198|233651	-0.58	MyList
GO Biological Processes	19	GO:0030593	neutrophil chemotaxis	19_GO:0040011 locomotion	Dpep1|Fcer1g|Cxcl10|S100a9|Ccl2|Ccl7|Vav1|Cxcl11|Il17b|Itga1	-2	2.3	2.9	20704	75	1178	10	0.85	0.27	13479|14127|15945|20202|20296|20306|22324|56066|56069|109700	-0.58	MyList
Reactome Gene Sets	6	R-MMU-375276	Peptide ligand-binding receptors		Cck|Cort|F2rl2|F2rl3|Grpr|Cxcl10|Mc3r|Pnoc|Penk|Npy4r|Ccl7|Cxcl12|Sstr2|Tac1|Tacr2|Apln|Cxcl11|Prokr1|Rln3	-2	1.8	2.7	20704	186	1178	19	1.6	0.37	12424|12854|14064|14065|14829|15945|17201|18155|18619|19065|20306|20315|20606|21333|21337|30878|56066|58182|212108	-0.58	MyList
Reactome Gene Sets	6	R-MMU-1592389	Activation of Matrix Metalloproteinases		Mmp10|Mmp16|Mmp2|Mmp3|Mmp17|Mmp25	-2	3.2	3.1	20704	33	1178	6	0.51	0.21	17384|17389|17390|17392|23948|240047	-0.58	MyList
GO Biological Processes	19	GO:0085029	extracellular matrix assembly	19_GO:0009987 cellular process	Col3a1|Col1a2|Lox|Fbln5|Ramp2|Emilin1	-2	3.2	3.1	20704	33	1178	6	0.51	0.21	12825|12843|16948|23876|54409|100952	-0.58	MyList
Reactome Gene Sets	6	R-MMU-1296065	Inwardly rectifying K+ channels		Gnb4|Gng2|Gng8|Gngt2|Kcnj2|Kcnj8	-2	3.2	3.1	20704	33	1178	6	0.51	0.21	14696|14702|14709|14710|16518|16523	-0.58	MyList
GO Biological Processes	19	GO:1905314	semi-lunar valve development	19_GO:0032502 developmental process	Bmp2|Bmp4|Gata4|Slit3|Twist1|Emilin1	-2	3.2	3.1	20704	33	1178	6	0.51	0.21	12156|12159|14463|20564|22160|100952	-0.58	MyList
GO Biological Processes	19	GO:0014002	astrocyte development	19_GO:0032502 developmental process	Agt|Mt3|S100a9|Vim|Ror2|Trem2	-2	3.2	3.1	20704	33	1178	6	0.51	0.21	11606|17751|20202|22352|26564|83433	-0.58	MyList
Reactome Gene Sets	6	R-MMU-5173214	O-glycosylation of TSR domain-containing proteins		Thbs2|Adamtsl1|Adamts2|Adamts15|Adamts12|Adamtsl3	-2	3.2	3.1	20704	33	1178	6	0.51	0.21	21826|77739|216725|235130|239337|269959	-0.58	MyList
GO Biological Processes	19	GO:0007622	rhythmic behavior	19_GO:0032501 multicellular organismal process	Egr2|Gabrb3|Ghrh|Kcnma1|Mc3r|Gpr176	-2	3.2	3.1	20704	33	1178	6	0.51	0.21	13654|14402|14601|16531|17201|381413	-0.58	MyList
GO Biological Processes	19	GO:0002478	antigen processing and presentation of exogenous peptide antigen	19_GO:0002376 immune system process	Ctss|Fcer1g|H2-Ab1|H2-DMa|H2-DMb2|H2-Oa	-2	3.2	3.1	20704	33	1178	6	0.51	0.21	13040|14127|14961|14998|15000|15001	-0.58	MyList
GO Biological Processes	19	GO:0060441	epithelial tube branching involved in lung morphogenesis	19_GO:0032502 developmental process	Bmp4|Fgf10|Foxf1|Hhip|Hoxa5|Sox2	-2	3.2	3.1	20704	33	1178	6	0.51	0.21	12159|14165|15227|15245|15402|20674	-0.58	MyList
GO Biological Processes	19	GO:0060193	positive regulation of lipase activity	19_GO:0065007 biological regulation	Agt|Ang2|Apoa1|Esr1|Flt1|Lpar1|Pdgfra|Pdgfrb|Sele	-2	2.5	2.9	20704	64	1178	9	0.76	0.25	11606|11731|11806|13982|14254|14745|18595|18596|20339	-0.58	MyList
GO Biological Processes	19	GO:0055002	striated muscle cell development	19_GO:0032502 developmental process	Csrp2|Myl2|Pdgfra|Pdgfrb|Prox1|Tmod1|Cavin4|Myl9|Neurl2	-2	2.5	2.9	20704	64	1178	9	0.76	0.25	13008|17906|18595|18596|19130|21916|68016|98932|415115	-0.58	MyList
GO Biological Processes	19	GO:0008217	regulation of blood pressure	19_GO:0032501 multicellular organismal process	Acta2|Adm|Adra1d|Agt|Cacna1c|Chrm3|Col1a2|Gch1|Mc3r|Nos2|Nppb|Tac1|Tbxa2r|Tnni3|Ucn|Apln|Ramp2|Slc2a5|Emilin1|Bbs4|Adm2|Nppa	-2	1.7	2.6	20704	226	1178	22	1.9	0.39	11475|11535|11550|11606|12288|12671|12843|14528|17201|18126|18158|21333|21390|21954|22226|30878|54409|56485|100952|102774|223780|230899	-0.58	MyList
GO Biological Processes	19	GO:0008406	gonad development	19_GO:0022414 reproductive process	Agt|Bmp4|Esr1|Fgf7|Gas2|Gata4|Lhb|Mmp2|Nhlh2|Ntrk1|Pdgfra|Ptprn|Sox8|Tnfaip6|Tsx|Osr1|Insl6|Nupr1|Nanog|Rnase10|Immp2l|Gpr149	-2	1.7	2.6	20704	226	1178	22	1.9	0.39	11606|12159|13982|14178|14453|14463|16866|17390|18072|18211|18595|19275|20681|21930|22127|23967|27356|56312|71950|75019|93757|229357	-0.58	MyList
